# Supplementary material for: Essential protein P116 extracts cholesterol and other indispensable lipids for Mycoplasmas
Source: Nat Struct Mol Biol. 2023 Feb 13;30(3):321–9. doi: 10.1038/s41594-023-00922-y (PMC10023570; doi:10.1038/s41594-023-00922-y)
Supplement: Supplementary file 4 — Supplementary Tables 3 and 4 [file 41594_2023_922_MOESM4_ESM.xlsx]

## Sheet: Lipids positive mode
Supplementary Table III: Identified lipid compounds from P116, P116-empty, P116-refilled, and serum in positive and negative modes as used for heatmap generation.
Lipid ID	Intensity P116	Intensity P116 - empty	Intensity P116 - refilled	Intensity serum
AHexCer 41:0;3O	10297	16374	13072	4881
AHexCer 42:2;3O	0	303	29554	14318
AHexCer 43:6;3O	68476	31	216	49285
AHexCer 45:6;3O	129	3957	25	118
AHexCer 50:11;3O	3846	1697	4050	1781
ASG 29:2;O;Hex;FA 21:4	39904	4293	4810	1384
BMP 45:8	1558	15978	4520	271
SE 28:2/26:5	35039	13117	15374	3614
CE 20:3	16	758	12406	18956
CE 22:6	15	3241	26722	34996
Cer 36:6;4O	47440	103205	39840	44460
Cer 49:0;4O	1685	2675	2395	1170
Cer 49:10;4O	4360276	1364375	876	12937
Cer 42:0;3O	30798	30758	18380	8938
Cer 52:6;3O	31238	19480	36506	67177
Cer 38:7;3O	141116	125810	300	84689
Cer 38:1;3O	11731	13247	14750	55589
Cer 52:7;3O	31117	20209	33117	68691
Cer 35:6;2O	71957	89844	53769	53725
Cer 34:8;2O	221480	137961	278201	74577
Cer 34:8;2O	39303	502	219635	1113
Cer 34:8;2O	346597	242834	234	302185
Cer 44:4;2O	5421	4110	18587	30994
CoQ6	12299	276	8354	169
DG 26:5	166408	50223	233	86
DG 28:2	452685	403343	481239	324957
DG 28:0	2390	46832	32446	9337
DG 30:0	876062	690091	3412	1211
DG 32:0	15108	10355	16283	7909
DG 33:3	494939	425118	489887	353403
DG 34:0	59157	51973	51453	17344
DG 34:1	245626	151524	148212	79664
DG 34:0	102227	88615	97105	37399
DG 35:2	26478	9386	983	69
DG 36:2	36421	5544	11101	1467
DG 36:2	12809	450	5591	8798
DG 38:4	469768	342568	371884	237228
DG 39:8	211845	129385	86425	42260
DG 39:7	750	253	22689	529
DG 41:11	99450	114098	77080	30437
DG 43:5	355832	253494	273415	156978
DG 43:5	56658	45978	53681	30205
DG 47:13	6271185	870062	220438	1469
DG 48:13	638115	62844	6279	400
DG 48:12	4352	6510	14674	13322
DG 48:11	468137	150523	79551	670
DG 50:14	15527	30021	15528	18
DGGA 33:8	153648	127919	727	115098
LPE O-22:1	17215	16251	16597	16686
PC O-29:3	204314	282455	190214	124542
PC O-30:7	9925	2807	180891	73132
PC O-30:0	89	1146	78692	30866
PC O-35:6	319	161	39395	22011
PC O-37:7	20	364	259050	86068
PC O-39:10	374	90	21316	100
PC O-38:1	8998	4783	4134	3039
PC O-40:8	1062	506	281236	57263
PC O-41:10	130	58	27471	135
PC O-41:10	58	26	226	2388
PC O-40:2	61800	30053	58082	23102
PC O-42:6	16	18	57318	5045
PC O-43:11	0	38	407	30
PE O-36:2	74367	57689	27019	370
PE P-36:1	73	55687	0	12907
PE O-37:8	262135	27837	4633	258
TG O-31:0	23253	15730	21041	10355
TG O-32:0	20720	8643	10046	7424
TG O-35:2	34714	12728	5631	705
Hex2Cer 34:1;2O	27	75	17947	9068
HexCer 36:8;3O	129253	123848	71797	939
LDGTS 14:1	2573	665467	2987	922
LDGTS 14:1	7776	3524293	11525	3017
LDGTS 15:1	78033	51818	66624	31946
LDGTS 18:2	44821	47204	40966	40199
LPC 16:0	316	348	483028	467872
LPC 16:0	6615	1308	543814	702430
LPC 16:0	4726	850	281495	205870
LPC 18:1	546	100	524754	865911
LPC 18:0	650	178	69188	41697
LPC 18:0	7113	6739	2285290	1117804
LPC 17:2	1208699	1432329	1053733	798481
LPC 17:2	1049575	1029311	938807	716951
LPC 20:0	1127	1307	361791	332088
LPC 22:0	2168	614	110792	67714
LPC 28:7	1568	297	71670	354
LPC 28:7	566	299	37147	424
LPC 28:3	136392	76867	152315	91611
LPE 28:7	240761	35274	121	148
NAE 17:3	89058	107032	90458	84391
NAE 17:3	73850	107766	52348	80843
NAE 18:3	894	2464	21201	15105
NAE 20:1	15407	30848	13873	12262
NAE 21:4	8304	27487	7078	401
NAGly 35:6;2O	59172	42	448	2237
TG 32:0;2O	308444	330707	295250	140670
TG 41:1;1O	22757	19987	22287	6661
TG 41:1;2O	1012	583	78815	17231
TG 43:1;1O	8369	6963	9065	5197
TG 44:1;2O	514	492	809	444
TG 47:4;1O	8618	5317	5697	3878
TG 57:8;1O	250601	261774	58811	4236
PC 26:1	398	256593	35529	0
PC 30:0	7304	1197	640195	397684
PC 31:2	80454	69147	61099	39909
PC 32:2	6652	2539	108104	9976
PC 32:1	31684	7185	4022826	662278
PC 32:1	22263	4034	4243993	542086
PC 32:0	1142	538	3608489	1562
PC 33:1	7791	2645	1606567	440441
PC 33:1	0	237	15	93285
PC 34:2	78832	12347	3811171	471360
PC 34:2	74537	17286	2663642	189134
PC 34:2	83644	3306	768585	76325
PC 34:1	262045	77763	11601	7362499
PC 34:1	308	141	27534200	3578
PC 34:0	7271	1133	719274	486791
PC 34:0	11243	2477	451938	345123
PC 35:1	2470	463	1317934	517201
PC 36:5	2590	299	452842	63126
PC 36:4	19013	4080	1099	108
PC 36:3	4969	1318	946823	140457
PC 36:3	14108	4116	2866754	749248
PC 36:2	66413	586	6111327	3451
PC 36:2	395	138	4204	1807
PC 36:2	115	50	1508	796934
PC 36:1	19674	4420	7896375	3727004
PC 36:1	53011	14990	4105173	2126947
PC 37:1	508	338	271683	1815
PC 38:6	9467	2469	1262426	279317
PC 38:6	430	325	211952	22163
PC 38:6	682	186	198224	29487
PC 38:6	28690	4013	6753958	1507141
PC 38:5	247	119	1314	1435
PC 38:4	51444	90	4211	1941996
PC 38:4	1637	894	1404941	290938
PC 38:3	16933	3300	2275026	862496
PC 38:2	2416	550	361415	151459
PC 38:2	2884	752	323997	157151
PC 38:2	2642	108830	27727	216
PC 39:6	1095	1296	121472	15132
PC 40:8	144	222	49468	1727
PC 40:7	1972	839	1205834	417376
PC 40:6	6486	4170	8851741	2137158
PC 40:6	5101	1170	775247	80268
PC 40:5	15351	2171	3684706	1084638
PC 40:5	24921	12	436	187
PC 41:7	691	153	54832	13143
PC 41:5	482	93	61198	15740
PC 42:10	46	9	28050	2669
PC 40:6	817	245	156	93
PE 31:8	2233	39585	15416	33251
PE 30:1	413	494589	208296	31
PE 30:1	1623314	297988	88886	526
PE 30:0	5507281	901033	253147	13603
PE 31:6	102544	12071	5011	976
PE 31:1	1740993	808	176577	68
PE 32:2	2353160	463962	213824	660
PE 32:1	23991276	7577914	5385720	41174
PE 33:2	1897	17027	288	99
PE 33:2	3258570	785225	444657	2932
PE 33:1	19230960	8539750	4040744	53352
PE 34:2	2886427	673426	290948	1695
PE 34:2	10705014	5575312	2647590	19733
PE 34:2	226740	42593	509	247
PE 35:2	14826520	4088456	1860994	18542
PE 35:1	6239184	846186	307009	6359
PE 36:2	18955242	4794032	2010181	19015
PE 36:1	701165	93033	39444	8858
PG 36:2	9723385	178	288	55
PG 37:2	676643	66574	34894	5096
PI 38:4	0	467	0	0
PI 38:4	81	1190	46132	14051
SM 32:2;2O	115	14	348896	18989
SM 32:1;2O	1650	629	1001974	128185
SM 33:1;2O	515	30863	705504	162308
SM 34:2;2O	1390	1110	2810062	373380
SM 34:1;2O	51905	21378	9534333	4089546
SM 34:1;2O	19562	4940	866110	354533
SM 34:0;2O	12871	2321	885048	251313
SM 35:2;2O	439	351	87130	17444
SM 36:2;2O	16	371	965211	484844
SM 36:1;2O	15600	2124	1479017	739042
SM 37:7;3O	5886087	1449675	332470	2050
SM 40:2;2O	1858	2408	879	1041
SM 39:2;3O	4179	1781	901605	624565
SM 41:4;2O	13336	9736	12969	4388
SM 40:3;3O	30	586	229290	161999
SM 41:1;2O	94	37	2189	38416
SM 41:1;2O	115	181	171888	632
SM 41:4;3O	0	280	544693	273914
SM 41:3;3O	1712	528	247166	183546
SM 42:2;2O	11762	365	197	2092
SM 42:1;2O	3505	23	608	352575
SM 44:6;2O	160	206	211	8
ST 27:1;O	1225	602	127978	5023
ST 27:1;O	1932	421	82565	1295
ST 27:1;O	1989	480	71283	441106
TG 26:0	340515	213421	235185	62814
TG 28:0	204693	242435	225761	92101
TG 28:0	5043	55740	54663	55440
TG 42:1	7767	8465	10373	15641
TG 42:0	16925	13855	21613	24921
TG 43:1	7493	5386	6657	15042
TG 43:0	10531	7299	13119	19324
TG 44:2	5411	6740	8001	14962
TG 44:1	16606	12210	19101	34826
TG 44:0	22365	14494	24212	37022
TG 45:2	544	5371	60	17003
TG 45:1	14564	12939	19332	38975
TG 45:0	20010	14483	23822	41587
TG 46:3	112	92	52	9948
TG 46:2	17317	12162	18231	38369
TG 47:2	16879	11118	15894	35505
TG 47:1	27629	17786	28519	67522
TG 48:1	36550	19594	38860	101405
TG 44:1;O2	162177	108020	150298	66684
VAE 24:3	6647	22302	23017	13094

## Sheet: Lipids negative mode
Supplementary Table III: Identified lipid compounds from P116, P116-empty, P116-refilled, and serum in positive and negative modes as used for heatmap generation.
Lipid ID	Intensity P116	Intensity P116 - empty	Intensity P116 - refilled	Intensity serum
ASG 29:1;O;Hex;FA 18:2	0	172	222	233
Cer 34:1;3O	1980	6952	6374	2812
Cer 42:0;4O	7028	7183	6499	2567
Cer 40:1;4O	945	984	2197	560
Cer 41:0;3O	5083	5119	2345	1209
DGTS 39:10	37	33	1590	1194
LPE O-18:1	20	65	1247	3709
LPE O-20:1	35	71	7686	6318
LPE O-22:1	2	22	4260	4925
LPG O-9:0	597	9668	8151	14248
PC O-34:3;1O	24	207	10427	1885
PC O-32:1;3O	11	12	49322	14761
PC O-32:0;3O	5	37	3451	958
PC O-34:3;3O	119	10	5534	21113
PC O-34:2;3O	14	39	53835	19019
PC O-34:1;3O	0	18	9960	2987
PC O-37:5;1O	36	182	24629	10958
PC O-38:5;1O	30	53	47834	2761
PC O-36:4;3O	33	13	9183	7297
PC O-36:3;3O	34	23	3383	1306
PC O-36:3;3O	6	11	14849	4665
PC O-32:0	6	6	7082	8969
PC O-36:3	3	10	669	84
PC O-38:7	49	67	3119	1107
PC O-38:5	0	29	3468	5014
PC O-42:6	11	2	2376	2904
PC O-42:5	9	6	527	1101
PE O-34:2	19	40	2379	2204
PE O-38:7	3965	818	8255	3819
PE O-38:6	6714	1867	7506	3016
PG O-31:2	56486	18313	9078	321
PG O-32:2	22727	3506	1511	28
PG O-34:3	597686	243078	93233	2263
PG O-35:3	1864	135	30	0
PG O-36:3	7562	923	231	30
PG O-37:3	10901	1605	242	46
PG O-37:1	1150	695	1783	498
FA 15:4	754	422	978	664
FA 16:0	6762	3743	8406	4551
FA 16:0	1141603	1228857	1661017	1338785
FA 16:0	6567	5976	7918	3011
FA 16:0	1675470	1438111	1645772	951107
FA 17:1	9504	7780	4224	9943
FA 17:0	7233	7950	12523	4191
FA 18:2	3348	9106	5505	6134
FA 18:1	7971	4782	9323	5538
FA 18:1	7198	15037	57701	6616
FA 18:1	221115	844629	1071083	161094
FA 18:1	9493	7510	10269	3759
FA 18:0	3256	2469	4731	3176
FA 18:0	3184	3204	5021	2273
FA 18:0	589689	715098	947363	559728
FA 19:1	1497	1094	2407	1519
FA 19:1	5479	6033	139	5531
FA 19:1	4218	3567	647	4133
FA 19:0	3779	15590	11414	22369
FA 19:0	6381	22841	14048	24244
FA 20:4	37	101	4577	18888
FA 20:3	4417	1470	4985	18366
FA 20:2	861	975	1240	476
FA 20:1	4512	5395	17748	4276
FA 20:0	3057	5055	5973	2147
FA 20:0	241	978	573	62
FA 22:0	887	1534	1199	1264
FA 24:0	2400	3098	2718	1572
FA 24:0	1046	1420	1374	666
FA 25:0	736	962	1044	346
FA 25:0	901	1115	1415	771
FA 26:0	1763	3629	4227	882
FA 27:0	410	1014	1073	146
FA 28:0	1194	2871	4379	801
FA 28:0	1750	1546	1951	1420
FA 32:0	47	380	1748	262
FA 34:9	6594	7043	11480	6234
FA 34:9	18430	5936	7671	33122
FA 34:9	48958	4190	16011	13812
FA 34:9	21565	19564	16572	17839
FA 34:0	1197	1109	1691	532
FA 36:9	2735	4827	7747	4711
FA 36:0	1787	1178	1955	337
FA 38:10	501	447	338	132
FA 38:10	1557	690	1353	539
FA 38:10	864	2521	2372	549
FA 38:9	884	51	181	75
FA 38:9	1097	64	421	132
FA 38:9	5560	20415	18239	14271
FA 37:0	1947	1801	2833	1005
FA 37:0	1370	1421	1939	444
FA 40:0	576	600	1165	53
FAHFA 25:0;O	991	1489	377	690
FAHFA 26:0;O	1673	2176	1774	1282
FAHFA 32:0;O	1102	931	1131	352
FAHFA 35:5;O	13817	16176	6207	10300
FAHFA 35:4;O	1920	1878	1390	338
FAHFA 36:0;O	2006	1657	3013	1351
FAHFA 38:3;O	450	243	1474	647
FAHFA 39:5;O	5451	5088	2198	3452
HBMP 48:2	15210	568	259	12
HBMP 48:1	524	76	48	6
HBMP 48:1	537	147	61	11
HBMP 50:12	944	1821	360	2437
HBMP 50:2	2040	200	192	19
HBMP 50:2	13831	557	471	11
HexCer 45:9;4O	11	63	10351	1908
HexCer 42:1;3O	60	16	1008	1544
LPE-N (FA)32:0	214848	56762	17016	275
LPE-N (FA)36:1	185390	26030	14731	1704
LPC 16:0	415	123	10075	106621
LPC 16:0	408	25	12706	84443
LPC 18:1	21	32	9056	87902
LPC 18:1	73	32	61377	27957
LPC 18:1	32	10	73563	12951
LPC 18:1	10	5	9261	88699
LPC 18:0	404	621	15212	237882
LPC 18:0	910	967	85506	172552
LPC 18:0	80	95	24771	57791
LPC 18:0	79	17	24205	7198
LPC 18:0	16	72	17749	12596
LPC 19:0	15	11	4246	6655
LPC 19:0	16	11	8990	3853
LPC 20:3	4	52	14345	3406
LPC 20:1	16	3	5244	14668
LPC 20:0	48	5	1593	5663
MGDG 33:1	486	2650	1582	61
MGDG 36:1	459	201	1066	180
NAE 17:0	2475	421	295	116
Dodecylbenzenesulfonic acid	103478	21956	44924	37432
Dodecylbenzenesulfonic acid	12871	10348	12932	9923
Dodecylbenzenesulfonic acid	5591	3929	9110	4429
Dodecylbenzenesulfonic acid	152579	40006	86259	62342
Dodecylbenzenesulfonic acid	12526	9128	12403	13617
Dodecylbenzenesulfonic acid	69146	56707	82062	52616
Norethisterone acetate	62281	21991	41112	36088
Norethisterone acetate	120260	374783	464546	420989
Norethisterone acetate	651199	313844	392439	548416
Norethisterone acetate	361426	145167	280580	177156
Norethisterone acetate	13490	43489	48394	11452
Norethisterone acetate	475450	274248	376932	380190
Norethisterone acetate	63577	35201	72888	46476
Norethisterone acetate	11955	7353	24330	6555
Norethisterone acetate	599768	446819	771619	521063
Norethisterone acetate	109935	25616	161324	35655
Norethisterone acetate	74976	31578	64856	45022
Norethisterone acetate	24296	15702	33881	20908
Norethisterone acetate	5992	3795	7791	5556
Norethisterone acetate	24633	15017	33447	22539
Norethisterone acetate	270511	94002	321636	116378
Norethisterone acetate	126099	58302	109997	84491
Norethisterone acetate	24206	167743	308786	291032
Norethisterone acetate	58742	298364	540209	522205
Norethisterone acetate	102844	298924	184639	246738
Norethisterone acetate	237224	145228	233275	316763
Norethisterone acetate	584368	269002	243631	503202
Norethisterone acetate	76202	62498	98757	94401
Norethisterone acetate	14233	48466	94455	22399
Norethisterone acetate	28806	153919	283373	92898
Norethisterone acetate	13707	69077	146735	50349
Norethisterone acetate	29625	211862	383031	177344
Norethisterone acetate	200130	323995	512677	704357
Norethisterone acetate	378127	158094	131862	176874
Norethisterone acetate	533095	241853	217172	160589
Norethisterone acetate	629648	304249	560804	521321
Norethisterone acetate	613082	286607	483999	464105
Norethisterone acetate	545440	329521	544718	491760
FA 16:1;(2OH)	485311	410820	269935	370718
FA 16:1;(2OH)	242246	204102	226450	101760
FA 16:0;(2OH)	172603	156998	105076	80725
FA 16:0;(2OH)	62148	62834	34413	18825
FA 16:0;(2OH)	33590	31746	46919	18582
FA 16:2;2O	10459	10202	4158	8904
FA 16:2;2O	3741	2977	3646	1199
FA 16:1;2O	97779	47312	27086	35162
FA 16:0;2O	23829	30180	11597	24936
FA 18:2;O	18418	11056	11029	9590
FA 18:1;O	9997	8149	8279	9450
FA 18:1;O	5618	6446	3997	6312
FA 18:1;O	3965	3842	2197	3883
FA 18:1;(2OH)	140994	123773	36892	113348
FA 18:1;O	19031	9562	9585	10552
FA 18:1;O	5328	4738	2555	4973
FA 18:1;O	63469	60387	32242	20420
FA 18:1;O	4040	3457	1980	2958
FA 17:1;2O	11777	7977	4565	10804
FA 18:0;O	53816	48507	14117	40957
FA 18:0;(2OH)	10233	11865	6749	9306
FA 18:0;(2OH)	36557	31508	12884	28919
FA 18:0;(2OH)	31298	30449	11370	15338
FA 18:2;2O	3046	2551	1231	3238
FA 18:1;2O	11796	13329	6847	4818
FA 18:1;2O	18375	10102	10240	9279
FA 18:1;2O	26170	25047	8432	18930
FA 19:0;O	2687	2242	2093	387
FA 18:0;2O	17961	15811	4618	13264
FA 19:1;2O	6002	8382	7101	7713
FA 20:1;2O	1966	2227	654	2303
FA 22:0;(2OH)	2062	2291	2431	882
FA 22:1;2O	4010	6050	2570	3806
FA 22:1;2O	519	501	2133	116
FA 24:0;(2OH)	6515	8895	8577	4550
PC 32:0;O	26	57	2746	2604
PC 33:2;O	212	85	80270	15557
PC 33:2;O	113	49	174739	15727
PC 34:1;O	38	9	5201	797
PC 34:1;O	42	24	24638	15254
PC 32:1;3O	15	12	18150	1035
PC 33:1;3O	27	64	4711	1101
PC 33:1;3O	9	56	9541	2526
PC 34:0;2O	13	26	3247	173
PC 34:1;3O	47	172	668053	10255
PC 34:0;3O	32	105	14178	8806
PC 38:7;O	9	27	1584	190
PC 38:7;O	200	46	12125	719
PC 38:7;O	17	18	9675	10645
PC 35:1;3O	28	23	30851	1642
PC 38:5;O	4	17	3656	1190
PC 36:4;3O	0	21	12663	499
PC 36:3;3O	31	10	13367	2833
PC 39:8;O	15	42	14142	6732
PC 36:3;3O	46	28	4790	7841
PC 36:3;3O	38	69	2888	2092
PC 36:2;3O	43	20	37727	6424
PC 39:6;O	62	90	17057	7646
PC 39:5;O	66	4	22456	9767
PC 36:0;3O	20	29	17993	11929
PE 25:1;O	55307	6955	1460	148
PE 26:0;O	3930	20	97	15
PE 27:2;O	24111	3019	839	11
PE 27:1;O	65099	8625	2514	69
PE 26:1;2O	2677	198	58	0
PE 28:2;O	26830	4055	1077	58
PE 27:1;2O	5627	705	152	20
PE 27:1;2O	6743	1498	250	26
PE 28:0;O	3470	371	96	14
PE 27:0;2O	4240	549	177	42
PE 29:2;O	57059	7348	2326	39
PE 29:2;O	37677	4489	1988	24
PE 29:1;2O	3366	527	205	35
PE 30:0;O	7490	1087	388	36
PE 30:0;O	9816	1133	360	6
PE 31:1;O	32776	4607	1296	7
PE 31:1;O	112	120	86	0
PE 31:1;O	200	12	15	0
PE 31:1;O	327	197	59	10
PE 31:1;O	580	957	827	78
PE 32:2;O	5948	952	86	8
PE 32:1;O	139747	19959	7056	70
PE 32:1;O	10704	574	70	17
PE 32:1;O	68491	9432	3054	26
PE 32:0;O	2034	201	99	0
PE 33:2;O	7517	10116	6165	59
PE 33:2;O	8936	1664	518	0
PE 33:1;O	30731	10025	4806	13
PE 34:2;O	60431	8983	3094	21
PE 34:2;O	75663	12650	5053	48
PE 34:1;O	35392	11078	1725	27
PE 34:1;O	81895	12445	4812	53
PE 32:0;3O	18	42	2889	1417
PE 35:3;O	4894	7375	3968	12
PE 35:3;O	9688	4385	1057	10
PE 35:2;O	710	8587	4380	45
PE 34:2;2O	15760	3831	108	59
PE 34:1;2O	3415	202	45	8
PE 36:2;O	58249	8583	3232	33
PE 36:2;O	6206	553	123	9
PE 34:0;3O	38	54	5272	1402
PE 34:0;3O	24	59	5911	5282
PC 30:0	29	103	41117	22747
PC 31:0	0	31	22066	14167
PC 31:0	54	103	934	1271
PC 32:2	214	84	2631	71
PC 32:2	167	176	12204	1581
PC 32:1	39	70	47420	2730
PC 32:1	62	89	142780	57260
PC 32:1	322	49	60538	31279
PC 32:0	31	83	7818	5394
PC 32:0	45	87	70383	22692
PC 32:0	16	176	56862	66078
PC 32:0	45	0	2668	5803
PC 32:0	61	38	2175	14441
PC 32:0	122	71	1272	5645
PC 33:1	66	37	58878	52730
PC 33:0	135	39	11852	4621
PC 34:4	14	142	4278	240
PC 34:2	123	202	61871	3586
PC 34:2	84	340	38976	5325
PC 34:2	77	300	273594	85356
PC 34:2	96	168	23862	26126
PC 34:1	329	345	343774	191847
PC 34:1	370	181	428479	256283
PC 34:1	124	168	63262	19846
PC 34:1	627	1836	131908	210922
PC 34:1	166	165	315872	51345
PC 34:1	489	319	271734	703704
PC 34:1	321	255	39037	27677
PC 34:0	193	162	64722	47955
PC 35:4	105	20	3784	178
PC 35:1	61	75	13069	38605
PC 35:1	107	80	142832	77474
PC 36:5	0	40	3810	1290
PC 36:5	0	14	36778	9565
PC 36:4	59	71	388800	8683
PC 36:4	86	129	394934	119502
PC 36:3	62	316	273148	99430
PC 36:2	145	210	393559	12773
PC 36:2	172	187	87023	151173
PC 36:2	699	855	227489	104051
PC 36:1	715	199	213462	449969
PC 36:1	16	26	1440	331
PC 36:1	1492	233	35320	17539
PC 36:1	3271	546	39381	152194
PC 37:6	0	20	11639	2349
PC 37:5	0	34	3732	1615
PC 37:4	21	22	1388	760
PC 37:4	63	5	5202	2352
PC 37:3	19	9	4539	3052
PC 38:6	69	286	194327	166561
PC 38:5	77	53	10156	3782
PC 38:5	36	97	131261	46475
PC 38:5	155	5	223340	198921
PC 38:4	60	99	169666	16717
PC 38:4	136	298	658197	270265
PC 38:4	54	29	38786	33308
PC 38:4	0	48	15338	6802
PC 38:4	31	77	16845	31077
PC 38:4	40	71	84234	2807
PC 38:3	94	95	110658	46849
PC 38:3	19	24	245416	111708
PC 38:3	19	23	141262	66048
PC 38:3	155	155	30653	25203
PC 38:2	84	18	7965	13232
PC 38:2	75	68	9884	15281
PC 38:1	12	7	2661	1646
PC 38:1	10	1	2794	6369
PC 39:5	74	3	6817	8695
PC 39:4	17	5	2390	978
PC 40:6	52	32	23553	24592
PC 40:6	59	135	250156	61243
PC 40:6	53	146	134543	193415
PC 40:6	16	16	8328	1495
PC 40:6	98	18	24394	21793
PC 40:5	43	64	411338	10541
PC 40:5	202	88	101393	94521
PC 40:5	84	283	19889	71028
PC 40:5	52	122	29636	11060
PC 40:3	11	17	2726	284
PC 41:9	22	1	1694	260
PC 41:6	36	18	5906	1476
PE 26:1	8963	890	460	100
PE 26:0	21053	2628	583	12
PE 28:1	45192	7203	2303	14
PE 28:0	260023	32807	12277	45
PE 29:1	24732	4746	1565	24
PE 29:0	10763	3315	915	22
PE 30:1	877781	151931	59586	42
PE 30:1	423381	74938	29777	255
PE 30:0	760646	245866	19428	792
PE 31:2	12084	2088	739	8
PE 31:1	532319	96106	42841	272
PE 31:0	17082	3639	1558	51
PE 32:2	554525	180811	79065	360
PE 32:2	27715	5529	1707	24
PE 32:1	112848	18438	8138	173
PE 32:1	198248	97	8	6
PE 32:1	13590	3020	813	68
PE 32:1	3071406	2097433	767509	12119
PE 32:1	3484	506	177	30
PE 33:2	34633	12090	2447	62
PE 33:2	16409	3350	1036	91
PE 33:2	755482	195710	77269	844
PE 33:1	39458	5703	2663	48
PE 33:1	80509	18374	7820	129
PE 33:1	6919	1109	765	44
PE 33:1	2388867	2050750	1074355	19133
PE 33:1	308950	108580	40606	1657
PE 34:3	9750	2487	416	9
PE 34:2	629720	169800	81541	1141
PE 34:2	1127370	1364254	623709	6149
PE 34:1	574842	111231	43704	2325
PE 34:1	34071	4711	2189	62
PE 34:1	8000	1130	358	47
PE 34:1	7550	1292	335	13
PE 34:1	2242047	1655946	729615	14095
PE 34:1	5480	256	340	31
PE 34:0	15663	2224	1058	181
PE 35:2	1357722	955868	361851	5398
PE 35:2	43488	11128	4633	30
PE 35:2	15248	9495	4337	196
PE 35:1	1085506	235204	108251	2100
PE 36:2	1828463	1139708	460405	7877
PE 36:2	394267	68372	34231	1042
PE 37:2	554600	138969	67612	1484
PE 37:1	12869	1212	398	28
PE 38:2	24833	3937	632	51
PE 38:2	17394	3709	1743	28
PE 42:8	16	112	1820	311
PE 42:7	0	23	10427	872
PE 44:10	19	25	3393	397
PG 26:0	7817	713	111	13
PG 28:1	13283	1365	198	25
PG 28:0	124229	10994	1893	9
PG 30:1	546999	49922	10500	32
PG 30:1	251670	21372	4782	109
PG 30:1	9296	322	145	26
PG 30:0	561143	65425	17533	133
PG 30:0	488	425	100	18
PG 31:1	161659	12678	4455	28
PG 31:1	74979	4297	1239	19
PG 31:1	12800	5374	2112	39
PG 32:2	25329	1826	413	0
PG 32:2	481350	46396	11018	9
PG 32:1	6040	335	40	31
PG 32:1	2518980	988449	290174	2270
PG 32:1	5879359	357223	98769	439
PG 32:0	18313	2559	585	99
PG 33:2	414190	28251	9293	42
PG 33:2	12227	2557	205	4
PG 33:2	1188	2875	2093	13
PG 33:1	153762	8396	2183	169
PG 33:1	2787442	218455	9731	335
PG 34:3	22563	1551	152	43
PG 34:2	21567	12842	454	46
PG 34:2	3748333	521303	151796	921
PG 34:2	357265	34498	8037	136
PG 34:2	78750	8303	818	53
PG 34:1	2927334	201553	40476	741
PG 34:1	9277	124	80	10
PG 34:1	10091	2595	679	44
PG 34:1	21782	2448	278	17
PG 34:1	29082	2645	392	63
PG 34:1	16315	484	94	20
PG 34:1	1494894	1279182	216228	4281
PG 34:1	4117	211	151	4
PG 35:2	1014697	131006	41136	310
PG 35:1	587769	27657	6472	182
PG 36:3	16819	1639	217	7
PG 36:2	3547544	803465	273107	3791
PG 36:2	2361	221	52	8
PG 36:2	1597	56	9	14
PG 36:2	23487	1249	470	0
PG 36:2	8603	4460	579	15
PG 36:2	86916	14466	1499	34
PG 36:2	4884	83	120	9
PG 36:1	219620	18350	3223	138
PG 37:2	89154	4016	6812	43
PG 37:2	125820	35691	9989	134
PG 37:2	9738	1619	193	17
PG 37:2	1698	805	225	85
PG 37:2	1610	1054	493	37
PG 37:2	1752	853	481	38
PG 37:1	12910	162	270	18
PG 38:2	11835	1708	191	23
PG 38:2	5298	223	200	4
PG 38:2	19885	2605	594	22
PG 42:10	7480	1013	646	25
SM 34:1;2O	2578	2595	1692251	911255
SM 34:0;2O	36	197	40345	37607
SM 34:2;3O	37	13	39349	9363
SM 35:1;2O	114	69	47765	28444
SM 36:1;2O	171	135	59668	169403
SM 38:1;2O	122	95	33607	40315
SM 41:7;2O	272	141	161635	119993
SM 41:1;2O	90	17	13470	39441
SM 42:3;2O	360	163	41072	89416

## Sheet: Protein compounds
Supplementary Table IV: Identified protein compounds from of P116, P116-empty, P116-refilled, and serum.										serum PSMs	p116-empty Intensity	p116-original Intensity	p116-refilled Intensity	serum Intensity	p116-empty MaxLFQ Intensity	p116-original MaxLFQ Intensity	p116-refilled MaxLFQ Intensity	serum MaxLFQ Intensity
										n.a.	678333700	482941120	330187232	n.a.	42167332	31202580	22637196	n.a.
Protein ID	Entry Name	Gene	Organism	Description	Combined Peptides	Combined PSMs	p116-empty PSMs	p116-original PSMs	p116-refilled PSMs
P75556	Y213_MYCPN	MPN_213	Mycoplasma pneumoniae (strain ATCC 29342 / M129) OX=272634	Uncharacterized protein MG075 homolog	166	9900	4065	3187	2648	118	7524.69	55115	11935075	10397688	n.a.	24251.8	1.75397e+06	1.66251e+06
										22	n.a.	n.a.	1.01228e+06	619213	n.a.	n.a.	164260	117764
P15497	APOA1_BOVIN	APOA1	Bos taurus OX=9913	Apolipoprotein A-I	36	250	3	9	120	10	n.a.	n.a.	879938	287057	n.a.	n.a.	500512	183350
Q03247	APOE_BOVIN	APOE	Bos taurus OX=9913	Apolipoprotein E	12	55	n.a.	1	32	9	n.a.	n.a.	24360.3	80177.6	n.a.	n.a.	12597.3	19346.9
Q32KY0	APOD_BOVIN	APOD	Bos taurus OX=9913	Apolipoprotein D	6	33	n.a.	n.a.	23	1	n.a.	n.a.	18019.7	38930.8	n.a.	n.a.	n.a.	n.a.
Q32PJ2	APOA4_BOVIN	APOA4	Bos taurus OX=9913	Apolipoprotein A-IV	6	12	n.a.	n.a.	3	1	n.a.	n.a.	42525.4	22947.5	n.a.	n.a.	n.a.	n.a.
P19035	APOC3_BOVIN	APOC3	Bos taurus OX=9913	Apolipoprotein C-III	1	5	n.a.	n.a.	4
P81644	APOA2_BOVIN	APOA2	Bos taurus OX=9913	Apolipoprotein A-II	1	2	n.a.	n.a.	1	n.a.	341000	2.68535e+06	38613.3	n.a.	83308.6	598430	18796.1	n.a.
										n.a.	395097	931850	74432.9	n.a.	114210	281941	30892.1	n.a.
P28635	METQ_ECOLI	metQ	Escherichia coli (strain K12) OX=83333	D-methionine-binding lipoprotein MetQ	10	90	20	66	4	n.a.	697314	555311	135965	n.a.	339763	276136	83002.6	n.a.
P0A912	PAL_ECOLI	pal	Escherichia coli (strain K12) OX=83333	Peptidoglycan-associated lipoprotein	6	54	24	25	5	n.a.	148699	407198	29040.7	n.a.	30884.8	56665.4	15546.2	n.a.
P69776	LPP_ECOLI	lpp	Escherichia coli (strain K12) OX=83333	Major outer membrane prolipoprotein Lpp	3	43	16	14	13	n.a.	61208.2	490471	n.a.	n.a.	16515.4	67086.4	n.a.	n.a.
P61320	LOLB_ECOLI	lolB	Escherichia coli (strain K12) OX=83333	Outer-membrane lipoprotein LolB	7	40	16	21	3	n.a.	115992	561232	17835.9	n.a.	47437	178761	n.a.	n.a.
P64451	YDCL_ECOLI	ydcL	Escherichia coli (strain K12) OX=83333	Uncharacterized lipoprotein YdcL	10	38	15	23	n.a.	n.a.	103033	327968	14517.9	n.a.	29425	79865.9	n.a.	n.a.
P0ADB1	OSME_ECOLI	osmE	Escherichia coli (strain K12) OX=83333	Osmotically-inducible putative lipoprotein OsmE	5	32	11	20	1	n.a.	13275.8	448513	n.a.	n.a.	n.a.	n.a.	n.a.	n.a.
P0ADC1	LPTE_ECOLI	lptE	Escherichia coli (strain K12) OX=83333	LPS-assembly lipoprotein LptE	6	31	12	18	1	n.a.	117451	375657	17203.9	n.a.	44034	150091	n.a.	n.a.
P04846	NLPA_ECOLI	nlpA	Escherichia coli (strain K12) OX=83333	Lipoprotein 28	7	25	1	24	n.a.	n.a.	6065.15	216273	n.a.	n.a.	n.a.	n.a.	n.a.	n.a.
P0ADA5	YAJG_ECOLI	yajG	Escherichia coli (strain K12) OX=83333	Uncharacterized lipoprotein YajG	4	22	8	12	2	n.a.	141889	131152	15884.5	n.a.	53904.7	59844.4	n.a.	n.a.
P0A905	SLYB_ECOLI	slyB	Escherichia coli (strain K12) OX=83333	Outer membrane lipoprotein SlyB	5	19	2	17	n.a.	n.a.	26081.4	185506	n.a.	n.a.	11321.4	42175.9	n.a.	n.a.
P0A901	BLC_ECOLI	blc	Escherichia coli (strain K12) OX=83333	Outer membrane lipoprotein Blc	5	17	10	6	1	n.a.	n.a.	102618	n.a.	n.a.	n.a.	n.a.	n.a.	n.a.
P40710	NLPE_ECOLI	nlpE	Escherichia coli (strain K12) OX=83333	Lipoprotein NlpE	5	17	5	12	n.a.	n.a.	26855.1	57506	n.a.	n.a.	20582.1	33682.6	n.a.	n.a.
P0A9P0	DLDH_ECOLI	lpdA	Escherichia coli (strain K12) OX=83333	Dihydrolipoyl dehydrogenase	7	11	n.a.	11	n.a.	n.a.	n.a.	95698.9	n.a.	n.a.	n.a.	n.a.	n.a.	n.a.
P69411	RCSF_ECOLI	rcsF	Escherichia coli (strain K12) OX=83333	Outer membrane lipoprotein RcsF	3	11	5	6	n.a.	n.a.	n.a.	64466.4	n.a.	n.a.	n.a.	n.a.	n.a.	n.a.
P06959	ODP2_ECOLI	aceF	Escherichia coli (strain K12) OX=83333	Dihydrolipoyllysine-residue acetyltransferase component of pyruvate dehydrogenase complex	6	10	n.a.	10	n.a.	n.a.	n.a.	64048.1	n.a.	n.a.	n.a.	n.a.	n.a.	n.a.
P0CK95	ACFD_ECOLI	yghJ	Escherichia coli (strain K12) OX=83333	Putative lipoprotein AcfD homolog	5	10	n.a.	10	n.a.	n.a.	n.a.	143796	n.a.	n.a.	n.a.	n.a.	n.a.	n.a.
P37665	YIAD_ECOLI	yiaD	Escherichia coli (strain K12) OX=83333	Probable lipoprotein YiaD	4	10	n.a.	10	n.a.	n.a.	n.a.	72571.5	n.a.	n.a.	n.a.	n.a.	n.a.	n.a.
P0AB26	YCEB_ECOLI	yceB	Escherichia coli (strain K12) OX=83333	Uncharacterized lipoprotein YceB	4	8	n.a.	8	n.a.	n.a.	4722.05	8184.35	n.a.	n.a.	n.a.	n.a.	n.a.	n.a.
P65292	YGDI_ECOLI	ygdI	Escherichia coli (strain K12) OX=83333	Uncharacterized lipoprotein YgdI	1	6	n.a.	6	n.a.	n.a.	n.a.	48125	n.a.	n.a.	n.a.	n.a.	n.a.	n.a.
P0AB10	PQIC_ECOLI	pqiC	Escherichia coli (strain K12) OX=83333	Intermembrane transport lipoprotein PqiC	1	5	1	4	n.a.	n.a.	31569.6	48918.4	n.a.	n.a.	n.a.	n.a.	n.a.	n.a.
P07021	YFIB_ECOLI	yfiB	Escherichia coli (strain K12) OX=83333	Putative lipoprotein YfiB	2	3	n.a.	3	n.a.	n.a.	n.a.	9018.12	n.a.	n.a.	n.a.	n.a.	n.a.	n.a.
P77717	YBAY_ECOLI	ybaY	Escherichia coli (strain K12) OX=83333	Uncharacterized lipoprotein YbaY	1	3	2	1	n.a.	n.a.	n.a.	35467.5	n.a.	n.a.	n.a.	n.a.	n.a.	n.a.
P0ADC3	LOLC_ECOLI	lolC	Escherichia coli (strain K12) OX=83333	Lipoprotein-releasing system transmembrane protein LolC	1	2	n.a.	2	n.a.	n.a.	n.a.	10599	n.a.	n.a.	n.a.	n.a.	n.a.	n.a.
P0AFG6	ODO2_ECOLI	sucB	Escherichia coli (strain K12) OX=83333	Dihydrolipoyllysine-residue succinyltransferase component of 2-oxoglutarate dehydrogenase complex	2	2	n.a.	2	n.a.
P75818	YBJP_ECOLI	ybjP	Escherichia coli (strain K12) OX=83333	Uncharacterized lipoprotein YbjP	1	1	n.a.	1	n.a.
