# Supplementary material for: Essential protein P116 extracts cholesterol and other indispensable lipids for Mycoplasmas
Source: Nat Struct Mol Biol. 2023 Feb 13;30(3):321–9. doi: 10.1038/s41594-023-00922-y (PMC10023570; doi:10.1038/s41594-023-00922-y)
Supplement: Source Data Extended Data Fig. 2 — Fourier shell correlation curve [file 41594_2023_922_MOESM18_ESM.txt]

shell	fsc_nomask	fsc_tightmask	fsc_tightmask_PR	fsc_tightmask_true
0.000000	NaN	NaN	NaN	NaN
1.000000	0.998828	1.000000	0.999976	1.000000
2.000000	0.999227	1.000000	0.999975	1.000000
3.000000	0.999296	0.999999	0.999958	0.999999
4.000000	0.999409	1.000000	0.999943	1.000000
5.000000	0.999444	0.999999	0.999932	0.999999
6.000000	0.999447	0.999999	0.999894	0.999999
7.000000	0.999346	0.999998	0.999788	0.999998
8.000000	0.999264	0.999996	0.999521	0.999996
9.000000	0.999024	0.999995	0.998940	0.999995
10.000000	0.998968	0.999993	0.997439	0.999993
11.000000	0.998578	0.999988	0.993928	0.998007
12.000000	0.998239	0.999983	0.985537	0.998809
13.000000	0.998087	0.999978	0.965708	0.999345
14.000000	0.997768	0.999974	0.930899	0.999622
15.000000	0.997768	0.999971	0.888831	0.999736
16.000000	0.997491	0.999968	0.882347	0.999729
17.000000	0.997062	0.999965	0.892594	0.999670
18.000000	0.996318	0.999958	0.901126	0.999573
19.000000	0.995137	0.999948	0.899937	0.999480
20.000000	0.993701	0.999934	0.893332	0.999383
21.000000	0.992219	0.999917	0.880280	0.999303
22.000000	0.991306	0.999892	0.861237	0.999223
23.000000	0.990775	0.999867	0.848340	0.999123
24.000000	0.989356	0.999831	0.846548	0.998901
25.000000	0.988843	0.999790	0.847859	0.998621
26.000000	0.987149	0.999732	0.851513	0.998196
27.000000	0.984581	0.999642	0.853736	0.997551
28.000000	0.980300	0.999517	0.854618	0.996679
29.000000	0.975176	0.999353	0.849068	0.995710
30.000000	0.972731	0.999215	0.837768	0.995164
31.000000	0.971728	0.999081	0.823083	0.994805
32.000000	0.972424	0.998967	0.810346	0.994553
33.000000	0.971915	0.998768	0.797791	0.993906
34.000000	0.968316	0.998449	0.790663	0.992592
35.000000	0.965799	0.998187	0.782095	0.991682
36.000000	0.962170	0.997876	0.776436	0.990501
37.000000	0.963005	0.997547	0.776748	0.989010
38.000000	0.960285	0.997054	0.773425	0.986999
39.000000	0.959383	0.996510	0.765634	0.985107
40.000000	0.953795	0.995780	0.750642	0.983077
41.000000	0.946845	0.994690	0.725691	0.980641
42.000000	0.943415	0.993483	0.695976	0.978565
43.000000	0.939511	0.992064	0.676316	0.975483
44.000000	0.936895	0.990429	0.671613	0.970856
45.000000	0.931948	0.988872	0.670934	0.966183
46.000000	0.926631	0.987201	0.666846	0.961582
47.000000	0.920652	0.985262	0.658554	0.956836
48.000000	0.911735	0.983319	0.655472	0.951582
49.000000	0.903369	0.980386	0.655304	0.943098
50.000000	0.895145	0.977836	0.646867	0.937235
51.000000	0.892254	0.975978	0.629677	0.935132
52.000000	0.886067	0.973802	0.608756	0.933039
53.000000	0.878329	0.970535	0.587162	0.928628
54.000000	0.868073	0.966216	0.576473	0.920231
55.000000	0.863884	0.962971	0.568797	0.914127
56.000000	0.857168	0.960491	0.560978	0.910008
57.000000	0.853197	0.957798	0.549295	0.906365
58.000000	0.847432	0.955175	0.533581	0.903895
59.000000	0.847018	0.954592	0.518924	0.905612
60.000000	0.846248	0.955007	0.501908	0.909670
61.000000	0.851177	0.954688	0.487187	0.911641
62.000000	0.842665	0.952096	0.479112	0.908034
63.000000	0.833068	0.947765	0.461262	0.903042
64.000000	0.821639	0.943023	0.434210	0.899297
65.000000	0.810479	0.937867	0.407766	0.895088
66.000000	0.791032	0.930501	0.396708	0.884800
67.000000	0.766981	0.919975	0.392693	0.868230
68.000000	0.743077	0.908582	0.394859	0.848931
69.000000	0.718131	0.896985	0.400056	0.828292
70.000000	0.695745	0.887535	0.406639	0.810461
71.000000	0.673789	0.876385	0.401263	0.793540
72.000000	0.655200	0.866604	0.389817	0.781383
73.000000	0.645818	0.859309	0.382634	0.772111
74.000000	0.625337	0.851441	0.369313	0.764449
75.000000	0.612892	0.843018	0.349785	0.758569
76.000000	0.600391	0.832945	0.325933	0.752168
77.000000	0.588474	0.826000	0.315782	0.745695
78.000000	0.576748	0.818109	0.310803	0.736083
79.000000	0.567614	0.809088	0.305585	0.725076
80.000000	0.549431	0.800883	0.302375	0.714578
81.000000	0.545626	0.796833	0.290901	0.713485
82.000000	0.533840	0.790362	0.271905	0.712074
83.000000	0.528734	0.781764	0.249678	0.709143
84.000000	0.509214	0.769621	0.228772	0.701282
85.000000	0.493274	0.757219	0.213068	0.691484
86.000000	0.489748	0.755260	0.196558	0.695386
87.000000	0.496176	0.755584	0.186920	0.699395
88.000000	0.494096	0.753854	0.179951	0.699840
89.000000	0.485134	0.749030	0.170272	0.697527
90.000000	0.486030	0.746121	0.154846	0.699606
91.000000	0.483705	0.750511	0.134862	0.711620
92.000000	0.491642	0.754503	0.133971	0.716526
93.000000	0.491734	0.755702	0.133454	0.718079
94.000000	0.484932	0.753892	0.131713	0.716559
95.000000	0.467632	0.749072	0.126952	0.712585
96.000000	0.437410	0.743574	0.116582	0.709735
97.000000	0.433262	0.738644	0.097776	0.710320
98.000000	0.433386	0.737938	0.085669	0.713384
99.000000	0.429317	0.740765	0.079682	0.718320
100.000000	0.437805	0.742792	0.077452	0.721198
101.000000	0.439017	0.744669	0.080735	0.722244
102.000000	0.448442	0.748148	0.080615	0.726065
103.000000	0.448181	0.754921	0.074318	0.735245
104.000000	0.459695	0.759967	0.066315	0.742918
105.000000	0.465163	0.760728	0.057480	0.746135
106.000000	0.475017	0.763018	0.046769	0.751390
107.000000	0.472311	0.764236	0.038568	0.754778
108.000000	0.470762	0.766127	0.038118	0.756859
109.000000	0.475221	0.764965	0.038829	0.755470
110.000000	0.474919	0.762853	0.036611	0.753841
111.000000	0.471760	0.761435	0.030064	0.754040
112.000000	0.473006	0.760078	0.025987	0.753677
113.000000	0.474170	0.762290	0.024020	0.756439
114.000000	0.468319	0.762247	0.020090	0.757373
115.000000	0.470496	0.764695	0.012203	0.761788
116.000000	0.472527	0.764966	0.005008	0.763783
117.000000	0.461910	0.763895	0.002244	0.763364
118.000000	0.447471	0.760120	0.005165	0.758875
119.000000	0.441547	0.753693	0.007246	0.751895
120.000000	0.428211	0.746551	0.007624	0.744604
121.000000	0.412028	0.739924	0.006553	0.738209
122.000000	0.403914	0.734242	0.010204	0.731502
123.000000	0.383544	0.725975	0.009038	0.723476
124.000000	0.366686	0.719146	0.009935	0.716328
125.000000	0.351188	0.711583	0.010612	0.708489
126.000000	0.330560	0.701541	0.013039	0.697598
127.000000	0.315070	0.690605	0.013886	0.686249
128.000000	0.297156	0.678593	0.013284	0.674266
129.000000	0.277627	0.665317	0.017960	0.659196
130.000000	0.261615	0.649136	0.018290	0.642599
131.000000	0.242686	0.632565	0.017051	0.626191
132.000000	0.217649	0.613696	0.017294	0.606898
133.000000	0.200654	0.597326	0.018975	0.589537
134.000000	0.187343	0.583601	0.017314	0.576264
135.000000	0.167869	0.566412	0.014437	0.560060
136.000000	0.159062	0.550131	0.012914	0.544245
137.000000	0.138353	0.531875	0.010858	0.526736
138.000000	0.124759	0.517393	0.013309	0.510884
139.000000	0.116871	0.500652	0.016063	0.492500
140.000000	0.103855	0.484996	0.014700	0.477313
141.000000	0.087859	0.464431	0.012397	0.457709
142.000000	0.081107	0.444011	0.010759	0.437965
143.000000	0.074518	0.424338	0.016236	0.414837
144.000000	0.066015	0.408087	0.022669	0.394357
145.000000	0.056248	0.390423	0.024207	0.375301
146.000000	0.060177	0.373223	0.025276	0.356970
147.000000	0.050257	0.356752	0.023329	0.341387
148.000000	0.042329	0.341076	0.020614	0.327207
149.000000	0.035991	0.327213	0.010976	0.319747
150.000000	0.030402	0.310594	0.004726	0.307320
151.000000	0.031484	0.288929	0.003061	0.286746
152.000000	0.028060	0.266193	0.004818	0.262640
153.000000	0.025827	0.248484	0.003240	0.246041
154.000000	0.025809	0.232344	0.003685	0.229505
155.000000	0.017367	0.221271	0.002016	0.219698
156.000000	0.022686	0.208400	0.003152	0.205897
157.000000	0.018709	0.196044	0.007817	0.189710
158.000000	0.024594	0.179078	0.006659	0.173574
159.000000	0.016693	0.159658	0.002684	0.157396
160.000000	0.013664	0.141125	0.000556	0.140647
161.000000	0.014362	0.124977	0.004483	0.121036
162.000000	0.016638	0.110445	0.010715	0.100810
163.000000	0.016901	0.097236	0.009581	0.088503
164.000000	0.014046	0.086110	0.008779	0.078016
165.000000	0.009922	0.077342	0.006918	0.070914
166.000000	0.014363	0.070836	0.003379	0.067685
167.000000	0.006177	0.067153	0.003716	0.063673
168.000000	0.010674	0.066472	0.001390	0.065173
169.000000	0.008589	0.069268	-0.000805	0.070017
170.000000	0.010325	0.068413	0.001599	0.066920
171.000000	0.014946	0.066226	0.004776	0.061745
172.000000	0.009365	0.065746	0.006023	0.060085
173.000000	0.012464	0.066667	0.005601	0.061410
174.000000	0.012381	0.064207	0.003004	0.061388
175.000000	0.008421	0.062072	0.002962	0.059286
176.000000	0.014186	0.055148	0.002996	0.052310
177.000000	0.010859	0.050843	0.002240	0.048712
178.000000	0.012152	0.052455	0.002767	0.049826
179.000000	0.009124	0.058405	0.006015	0.052707
180.000000	0.010571	0.063321	0.008744	0.055059
181.000000	0.010437	0.062466	0.011085	0.051957
182.000000	0.008995	0.059914	0.010193	0.050233
183.000000	0.007654	0.056876	0.007845	0.049418
184.000000	0.008791	0.050046	0.006876	0.043469
185.000000	0.011112	0.043212	0.002173	0.041128
186.000000	0.012511	0.039701	0.000434	0.039285
187.000000	0.008020	0.039513	-0.000382	0.039880
188.000000	0.010770	0.041739	-0.000007	0.041746
189.000000	0.008113	0.045365	0.007339	0.038307
190.000000	0.007066	0.050164	0.011709	0.038911
191.000000	0.007828	0.053689	0.011160	0.043009
192.000000	0.006789	0.055549	0.005889	0.049954
193.000000	0.006282	0.052659	0.002847	0.049954
194.000000	0.007914	0.049718	-0.000349	0.050050
195.000000	0.011427	0.045362	-0.001727	0.047008
196.000000	0.009039	0.040162	-0.004263	0.044237
197.000000	0.010294	0.038774	-0.003931	0.042539
198.000000	0.011800	0.042213	-0.002144	0.044262
199.000000	0.008854	0.045419	-0.002217	0.047531
200.000000	0.004696	0.048390	-0.004055	0.052233
201.000000	0.010815	0.047652	-0.001649	0.049220
202.000000	0.007535	0.045718	0.001342	0.044436
203.000000	0.011381	0.039573	0.001341	0.038283
204.000000	0.010270	0.032346	0.003808	0.028647
205.000000	0.008613	0.026115	0.005144	0.021079
206.000000	0.010172	0.023410	0.008481	0.015057
207.000000	0.012407	0.024675	0.011436	0.013393
208.000000	0.004881	0.029858	0.012804	0.017276
209.000000	0.009109	0.033151	0.010052	0.023333
210.000000	0.007114	0.039142	0.006130	0.033215
211.000000	0.007442	0.042627	0.000123	0.042509
212.000000	0.009478	0.048184	-0.006311	0.054153
213.000000	0.008555	0.054228	-0.009140	0.062794
214.000000	0.009445	0.057370	-0.013663	0.070075
215.000000	0.008740	0.057514	-0.015796	0.072171
216.000000	0.011934	0.051365	-0.016544	0.066804
217.000000	0.007344	0.047340	-0.015041	0.061457
218.000000	0.008883	0.042968	-0.010179	0.052611
219.000000	0.009998	0.040119	-0.004468	0.044389
220.000000	0.010682	0.035526	-0.001008	0.036497
221.000000	0.008573	0.031542	0.000401	0.031153
222.000000	0.008316	0.031350	0.001081	0.030302
223.000000	0.007513	0.034750	0.002298	0.032526
224.000000	0.004150	0.038269	0.001437	0.036885
225.000000	0.009445	0.039963	0.001466	0.038554
226.000000	0.007791	0.036835	-0.000769	0.037576
227.000000	0.010588	0.032073	-0.002037	0.034041
228.000000	0.005601	0.029250	-0.000230	0.029474
229.000000	0.008958	0.026943	0.001870	0.025121
230.000000	0.007697	0.027109	0.002214	0.024950
231.000000	0.008364	0.027909	0.000631	0.027296
232.000000	0.005496	0.030398	-0.002037	0.032369
233.000000	0.009164	0.031676	-0.002079	0.033685
234.000000	0.009020	0.033483	-0.001418	0.034852
235.000000	0.006487	0.032070	-0.001729	0.033741
236.000000	0.008731	0.031375	0.000452	0.030937
237.000000	0.005635	0.031833	0.001505	0.030374
238.000000	0.007311	0.036192	0.002330	0.033941
239.000000	0.010723	0.039853	0.002019	0.037911
240.000000	0.006904	0.041663	0.003114	0.038669
241.000000	0.008012	0.040860	0.000550	0.040332
242.000000	0.009140	0.036943	-0.002152	0.039011
243.000000	0.006667	0.034021	-0.002473	0.036404
244.000000	0.005223	0.033665	-0.000219	0.033876
245.000000	0.009134	0.033400	-0.000991	0.034357
246.000000	0.006666	0.032268	-0.001549	0.033765
247.000000	0.006675	0.030641	-0.001906	0.032486
248.000000	0.004686	0.031920	0.000829	0.031118
249.000000	0.004127	0.035012	0.002448	0.032643
250.000000	0.006059	0.036369	0.003981	0.032517
251.000000	0.007430	0.035193	0.004703	0.030635
252.000000	0.005037	0.031899	0.003430	0.028568
253.000000	0.009716	0.028405	0.004013	0.024490
254.000000	0.014267	0.024911	0.003357	0.021627
255.000000	0.012791	0.019175	0.002721	0.016499
