# Supplementary material for: Essential protein P116 extracts cholesterol and other indispensable lipids for Mycoplasmas
Source: Nat Struct Mol Biol. 2023 Feb 13;30(3):321–9. doi: 10.1038/s41594-023-00922-y (PMC10023570; doi:10.1038/s41594-023-00922-y)
Supplement: Source Data Extended Data Fig. 3 — Source data [file 41594_2023_922_MOESM19_ESM.txt]

volume (mL)	6[Sdex200] (Rayleigh ratio)	volume (mL)	6[Sdex200] (UV)	volume (mL)	6[Sdex200] (Molar mass)
-0,0544695606827736	0,000398138208483845	0,0025	0,00283435629127342	8,06160589241817	8380420,63794345
-0,0503746689304522	0,000429548399248387	0,00659489175232137	0,00299769114402436	8,06570078417049	8304691,89299555
-0,0462797771781309	0,000458850345913705	0,0106897835046427	0,00314744541702731	8,06979567592282	8062587,06418405
-0,0421848854258095	0,000486156422566046	0,0147846752569641	0,00327934057150537	8,07389056767514	7825641,68208064
-0,0380899936734881	0,000511273508781849	0,0188795670092855	0,0033989562332161	8,07798545942746	7596259,30855931
-0,0339951019211668	0,000534112306673468	0,0229744587616068	0,0035154019303933	8,08208035117978	7377424,75738657
-0,0299002101688454	0,00055586205291839	0,0270693505139282	0,0036297419144472	8,0861752429321	7163188,32494545
-0,025805318416524	0,000576726438040545	0,0311642422662496	0,00373966414044353	8,09027013468442	6955547,71476044
-0,0217104266642027	0,000594936894218781	0,0352591340185709	0,00384191138366328	8,09436502643675	6758986,46200861
-0,0176155349118813	0,000609665991624938	0,0393540257708923	0,00393523851780633	8,09845991818907	6572027,2527541
-0,0135206431595599	0,00062292365065209	0,0434489175232137	0,00402382761223935	8,10255480994139	6390323,0593815
-0,00942575140723856	0,000635910459204261	0,047543809275535	0,00410896051785876	8,10664970169371	6214386,68402604
-0,00533085965491719	0,000647672873009264	0,0516387010278564	0,00418877527209399	8,11074459344603	6046808,35899454
-0,00123596790259582	0,000657738514894762	0,0557335927801778	0,004262860458922	8,11483948519835	5886402,02253405
0,00285892384972554	0,00066640164481206	0,0598284845324991	0,004330657469299	8,11893437695067	5731605,01209144
0,00695381560204691	0,00067552761440092	0,0639233762848205	0,00438975196102118	8,123029268703	5584588,13150437
0,0110487073543683	0,000685280073564917	0,0680182680371419	0,00444484895677436	8,12712416045532	5444872,33534233
0,0151435991066896	0,000694674170196645	0,0721131597894632	0,00450125945615934	8,13121905220764	5310526,56761831
0,019238490859011	0,000703569751480047	0,0762080515417846	0,0045559841459369	8,13531394395996	5184895,07480787
0,0233333826113324	0,00071186648877068	0,080302943294106	0,0046065869139192	8,13940883571228	5065303,8277209
0,0274282743636537	0,000719907218190845	0,0843978350464273	0,00465245306782511	8,1435037274646	4948270,1012128
0,0315231661159751	0,000728556856695977	0,0884927267987487	0,00468191693375336	8,14759861921692	4835949,70704283
0,0356180578682965	0,000737494704574526	0,0925876185510701	0,0047024679835939	8,15169351096924	4730026,58040401
0,0397129496206178	0,000745954225223665	0,0966825103033914	0,00472169072085423	8,15578840272157	4630282,93319361
0,0438078413729392	0,000752483041049806	0,100777402055713	0,00473799812338385	8,15988329447389	4536681,540334
0,0479027331252606	0,000756073393853405	0,104872293808034	0,00474954845449413	8,16397818622621	4448310,98714971
0,0519976248775819	0,000758783063101975	0,108967185560356	0,00476528830450564	8,16807307797853	4363603,44805781
0,0560925166299033	0,000761439879557857	0,113062077312677	0,0047893231340244	8,17216796973085	4282012,26887979
0,0601874083822247	0,0007634267499289	0,117156969064998	0,00481563619534483	8,17626286148317	4202775,56809587
0,064282300134546	0,000765377051957564	0,12125186081732	0,00484013992376345	8,18035775323549	4126567,34874029
0,0683771918868674	0,000767774697335465	0,125346752569641	0,00486205766164623	8,18445264498781	4055011,99144181
0,0724720836391888	0,000770279562937665	0,129441644321962	0,00488277646114395	8,18854753674014	3986641,04758904
0,0765669753915101	0,000772900190861699	0,133536536074284	0,00490538444639515	8,19264242849246	3919432,15293916
0,0806618671438315	0,000775532468562241	0,137631427826605	0,0049268182086396	8,19673732024478	3855610,67264009
0,0847567588961529	0,000777913809400306	0,141726319578926	0,00494417392899631	8,2008322119971	3796105,19995863
0,0888516506484743	0,000778443511320182	0,145821211331248	0,00495492890526741	8,20492710374942	3738355,3092199
0,0929465424007956	0,000777271258299392	0,149916103083569	0,0049586171497895	8,20902199550174	3683658,95368776
0,097041434153117	0,000776100987177671	0,154010994835891	0,00496252975243186	8,21311688725406	3631454,37922216
0,101136325905438	0,000774756607808105	0,158105886588212	0,00496904491636463	8,21721177900639	3581696,19714783
0,10523121765776	0,000772788219865439	0,162200778340533	0,00497592304371776	8,22130667075871	3534428,79138945
0,109326109410081	0,000770496076907784	0,166295670092855	0,00498254501081008	8,22540156251103	3490436,79234343
0,113421001162402	0,000769724534965291	0,170390561845176	0,00499031444815142	8,22949645426335	3447727,29452265
0,117515892914724	0,000770487475764717	0,174485453597497	0,00499900322031135	8,23359134601567	3404359,44872778
0,121610784667045	0,000770754851243717	0,178580345349819	0,00500741073155284	8,23768623776799	3362025,88008948
0,125705676419367	0,000769799531232834	0,18267523710214	0,00501507398413628	8,24178112952031	3322440,05639517
0,129800568171688	0,000768253013121379	0,186770128854461	0,00502190058399867	8,24587602127264	3284038,95000255
0,133895459924009	0,000766088534186382	0,190865020606783	0,0050238220973201	8,24997091302496	3248175,31484583
0,137990351676331	0,000762611990550261	0,194959912359104	0,00502387288818474	8,25406580477728	3215057,84747257
0,142085243428652	0,00076011095720816	0,199054804111426	0,00502453185469473	8,2581606965296	3181458,53098251
0,146180135180973	0,000759397722228809	0,203149695863747	0,00502485844468769	8,26225558828192	3147909,72968549
0,150275026933295	0,000759405903438936	0,207244587616068	0,00502762341938892	8,26635048003424	3117157,14249659
0,154369918685616	0,000761153226877929	0,21133947936839	0,00503452946387687	8,27044537178657	3088975,15539259
0,158464810437937	0,000764035609670043	0,215434371120711	0,00504259814181226	8,27454026353889	3062251,88108364
0,162559702190259	0,000766684745855613	0,219529262873032	0,00505337541610903	8,27863515529121	3036398,0108466
0,16665459394258	0,000768981566773857	0,223624154625354	0,00506574818531892	8,28273004704353	3010897,10048324
0,170749485694902	0,000770880010357706	0,227719046377675	0,0050765978929759	8,28682493879585	2985893,65783773
0,174844377447223	0,000772350130678356	0,231813938129997	0,00508546569373135	8,29091983054817	2961632,92088841
0,178939269199544	0,000773571495665364	0,235908829882318	0,00508928422648873	8,29501472230049	2938156,73585101
0,183034160951866	0,000774547773802709	0,240003721634639	0,00508785834062053	8,29910961405281	2915358,84820267
0,187129052704187	0,0007751844654525	0,244098613386961	0,00508233910578463	8,30320450580514	2892865,49094975
0,191223944456508	0,000775961227304937	0,248193505139282	0,00507279130758484	8,30729939755746	2871125,80839196
0,19531883620883	0,000776255113606105	0,252288396891603	0,00506627971029028	8,31139428930978	2850675,29664512
0,199413727961151	0,000775288425656532	0,256383288643925	0,00506375603092807	8,3154891810621	2830792,52011101
0,203508619713473	0,000772187154386754	0,260478180396246	0,00506210756525823	8,31958407281442	2810308,23618526
0,207603511465794	0,000770966917788338	0,264573072148567	0,0050609137738952	8,32367896456674	2790388,25281199
0,211698403218115	0,000772100926299004	0,268667963900889	0,00506124213934095	8,32777385631906	2771580,89113016
0,215793294970437	0,000772759488512373	0,27276285565321	0,00506436859410718	8,33186874807138	2753282,76785436
0,219888186722758	0,000772576132774945	0,276857747405532	0,00506913926371924	8,33596363982371	2736785,70024305
0,223983078475079	0,000768732976142463	0,280952639157853	0,00507393536438674	8,34005853157603	2719607,94318835
0,228077970227401	0,000765399176277211	0,285047530910174	0,00507808597010141	8,34415342332835	2701399,12591853
0,232172861979722	0,000766709252572004	0,289142422662496	0,00508143837912653	8,34824831508067	2684841,90690352
0,236267753732043	0,000768879455862474	0,293237314414817	0,00507839644804613	8,35234320683299	2669080,81162563
0,240362645484365	0,000769534578134213	0,297332206167138	0,00507027295511924	8,35643809858531	2652995,06760596
0,244457537236686	0,00076802949421573	0,30142709791946	0,00506165171740829	8,36053299033763	2637366,92706338
0,248552428989008	0,000764059050231498	0,305521989671781	0,00505366377492701	8,36462788208996	2622164,10569762
0,252647320741329	0,000759730597277911	0,309616881424102	0,0050477898797618	8,36872277384228	2607273,76762676
0,25674221249365	0,000756186868519859	0,313711773176424	0,00504330261311585	8,3728176655946	2592339,80920182
0,260837104245972	0,0007523628691955	0,317806664928745	0,0050405937964688	8,37691255734692	2577689,40480143
0,264931995998293	0,000747695500554972	0,321901556681067	0,00503999152807064	8,38100744909924	2562911,57451484
0,269026887750614	0,000744413253832849	0,325996448433388	0,0050401327361265	8,38510234085156	2548709,59990559
0,273121779502936	0,000744670669124059	0,330091340185709	0,00503913696208312	8,38919723260388	2536284,8454888
0,277216671255257	0,000746669687337361	0,334186231938031	0,00503623178148213	8,3932921243562	2524088,91320363
0,281311563007578	0,000748399343200042	0,338281123690352	0,0050321945225092	8,39738701610853	2510648,84872682
0,2854064547599	0,000749635722412065	0,342376015442673	0,00502553833645763	8,40148190786085	2496214,87989073
0,289501346512221	0,00074876047173594	0,346470907194995	0,00502016760082495	8,40557679961317	2482827,80870482
0,293596238264543	0,00074600473422256	0,350565798947316	0,00502162171322158	8,40967169136549	2470592,74885114
0,297691130016864	0,000745936867479785	0,354660690699638	0,00502858974541727	8,41376658311781	2458471,60997076
0,301786021769185	0,000749702421065496	0,358755582451959	0,00503750142342616	8,41786147487013	2446104,96283103
0,305880913521507	0,000754281962908292	0,36285047420428	0,00504604414857004	8,42195636662246	2433742,90348576
0,309975805273828	0,000758262857843077	0,366945365956602	0,00505350623921373	8,42605125837478	2421704,71720344
0,314070697026149	0,000760371561435864	0,371040257708923	0,00505977068597705	8,4301461501271	2409709,40946636
0,318165588778471	0,000758988678276193	0,375135149461244	0,00506588167923108	8,43424104187942	2397465,85966799
0,322260480530792	0,000756819515915038	0,379230041213566	0,00507258202746142	8,43833593363174	2386520,92384979
0,326355372283114	0,000757539834573941	0,383324932965887	0,00507937889344577	8,44243082538406	2376432,59945715
0,330450264035435	0,000762062169985621	0,387419824718208	0,00508473370603021	10,4612124592785	226057,409517558
0,334545155787756	0,000768840345117432	0,39151471647053	0,00508790879671017	10,4653073510308	225525,836112806
0,338640047540078	0,000775813215544248	0,395609608222851	0,00508985487180184	10,4694022427831	225066,607315017
0,342734939292399	0,000780937440639688	0,399704499975173	0,0050911973078987	10,4734971345355	224773,935766899
0,34682983104472	0,000783189390801726	0,403799391727494	0,00508892245200843	10,4775920262878	224458,416936944
0,350924722797042	0,000783318849908246	0,407894283479815	0,00507728672528844	10,4816869180401	223949,241370514
0,355019614549363	0,000780168353711029	0,411989175232137	0,00505987209067592	10,4857818097924	223416,484492786
0,359114506301684	0,000775118887541683	0,416084066984458	0,00504228145206424	10,4898767015447	222920,561866297
0,363209398054006	0,000770247263968639	0,420178958736779	0,00502241451916788	10,4939715932971	222499,467914138
0,367304289806327	0,00076537976201787	0,424273850489101	0,0050103422389899	10,4980664850494	222088,998698703
0,371399181558649	0,000762192587007004	0,428368742241422	0,00500420744249765	10,5021613768017	221633,796545452
0,37549407331097	0,000760744457024338	0,432463633993743	0,00499727696253097	10,506256268554	221171,603446236
0,379588965063291	0,000759267452730561	0,436558525746065	0,0049865054328296	10,5103511603064	220821,661278047
0,383683856815613	0,000757227944892536	0,440653417498386	0,00497541190736237	10,5144460520587	220519,175988365
0,387778748567934	0,000753581479292359	0,444748309250708	0,00496576519953366	10,518540943811	220126,38424942
0,391873640320255	0,000749526913647356	0,448843201003029	0,00495622300010027	10,5226358355633	219657,242794618
0,395968532072577	0,00074764479914602	0,45293809275535	0,00494964194415127	10,5267307273156	219161,043651799
0,400063423824898	0,000747316314625312	0,457032984507672	0,00494887813266134	10,530825619068	218645,362150637
0,404158315577219	0,000747165485506908	0,461127876259993	0,00495151103973216	10,5349205108203	218149,841939824
0,408253207329541	0,000746967765603193	0,465222768012314	0,00495525442001013	10,5390154025726	217683,70193589
0,412348099081862	0,000747195483674331	0,469317659764636	0,00495940247286148	10,5431102943249	217271,993294547
0,416442990834184	0,000747629842610927	0,473412551516957	0,00496350202706686	10,5472051860772	216901,722046345
0,420537882586505	0,000747784855705483	0,477507443269279	0,00496603035915069	10,5513000778296	216466,648008263
0,424632774338826	0,00074694640630405	0,4816023350216	0,00496605600878004	10,5553949695819	216006,471197067
0,428727666091148	0,000745470263929551	0,485697226773921	0,00496184341104673	10,5594898613342	215584,253340686
0,432822557843469	0,000743774411756768	0,489792118526243	0,00495006410099812	10,5635847530865	215157,550232643
0,43691744959579	0,000741577827362478	0,493887010278564	0,0049377089166394	10,5676796448389	214706,945499901
0,441012341348112	0,000739424209140436	0,497981902030885	0,00492756968583389	10,5717745365912	214274,366347869
0,445107233100433	0,000737543696315637	0,502076793783207	0,00491771630969622	10,5758694283435	213859,938191026
0,449202124852754	0,000735763873211531	0,506171685535528	0,00490772316655286	10,5799643200958	213465,222106536
0,453297016605076	0,000733826081334585	0,510266577287849	0,00489732517349601	10,5840592118481	213092,417253225
0,457391908357397	0,00073153396863343	0,514361469040171	0,0048904713370536	10,5881541036005	212698,49886055
0,461486800109719	0,000728471361442709	0,518456360792492	0,00488724625289247	10,5922489953528	212301,356103684
0,46558169186204	0,000727731544341218	0,522551252544814	0,00488478826698227	10,5963438871051	211891,89961475
0,469676583614361	0,000728661368349289	0,526646144297135	0,00488220756464558	10,6004387788574	211467,038178539
0,473771475366683	0,000728432711960547	0,530741036049456	0,00487942825640725	10,6045336706097	211105,784030133
0,477866367119004	0,000726511213044062	0,534835927801778	0,00487471087540152	10,6086285623621	210811,074207585
0,481961258871325	0,000722976262792554	0,538930819554099	0,00487066915501662	10,6127234541144	210486,784780697
0,486056150623647	0,000719347764019789	0,54302571130642	0,00486775574855801	10,6168183458667	210082,188243653
0,490151042375968	0,000716471509798182	0,547120603058742	0,00486457217717306	10,620913237619	209671,711155179
0,494245934128289	0,000714777821915701	0,551215494811063	0,00486306807318152	10,6250081293714	209310,144501939
0,498340825880611	0,000714297948438633	0,555310386563384	0,00486390156918273	10,6291030211237	208981,961810515
0,502435717632932	0,000714435726791398	0,559405278315706	0,00486683467624371	10,633197912876	208665,293038684
0,506530609385254	0,00071492090110013	0,563500170068027	0,00487002276199514	10,6372928046283	208354,99999928
0,510625501137575	0,000715416768523139	0,567595061820348	0,00487216808748146	10,6413876963806	208016,418516265
0,514720392889896	0,000715665921792556	0,57168995357267	0,00487266190456354	10,645482588133	207654,336185146
0,518815284642218	0,000714337666076558	0,575784845324991	0,00487200554397152	10,6495774798853	207330,162357581
0,522910176394539	0,000711061886673278	0,579879737077313	0,0048723781420896	10,6536723716376	206998,558704963
0,527005068146861	0,000708562237183718	0,583974628829634	0,00487475239346159	10,6577672633899	206592,755815395
0,531099959899182	0,000707440508800832	0,588069520581955	0,00487833650550242	10,6618621551422	206186,135552995
0,535194851651503	0,000706736670316181	0,592164412334277	0,00488174464837428	10,6659570468946	205826,408677574
0,539289743403825	0,000706749339951024	0,596259304086598	0,00488442159590341	10,6700519386469	205468,157581008
0,543384635156146	0,000707354506653331	0,600354195838919	0,0048856633599667	10,6741468303992	205124,021485642
0,547479526908467	0,000707404965174774	0,604449087591241	0,00488655592445778	10,6782417221515	204796,038761321
0,551574418660789	0,000706263307000855	0,608543979343562	0,00488778117275136	10,6823366139038	204462,555118865
0,55566931041311	0,000703198114019505	0,612638871095884	0,00488741932050905	10,6864315056562	204128,359649701
0,559764202165431	0,000700745761902285	0,616733762848205	0,00488444511281104	10,6905263974085	203811,754954674
0,563859093917753	0,000699996102913939	0,620828654600526	0,00488078067704394	10,6946212891608	203533,970505169
0,567953985670074	0,000699219851735647	0,624923546352848	0,00487732420127365	10,6987161809131	203249,505087647
0,572048877422396	0,000698043255440087	0,629018438105169	0,00487215082761938	10,7028110726655	202923,293359174
0,576143769174717	0,000697764032054195	0,63311332985749	0,00486422643328501	10,7069059644178	202589,340654235
0,580238660927038	0,000698683610743911	0,637208221609812	0,00485203290967741	10,7110008561701	202304,758434078
0,58433355267936	0,000699796159401352	0,641303113362133	0,0048378889830117	10,7150957479224	202028,993928128
0,588428444431681	0,000700632074141955	0,645398005114454	0,00483187429956796	10,7191906396747	201740,178049397
0,592523336184002	0,000701080995077443	0,649492896866776	0,00483120357484218	10,7232855314271	201468,274687824
0,596618227936324	0,000702140585300408	0,653587788619097	0,00483046850033839	10,7273804231794	201172,53721318
0,600713119688645	0,0007041908619642	0,657682680371419	0,00482814847604259	10,7314753149317	200853,738515621
0,604808011440966	0,000706450636812751	0,66177757212374	0,00482331373406384	10,735570206684	200544,30530268
0,608902903193288	0,000707636232152475	0,665872463876061	0,00481441402525825	10,7396650984363	200227,94788865
0,612997794945609	0,000707055479109895	0,669967355628383	0,00481024285114083	10,7437599901887	199898,985035908
0,61709268669793	0,000703579847366438	0,674062247380704	0,00481098200150784	10,747854881941	199600,073201365
0,621187578450252	0,000699202458145534	0,678157139133025	0,00481196184406263	10,7519497736933	199343,366716483
0,625282470202573	0,000695773648978254	0,682252030885347	0,0048129691773461	10,7560446654456	199064,493556679
0,629377361954895	0,000692711371986981	0,686346922637668	0,00481507028198566	10,760139557198	198761,74431229
0,633472253707216	0,00068993000527587	0,69044181438999	0,00481819352190466	10,7642344489503	198438,550881846
0,637567145459537	0,000689734628517576	0,694536706142311	0,00482105459585127	10,7683293407026	198116,064796692
0,641662037211859	0,000691820473142922	0,698631597894632	0,00482318040961015	10,7724242324549	197849,704342665
0,64575692896418	0,000694519736106799	0,702726489646954	0,00482657307101332	10,7765191242072	197583,203506031
0,649851820716501	0,000697627214826987	0,706821381399275	0,00483144646230902	10,7806140159596	197281,236807473
0,653946712468823	0,000700689347064329	0,710916273151596	0,0048355534761663	10,7847089077119	196977,25662403
0,658041604221144	0,000702880912256294	0,715011164903918	0,00483795521124767	10,7888037994642	196688,946513521
0,662136495973465	0,000703699755272353	0,719106056656239	0,00483728520663496	10,7928986912165	196400,350804349
0,666231387725787	0,000702537065472211	0,72320094840856	0,00483493192290595	10,7969935829688	196102,244804555
0,670326279478108	0,000702927358486231	0,727295840160882	0,0048353770486549	10,8010884747212	195787,970640894
0,67442117123043	0,000705321274432646	0,731390731913203	0,00483804724509712	10,8051833664735	195499,792162018
0,678516062982751	0,00070733741713897	0,735485623665524	0,0048397599089232	10,8092782582258	195248,409939966
0,682610954735072	0,000708266733463062	0,739580515417846	0,00483958830691718	10,8133731499781	194999,296863649
0,686705846487394	0,000705264597396379	0,743675407170167	0,00483345982832711	10,8174680417305	194732,366883742
0,690800738239715	0,000698187635160529	0,747770298922489	0,00481674637194158	10,8215629334828	194467,05146287
0,694895629992037	0,000689686639031057	0,75186519067481	0,00479370855842064	10,8256578252351	194189,878890581
0,698990521744358	0,0006829691394408	0,755960082427131	0,00477089750520502	10,8297527169874	193907,638792428
0,703085413496679	0,000678825454008969	0,760054974179453	0,00475668275004415	10,8338476087397	193623,713999079
0,707180305249001	0,000675332203338231	0,764149865931774	0,00474937498238584	10,8379425004921	193332,661962611
0,711275197001322	0,000671602359892086	0,768244757684095	0,0047438856522383	10,8420373922444	193057,301182038
0,715370088753643	0,000666098353314648	0,772339649436417	0,00473708923228119	10,8461322839967	192778,174669078
0,719464980505965	0,000660216260158426	0,776434541188738	0,0047274548389259	10,850227175749	192489,948559547
0,723559872258286	0,000655604153350613	0,78052943294106	0,00471876450985664	10,8543220675013	192217,86307805
0,727654764010607	0,000651496428382391	0,784624324693381	0,00471193913264245	10,8584169592537	191936,629784367
0,731749655762929	0,000647624744438827	0,788719216445702	0,0047077516721554	10,862511851006	191627,08095065
0,73584454751525	0,000645165034106023	0,792814108198024	0,00470486321261478	10,8666067427583	191321,257103601
0,739939439267572	0,000644508571022591	0,796908999950345	0,00470155083853837	10,8707016345106	191033,953178108
0,744034331019893	0,000644614878134564	0,801003891702666	0,00469822754197247	10,874796526263	190754,783695002
0,748129222772214	0,00064501124380258	0,805098783454988	0,00469902349228279	10,8788914180153	190455,456137937
0,752224114524536	0,000645556126614873	0,809193675207309	0,0047039467990146	10,8829863097676	190169,126604623
0,756319006276857	0,000646992596533357	0,81328856695963	0,00471116970096849	10,8870812015199	189925,827848196
0,760413898029178	0,00064966881917038	0,817383458711952	0,00471939010882026	10,8911760932722	189666,506272966
0,7645087897815	0,000652639744079422	0,821478350464273	0,0047274934045761	10,8952709850246	189378,446257969
0,768603681533821	0,000654761645781873	0,825573242216595	0,00473466687065572	10,8993658767769	189116,204177707
0,772698573286142	0,000655593512523332	0,829668133968916	0,00474053954952813	10,9034607685292	188870,745856455
0,776793465038464	0,000654619133889612	0,833763025721237	0,00474455388373419	10,9075556602815	188606,099577709
0,780888356790785	0,000651403591063007	0,837857917473559	0,00474593345981299	10,9116505520338	188308,50283715
0,784983248543107	0,000649264353047556	0,84195280922588	0,00474453047500768	10,9157454437862	187986,123248706
0,789078140295428	0,000649790644566474	0,846047700978201	0,00473469936301184	10,9198403355385	187659,5124988
0,793173032047749	0,000649619155214557	0,850142592730523	0,00472295286751078	10,9239352272908	187344,886191458
0,797267923800071	0,000646852602271431	0,854237484482844	0,00471439633027002	10,9280301190431	187057,04113724
0,801362815552392	0,000643458288861438	0,858332376235166	0,00470686298260912	10,9321250107955	186784,144880952
0,805457707304713	0,000640636480549653	0,862427267987487	0,00469972612273267	10,9362199025478	186502,225170333
0,809552599057035	0,000637625328964209	0,866522159739808	0,00469611868783558	10,9403147943001	186224,35301898
0,813647490809356	0,000634055459106941	0,87061705149213	0,00469479219904544	10,9444096860524	185937,946684582
0,817742382561677	0,000628719332207796	0,874711943244451	0,0046925821142518	10,9485045778047	185634,304181991
0,821837274313999	0,000623874977827339	0,878806834996772	0,00468893730543796	10,9525994695571	185340,635649036
0,82593216606632	0,000620861904208703	0,882901726749094	0,00468509937013538	10,9566943613094	185049,711532348
0,830027057818642	0,000618100208178397	0,886996618501415	0,00468371525551642	10,9607892530617	184739,591145158
0,834121949570963	0,000615213666392856	0,891091510253736	0,00468436285346732	10,964884144814	184428,353568724
0,838216841323284	0,000611776060665978	0,895186402006058	0,00468490457450497	10,9689790365663	184115,297430012
0,842311733075606	0,00060918828881414	0,899281293758379	0,00468468178422952	10,9730739283187	183818,91414013
0,846406624827927	0,000612303170137937	0,903376185510701	0,00468494059011656	10,977168820071	183535,881882207
0,850501516580248	0,000618108563933884	0,907471077263022	0,00468645680848267	10,9812637118233	183231,218938119
0,85459640833257	0,000621895210081055	0,911565969015343	0,00468914682439002	10,9853586035756	182914,90972844
0,858691300084891	0,000622385729590109	0,915660860767665	0,00469240017738111	10,989453495328	182603,555536526
0,862786191837212	0,000621386609173434	0,919755752519986	0,0047018150586391	10,9935483870803	182305,479567367
0,866881083589534	0,000621412958837082	0,923850644272307	0,00471137705834635	10,9976432788326	182004,894880825
0,870975975341855	0,000622616350070283	0,927945536024629	0,00471458147078861	11,0017381705849	181684,284929582
0,875070867094177	0,000624411216816811	0,93204042777695	0,00470842449917824	11,0058330623372	181367,626326322
0,879165758846498	0,000625949808592741	0,936135319529272	0,00469370893537669	11,0099279540896	181055,597613554
0,883260650598819	0,000626981149541171	0,940230211281593	0,00468463850517798	11,0140228458419	180739,822150182
0,887355542351141	0,000627291832648672	0,944325103033914	0,00468622581282943	11,0181177375942	180424,345804036
0,891450434103462	0,000627313560308999	0,948419994786236	0,00469125629337759	11,0222126293465	180098,771338378
0,895545325855784	0,000627363438292092	0,952514886538557	0,00469451079772083	11,0263075210988	179780,940529217
0,899640217608105	0,000627285996468996	0,956609778290878	0,00469487162638935	11,0304024128512	179486,022332725
0,903735109360426	0,000626426452216865	0,9607046700432	0,00469088193092474	11,0344973046035	179189,801567487
0,907830001112748	0,000626012586775144	0,964799561795521	0,00468934656186777	11,0385921963558	178878,525848848
0,911924892865069	0,00062675212245346	0,968894453547842	0,00469144037206988	11,0426870881081	178556,509013201
0,91601978461739	0,000627677599325304	0,972989345300164	0,0046943237199381	11,0467819798604	178227,645762153
0,920114676369712	0,000628506375154872	0,977084237052485	0,00469734906889325	11,0508768716128	177912,059218951
0,924209568122033	0,000629498147912859	0,981179128804807	0,00470012536149445	11,0549717633651	177605,039982269
0,928304459874354	0,000630123260394573	0,985274020557128	0,00470446590591041	11,0590666551174	177283,496891217
0,932399351626676	0,000629809262077294	0,989368912309449	0,00470867677897252	11,0631615468697	176960,662014064
0,936494243378997	0,0006278968339921	0,993463804061771	0,00471086829717051	11,0672564386221	176660,807042344
0,940589135131319	0,000624974419073933	0,997558695814092	0,00470994736366706	11,0713513303744	176362,241866676
0,94468402688364	0,000623055318573858	1,00165358756641	0,00470194727269537	11,0754462221267	176055,409036813
0,948778918635961	0,000621862554782158	1,00574847931873	0,00469066617915025	11,079541113879	175758,594908445
0,952873810388283	0,000620457153390331	1,00984337107106	0,00467975192704744	11,0836360056313	175473,536997338
0,956968702140604	0,000618686261505581	1,01393826282338	0,00466895736602427	11,0877308973837	175175,982062312
0,961063593892925	0,000616768260086797	1,0180331545757	0,0046617276595585	11,091825789136	174869,482225465
0,965158485645247	0,00061498763210854	1,02212804632802	0,00466344136781252	11,0959206808883	174567,197773107
0,969253377397568	0,000615983296541861	1,02622293808034	0,00466938685263698	11,1000155726406	174261,481639972
0,973348269149889	0,00062012902187041	1,03031782983266	0,00467419873924298	11,104110464393	173981,543272644
0,977443160902211	0,000624765551423803	1,03441272158498	0,00467739521754664	11,1082053561453	173709,067010794
0,981538052654532	0,000628947903133242	1,03850761333731	0,00467825120942269	11,1123002478976	173414,268339705
0,985632944406854	0,00063012374385555	1,04260250508963	0,00466872213723098	11,1163951396499	173119,777286073
0,989727836159175	0,000628311464688109	1,04669739684195	0,00465350894048098	11,1204900314022	172818,473414515
0,993822727911496	0,000626433928579665	1,05079228859427	0,00463907455714858	11,1245849231546	172516,870010202
0,997917619663817	0,000625087221685315	1,05488718034659	0,00462475603943628	11,1286798149069	172213,058818352
1,00201251141614	0,00062341240468882	1,05898207209891	0,00461016751477211	11,1327747066592	171915,646606408
1,00610740316846	0,000620980170707058	1,06307696385123	0,00459476445229318	11,1368695984115	171639,383149684
1,01020229492078	0,00061926342890004	1,06717185560356	0,00458040046642375	11,1409644901638	171356,110025484
1,0142971866731	0,000618819928890012	1,07126674735588	0,0045684380724876	11,1450593819162	171049,920910575
1,01839207842542	0,00061886329493521	1,0753616391082	0,00455785857027687	11,1491542736685	170745,481426122
1,02248697017775	0,000618860941309499	1,07945653086052	0,00454800957407802	11,1532491654208	170454,29947725
1,02658186193007	0,000618567266307404	1,08355142261284	0,00454210368907106	11,1573440571731	170162,333780615
1,03067675368239	0,000619601142630633	1,08764631436516	0,00454026797853169	11,1614389489254	169863,256843736
1,03477164543471	0,000622443860321116	1,09174120611748	0,00453847898665756	11,1655338406778	169563,059189116
1,03886653718703	0,000624404224344063	1,0958360978698	0,00453501925284247	11,1696287324301	169281,548545201
1,04296142893935	0,000623941968042375	1,09993098962213	0,00452744368519365	11,1737236241824	169028,518231339
1,04705632069167	0,000622171340011564	1,10402588137445	0,00451391893887975	11,1778185159347	168774,580610235
1,051151212444	0,000620578819248476	1,10812077312677	0,00449329611334516	11,1819134076871	168484,141706326
1,05524610419632	0,000619658511800918	1,11221566487909	0,00447334293463909	11,1860082994394	168174,725766909
1,05934099594864	0,000619514229953487	1,11631055663141	0,0044596633910985	11,1901031911917	167874,990774171
1,06343588770096	0,000620590497219826	1,12040544838373	0,00445003136008446	11,194198082944	167590,869709192
1,06753077945328	0,000622299608874285	1,12450034013605	0,00444143261341147	11,1982929746963	167334,578429365
1,0716256712056	0,000623320287689476	1,12859523188838	0,00443281875951988	11,2023878664487	167078,016666058
1,07572056295792	0,000623202152980595	1,1326901236407	0,0044301848557328	11,206482758201	166810,321472408
1,07981545471024	0,000621110105793274	1,13678501539302	0,00443156251130547	11,2105776499533	166547,706924259
1,08391034646257	0,000617598928054201	1,14087990714534	0,00443308657845048	11,2146725417056	166286,762898856
1,08800523821489	0,000614373315836776	1,14497479889766	0,00443386077346956	11,2187674334579	166029,542200791
1,09210012996721	0,000611582276496638	1,14906969064998	0,0044332632682029	11,2228623252103	165779,26634819
1,09619502171953	0,000608898780366173	1,1531645824023	0,00442947119356102	11,2269572169626	165532,565487545
1,10028991347185	0,000605532313021507	1,15725947415463	0,00442194126221402	11,2310521087149	165278,357919368
1,10438480522417	0,000601653484396306	1,16135436590695	0,00441126736607097	11,2351470004672	165022,330409272
1,10847969697649	0,00059792837143775	1,16544925765927	0,00440046393138025	11,2392418922196	164769,726091334
1,11257458872882	0,000594127196071767	1,16954414941159	0,00439143011985181	11,2433367839719	164504,295692154
1,11666948048114	0,000591897733440471	1,17363904116391	0,0043872424090095	11,2474316757242	164242,187024891
1,12076437223346	0,000591216901553897	1,17773393291623	0,00438929596912152	11,2515265674765	163998,495424472
1,12485926398578	0,000591700183238949	1,18182882466855	0,00439690780687787	11,2556214592288	163767,695715463
1,1289541557381	0,000592502244944582	1,18592371642087	0,00441146833678547	11,2597163509812	163535,340085773
1,13304904749042	0,000592372718644921	1,1900186081732	0,00442809695269801	11,2638112427335	163279,657476854
1,13714393924274	0,000591321101529024	1,19411349992552	0,00444288418248334	11,2679061344858	163024,329945364
1,14123883099507	0,000590846294450699	1,19820839167784	0,00445314304465105	11,2720010262381	162801,774363999
1,14533372274739	0,000591539111434904	1,20230328343016	0,00445658738209024	11,2760959179904	162580,066023394
1,14942861449971	0,000592831532846701	1,20639817518248	0,00445653797237705	11,2801908097428	162339,037825206
1,15352350625203	0,000594225568594544	1,2104930669348	0,00445547039071579	11,2842857014951	162100,306992332
1,15761839800435	0,00059533927847143	1,21458795868712	0,00445063202910076	11,2883805932474	161872,890463448
1,16171328975667	0,000595688354177402	1,21868285043945	0,00444299621390243	11,2924754849997	161654,815852646
1,16580818150899	0,000596103347731611	1,22277774219177	0,00443450638100217	11,2965703767521	161429,877953392
1,16990307326131	0,000597121527615382	1,22687263394409	0,00442930221755482	11,3006652685044	161210,984167379
1,17399796501364	0,000597628674187188	1,23096752569641	0,00442552906945641	11,3047601602567	161006,105903227
1,17809285676596	0,000597079733789707	1,23506241744873	0,00442013329431179	11,308855052009	160793,799254669
1,18218774851828	0,000594871553899486	1,23915730920105	0,00441152952177556	11,3129499437613	160581,280904714
1,1862826402706	0,000592708947536938	1,24325220095337	0,00440356054388818	11,3170448355137	160374,110279446
1,19037753202292	0,000591220355792817	1,2473470927057	0,00439710680312691	11,321139727266	160168,404935281
1,19447242377524	0,000589418724671163	1,25144198445802	0,00439052507096339	11,3252346190183	159961,578742614
1,19856731552756	0,000586368757057583	1,25553687621034	0,00438070406667884	11,3293295107706	159759,767203152
1,20266220727989	0,000583667529355746	1,25963176796266	0,0043657380738411	11,3334244025229	159563,187731196
1,20675709903221	0,00058350339145964	1,26372665971498	0,00435269023941665	11,3375192942753	159366,72720534
1,21085199078453	0,000584283383512991	1,2678215514673	0,00435378769447822	11,3416141860276	159168,432482641
1,21494688253685	0,000584560677753276	1,27191644321962	0,00436224351947934	11,3457090777799	158981,899542863
1,21904177428917	0,000582929517850789	1,27601133497194	0,00436794529573601	11,3498039695322	158801,512319911
1,22313666604149	0,000580653198069622	1,28010622672427	0,00436961766887864	11,3538988612846	158601,806132366
1,22723155779381	0,00057963040973994	1,28420111847659	0,00436173310188877	11,3579937530369	158400,947608626
1,23132644954614	0,00057940600281556	1,28829601022891	0,0043518526492764	11,3620886447892	158210,902366181
1,23542134129846	0,000578698100880922	1,29239090198123	0,00434511854854577	11,3661835365415	158016,032159494
1,23951623305078	0,000576748250426875	1,29648579373355	0,00433979427208419	11,3702784282938	157814,291862956
1,2436111248031	0,000576558490862913	1,30058068548587	0,00433504382585929	11,3743733200462	157623,561836208
1,24770601655542	0,000578218016313886	1,30467557723819	0,00433032449805892	11,3784682117985	157436,795554974
1,25180090830774	0,000579631274705398	1,30877046899052	0,00432836295712065	11,3825631035508	157247,854465577
1,25589580006006	0,000580679952740106	1,31286536074284	0,00433392671430237	11,3866579953031	157069,51577333
1,25999069181239	0,000581233953087185	1,31696025249516	0,0043410652166409	11,3907528870554	156909,643414734
1,26408558356471	0,000582478051824024	1,32105514424748	0,0043445811650564	11,3948477788078	156748,610024441
1,26818047531703	0,000585071372239928	1,3251500359998	0,00434285244332139	11,3989426705601	156569,315078371
1,27227536706935	0,000589311167192258	1,32924492775212	0,00433837173370197	11,4030375623124	156396,502000024
1,27637025882167	0,000595208041260038	1,33333981950444	0,00433342233693029	11,4071324540647	156234,25605174
1,28046515057399	0,000601537955881125	1,33743471125677	0,00432554408105433	11,4112273458171	156063,33536658
1,28456004232631	0,000605565222932404	1,34152960300909	0,00431568981215275	11,4153222375694	155884,309670167
1,28865493407863	0,000605738224672874	1,34562449476141	0,00430976662529613	11,4194171293217	155709,979962618
1,29274982583096	0,000602690452360251	1,34971938651373	0,00430704410224656	11,423512021074	155542,479913244
1,29684471758328	0,000598276841833027	1,35381427826605	0,00430459437939685	11,4276069128263	155369,769383981
1,3009396093356	0,000593693259643087	1,35790917001837	0,00430205722330016	11,4317018045787	155198,366685088
1,30503450108792	0,00058856276035003	1,36200406177069	0,00430051775042769	11,435796696331	155028,759126972
1,30912939284024	0,000583568917898199	1,36609895352302	0,004300639404081	11,4398915880833	154858,015458211
1,31322428459256	0,000579989600128884	1,37019384527534	0,00430341626574438	11,4439864798356	154698,907934738
1,31731917634488	0,000578871490893082	1,37428873702766	0,00430742057997811	11,4480813715879	154542,253291692
1,32141406809721	0,00057924415618957	1,37838362877998	0,00431250661722702	11,4521762633403	154373,297140192
1,32550895984953	0,000579988080121769	1,3824785205323	0,00431830298181959	11,4562711550926	154172,522666254
1,32960385160185	0,000580770757604036	1,38657341228462	0,00432371990969029	11,4603660468449	153962,633725829
1,33369874335417	0,000581237611985367	1,39066830403694	0,00432786191741552	11,4644609385972	153794,751758955
1,33779363510649	0,00058198808135337	1,39476319578926	0,00433030692220301	11,4685558303496	153634,79187186
1,34188852685881	0,000583246134574081	1,39885808754159	0,00433200556042215	11,4726507221019	153477,866656003
1,34598341861113	0,000584671173781657	1,40295297929391	0,00433318557209109	11,4767456138542	153325,706709175
1,35007831036346	0,000586097771625757	1,40704787104623	0,00433361807380761	11,4808405056065	153165,664138336
1,35417320211578	0,000584846110130309	1,41114276279855	0,00432995936487772	11,4849353973588	153001,710172997
1,3582680938681	0,000578947018407165	1,41523765455087	0,00432490859188885	11,4890302891112	152835,483342503
1,36236298562042	0,00057029070268201	1,41933254630319	0,00432409905338429	11,4931251808635	152670,809654498
1,36645787737274	0,00056262403269308	1,42342743805551	0,00432851078461196	11,4972200726158	152509,420691674
1,37055276912506	0,000557321107031012	1,42752232980784	0,00433416546658404	11,5013149643681	152347,120149622
1,37464766087738	0,000554328543025014	1,43161722156016	0,00433869144171791	11,5054098561204	152185,942040079
1,3787425526297	0,000552606512789289	1,43571211331248	0,00433947295458796	11,5095047478728	152036,958192043
1,38283744438203	0,000550745363307545	1,4398070050648	0,00433464453762062	11,5135996396251	151896,431031377
1,38693233613435	0,000548521619893415	1,44390189681712	0,00432755183318683	11,5176945313774	151752,518208823
1,39102722788667	0,000545453499970897	1,44799678856944	0,00432048305824935	11,5217894231297	151605,628278201
1,39512211963899	0,000543251774069644	1,45209168032176	0,00431227771782229	11,5258843148821	151461,195113039
1,39921701139131	0,000543278455297996	1,45618657207409	0,00430222398074379	11,5299792066344	151323,890436457
1,40331190314363	0,000544452901432725	1,46028146382641	0,00428709034387665	11,5340740983867	151176,827260656
1,40740679489595	0,00054612267987174	1,46437635557873	0,00426442933341713	11,538168990139	151024,405057556
1,41150168664828	0,000547925936399993	1,46847124733105	0,00424000818251928	11,5422638818913	150886,149262761
1,4155965784006	0,000549926850897579	1,47256613908337	0,00422196446707827	11,5463587736437	150753,791790907
1,41969147015292	0,000552221419531085	1,47666103083569	0,00420923225097054	11,550453665396	150617,463959418
1,42378636190524	0,000554158876878754	1,48075592258801	0,00419911400712082	11,5545485571483	150473,633886222
1,42788125365756	0,000555362712907227	1,48485081434033	0,00419147181285364	11,5586434489006	150322,704483984
1,43197614540988	0,000555095756439273	1,48894570609266	0,00418471607114238	11,5627383406529	150167,65875719
1,4360710371622	0,000554341994695355	1,49304059784498	0,00417781258003008	11,5668332324053	150022,327731831
1,44016592891453	0,000553961717372147	1,4971354895973	0,00417386594043851	11,5709281241576	149889,220197847
1,44426082066685	0,000553571315062433	1,50123038134962	0,00417205096876073	11,5750230159099	149748,423085413
1,44835571241917	0,000553983602248073	1,50532527310194	0,0041703954533685	11,5791179076622	149597,183562546
1,45245060417149	0,000555255865439353	1,50942016485426	0,00416907131937632	11,5832127994146	149440,715261187
1,45654549592381	0,000555741028806409	1,51351505660658	0,00416745281162042	11,5873076911669	149281,16896601
1,46064038767613	0,000554566843520178	1,51760994835891	0,00416506535516581	11,5914025829192	149126,305022128
1,46473527942845	0,000553344614344558	1,52170484011123	0,00416122553876519	11,5954974746715	148972,575171775
1,46883017118077	0,000552727046163565	1,52579973186355	0,00416263674563348	11,5995923664238	148819,965776106
1,4729250629331	0,000552018384687492	1,52989462361587	0,00417138975312426	11,6036872581762	148673,689845696
1,47701995468542	0,000551081778949529	1,53398951536819	0,00418084844781349	11,6077821499285	148527,532858501
1,48111484643774	0,000550165913349913	1,53808440712051	0,00418787795634471	11,6118770416808	148378,083784071
1,48520973819006	0,000549789792082385	1,54217929887283	0,00419131349147284	11,6159719334331	148229,601582049
1,48930462994238	0,000549808258833717	1,54627419062516	0,00418801780546434	11,6200668251854	148086,875599607
1,4933995216947	0,000549516105509477	1,55036908237748	0,00418093668379593	11,6241617169378	147947,367187827
1,49749441344702	0,000548636039023056	1,5544639741298	0,00417311963181122	11,6282566086901	147805,677493802
1,50158930519935	0,000546599803927801	1,55855886588212	0,00416460939377015	11,6323515004424	147658,47591547
1,50568419695167	0,000543437371560059	1,56265375763444	0,0041565845264121	11,6364463921947	147507,531796731
1,50977908870399	0,000539602484519765	1,56674864938676	0,00414852760272713	11,640541283947	147361,397522805
1,51387398045631	0,000536377054304212	1,57084354113908	0,00413959887395503	11,6446361756994	147222,687619172
1,51796887220863	0,000535786015607596	1,5749384328914	0,00412778619874845	11,6487310674517	147085,848717106
1,52206376396095	0,00053751962376458	1,57903332464373	0,00411437415650681	11,652825959204	146946,696411387
1,52615865571327	0,000538423140174543	1,58312821639605	0,00410113980473978	11,6569208509563	146803,423255162
1,5302535474656	0,000536770422150829	1,58722310814837	0,00408220331020019	11,6610157427087	146659,255384099
1,53434843921792	0,000532034767779772	1,59131799990069	0,0040640727272317	11,665110634461	146513,458443318
1,53844333097024	0,000530110999409592	1,59541289165301	0,00405276485441898	11,6692055262133	146363,629188915
1,54253822272256	0,000531820406764886	1,59950778340533	0,00404461762211316	11,6733004179656	146213,326706161
1,54663311447488	0,0005334528859332	1,60360267515765	0,00403707579463871	11,6773953097179	146065,196502553
1,5507280062272	0,000533498914982251	1,60769756690998	0,00402975945446278	11,6814902014703	145914,650256674
1,55482289797952	0,000530858261255853	1,6117924586623	0,00402609958907145	11,6855850932226	145760,376998726
1,55891778973184	0,000525964240431668	1,61588735041462	0,00402559602053137	11,6896799849749	145607,932282679
1,56301268148417	0,000522103775917764	1,61998224216694	0,00402437523355104	11,6937748767272	145459,189626842
1,56710757323649	0,000520779622519971	1,62407713391926	0,00402118130744945	11,6978697684795	145311,321621191
1,57120246498881	0,000520247449633876	1,62817202567158	0,00401447842614952	11,7019646602319	145166,188203327
1,57529735674113	0,000518878204355654	1,6322669174239	0,00400770364301174	11,7060595519842	145022,780624585
1,57939224849345	0,000516032525016388	1,63636180917622	0,00400273080604127	11,7101544437365	144877,314516896
1,58348714024577	0,000510215710401492	1,64045670092855	0,00399873793009749	11,7142493354888	144735,290874698
1,58758203199809	0,000503083471114598	1,64455159268087	0,00399585911399386	11,7183442272412	144597,702723724
1,59167692375042	0,000496672533209012	1,64864648443319	0,0039928480697667	11,7224391189935	144459,42541
1,59577181550274	0,000490652946250983	1,65274137618551	0,00398883380920156	11,7265340107458	144319,714407107
1,59986670725506	0,000486668294053281	1,65683626793783	0,00398534577154696	11,7306289024981	144179,830617394
1,60396159900738	0,000487142509099955	1,66093115969015	0,00398352018030402	11,7347237942504	144041,306378336
1,6080564907597	0,000489791324381882	1,66502605144247	0,00398538001709413	11,7388186860028	143900,230407884
1,61215138251202	0,000492027936896373	1,6691209431948	0,00399131766402044	11,7429135777551	143754,909818294
1,61624627426434	0,000493763932180554	1,67321583494712	0,00399729230654482	11,7470084695074	143611,963262107
1,62034116601667	0,000493991009108067	1,67731072669944	0,0040010833103376	11,7511033612597	143472,821310023
1,62443605776899	0,000496881715183091	1,68140561845176	0,00400143788464978	11,755198253012	143332,968306439
1,62853094952131	0,000502356058298393	1,68550051020408	0,00400359160577856	11,7592931447644	143189,616024269
1,63262584127363	0,000507028156361204	1,6895954019564	0,00401017302313434	11,7633880365167	143041,095539595
1,63672073302595	0,000509026334713691	1,69369029370872	0,0040176897812168	11,767482928269	142889,721801642
1,64081562477827	0,000507243026909826	1,69778518546105	0,0040241767942649	11,7715778200213	142740,81471792
1,64491051653059	0,000504201858600234	1,70188007721337	0,00402948176858525	11,7756727117737	142597,278314226
1,64900540828291	0,000501650411083525	1,70597496896569	0,00403335373737509	11,779767603526	142456,045048847
1,65310030003524	0,000499387409492556	1,71006986071801	0,00402830452758567	11,7838624952783	142313,700313683
1,65719519178756	0,000498035886458825	1,71416475247033	0,00401833314444296	11,7879573870306	142175,434476767
1,66129008353988	0,000497805504583279	1,71825964422265	0,00400805497032044	11,7920522787829	142043,364203562
1,6653849752922	0,00049800957383052	1,72235453597497	0,003996586313913	11,7961471705353	141905,377715154
1,66947986704452	0,000498133563081231	1,7264494277273	0,00397691943023369	11,8002420622876	141760,043965674
1,67357475879684	0,000497991547490497	1,73054431947962	0,00395790174203851	11,8043369540399	141617,225226465
1,67766965054916	0,000497054578354486	1,73463921123194	0,00394521847405662	11,8084318457922	141478,823450362
1,68176454230149	0,00049408724241902	1,73873410298426	0,00393494665106122	11,8125267375445	141338,929741316
1,68585943405381	0,000493071338385351	1,74282899473658	0,00392541089767326	11,8166216292969	141192,386987466
1,68995432580613	0,000495904317801189	1,7469238864889	0,00391055906023782	11,8207165210492	141040,127945981
1,69404921755845	0,000499326514063015	1,75101877824122	0,00389856597624557	11,8248114128015	140892,234939988
1,69814410931077	0,000501986454382386	1,75511366999354	0,00389136630163922	11,8289063045538	140751,77541287
1,70223900106309	0,00049865751881182	1,75920856174587	0,0038848090182035	11,8330011963062	140616,518230019
1,70633389281541	0,000493535388663661	1,76330345349819	0,00387875821832197	11,8370960880585	140481,728635559
1,71042878456774	0,000491623046262236	1,76739834525051	0,00387311529698041	11,8411909798108	140344,290479556
1,71452367632006	0,000490584606932541	1,77149323700283	0,00386987108353062	11,8452858715631	140209,63135607
1,71861856807238	0,000489853345369665	1,77558812875515	0,00386779128085512	11,8493807633154	140071,009081239
1,7227134598247	0,000489295218146146	1,77968302050747	0,00386516233673876	11,8534756550678	139922,340643143
1,72680835157702	0,000488602956136424	1,78377791225979	0,00386131783952903	11,8575705468201	139776,858315486
1,73090324332934	0,000487620864079714	1,78787280401212	0,00385662375906286	11,8616654385724	139632,407062055
1,73499813508166	0,000486415954326291	1,79196769576444	0,00384382911037072	11,8657603303247	139482,38288476
1,73909302683398	0,000485042682340388	1,79606258751676	0,00382816778595095	11,869855222077	139336,879447393
1,74318791858631	0,000483162453554142	1,80015747926908	0,00382055969334954	11,8739501138294	139200,002854423
1,74728281033863	0,000481283509482948	1,8042523710214	0,00381743122228992	11,8780450055817	139069,901814744
1,75137770209095	0,000479676120293446	1,80834726277372	0,00381436608401562	11,882139897334	138948,002801462
1,75547259384327	0,000478026603703794	1,81244215452604	0,00381118958604068	11,8862347890863	138821,995794954
1,75956748559559	0,000475724959317533	1,81653704627837	0,00380566172041433	11,8903296808387	138684,045223672
1,76366237734791	0,000473555827303933	1,82063193803069	0,00379640944306864	11,894424572591	138537,086515359
1,76775726910023	0,000472155074034861	1,82472682978301	0,00378803103296441	11,8985194643433	138395,773588599
1,77185216085256	0,00047110580897974	1,82882172153533	0,00378127068256679	11,9026143560956	138252,307227533
1,77594705260488	0,000470114107441746	1,83291661328765	0,0037745889199352	11,9067092478479	138103,758672738
1,7800419443572	0,000468990262831698	1,83701150503997	0,00376689241279131	11,9108041396003	137958,540894631
1,78413683610952	0,000466232811800054	1,84110639679229	0,00375750716191313	11,9148990313526	137811,28937293
1,78823172786184	0,000462383360355582	1,84520128854462	0,00374503211083301	11,9189939231049	137661,527580089
1,79232661961416	0,000459729242182706	1,84929618029694	0,003735467283974	11,9230888148572	137518,145997566
1,79642151136648	0,000459661169677158	1,85339107204926	0,00373687349078322	11,9271837066095	137376,694300084
1,80051640311881	0,000461171961220073	1,85748596380158	0,00374375390215305	11,9312785983619	137235,094250371
1,80461129487113	0,000462933333863464	1,8615808555539	0,00375087172883102	11,9353734901142	137101,341686677
1,80870618662345	0,000466232407328667	1,86567574730622	0,00375803389912623	11,9394683818665	136968,508928184
1,81280107837577	0,000470671758808662	1,86977063905854	0,00376697633645229	11,9435632736188	136827,595271475
1,81689597012809	0,000474341460286449	1,87386553081086	0,0037776847885022	11,9476581653712	136682,78583578
1,82099086188041	0,000476717722091975	1,87796042256319	0,00378737301136021	11,9517530571235	136539,605615864
1,82508575363273	0,000476752037347058	1,88205531431551	0,00379482698007231	11,9558479488758	136401,48304897
1,82918064538506	0,000475084951219464	1,88615020606783	0,00379372972060111	11,9599428406281	136274,439287171
1,83327553713738	0,000473004073145126	1,89024509782015	0,0037857242517733	11,9640377323804	136154,385530584
1,8373704288897	0,000470434990956723	1,89433998957247	0,00377627031398525	11,9681326241328	136024,605565248
1,84146532064202	0,000468300548572033	1,89843488132479	0,00376637127694434	11,9722275158851	135892,564087601
1,84556021239434	0,000468254006326617	1,90252977307711	0,00375269407095886	11,9763224076374	135769,524321902
1,84965510414666	0,000469524550687761	1,90662466482944	0,00373683882984765	11,9804172993897	135646,286412323
1,85374999589898	0,000470695048133695	1,91071955658176	0,00371520902534076	11,984512191142	135509,066552225
1,8578448876513	0,000471598682602922	1,91481444833408	0,00369508511532641	11,9886070828944	135366,10793445
1,86193977940363	0,0004720451072986	1,9189093400864	0,00368548549500237	11,9927019746467	135232,869933009
1,86603467115595	0,000472150603948901	1,92300423183872	0,00368093486163202	11,996796866399	135094,379391175
1,87012956290827	0,000472898034150673	1,92709912359104	0,00367684408384119	12,0008917581513	134952,427341883
1,87422445466059	0,000474266259502015	1,93119401534336	0,00367241938420277	12,0049866499036	134819,952130383
1,87831934641291	0,000474828155464752	1,93528890709568	0,00366729641361795	12,009081541656	134686,642118586
1,88241423816523	0,00047390441430724	1,93938379884801	0,00366094318592581	12,0131764334083	134542,618493621
1,88650912991755	0,000472214611366687	1,94347869060033	0,00365322647713587	12,0172713251606	134400,409493418
1,89060402166988	0,00047031741506252	1,94757358235265	0,00364435133423758	12,0213662169129	134270,060306507
1,8946989134222	0,00046757170987856	1,95166847410497	0,00362574659553961	12,0254611086653	134135,648317355
1,89879380517452	0,000464654879817657	1,95576336585729	0,00360237857110444	12,0295560004176	133995,187850057
1,90288869692684	0,000462531458617321	1,95985825760961	0,00358904904471559	12,0336508921699	133862,226653796
1,90698358867916	0,000461274737465012	1,96395314936193	0,00358428304085239	12,0377457839222	133742,95255988
1,91107848043148	0,000460855621673842	1,96804804111426	0,00358178157529735	12,0418406756745	133619,542460778
1,9151733721838	0,000460851246532712	1,97214293286658	0,00358024170820852	12,0459355674269	133484,043870478
1,91926826393612	0,000460984210785183	1,9762378246189	0,00358078631580764	12,0500304591792	133346,798254113
1,92336315568845	0,000462046138410982	1,98033271637122	0,00358201294030943	12,0541253509315	133205,999964817
1,92745804744077	0,000463582196937053	1,98442760812354	0,00358248761843371	12,0582202426838	133057,992315651
1,93155293919309	0,000464695631287339	1,98852249987586	0,0035819168882386	12,0623151344362	132910,784784977
1,93564783094541	0,000464554014258265	1,99261739162818	0,00357890865762349	12,0664100261885	132765,96014111
1,93974272269773	0,00046126164627979	1,99671228338051	0,00357489651688917	12,0705049179408	132627,935450329
1,94383761445005	0,000456503076890812	2,00080717513283	0,00357083155193898	12,0745998096931	132494,137961173
1,94793250620237	0,000452327772147095	2,00490206688515	0,00356635719428349	12,0786947014454	132360,651791725
1,9520273979547	0,000448371307183571	2,00899695863747	0,00356101081189218	12,0827895931978	132232,948321091
1,95612228970702	0,000444427952865511	2,01309185038979	0,00355515473199542	12,0868844849501	132102,260403405
1,96021718145934	0,000440734872014382	2,01718674214211	0,0035492485355809	12,0909793767024	131971,895289215
1,96431207321166	0,000437468753912388	2,02128163389443	0,00353901645573495	12,0950742684547	131840,240230705
1,96840696496398	0,00043509971493714	2,02537652564676	0,00352566634525081	12,099169160207	131703,10545533
1,9725018567163	0,000433555243546189	2,02947141739908	0,0035155066066846	12,1032640519594	131568,66246451
1,97659674846862	0,000432192668870982	2,0335663091514	0,00350868238769394	12,1073589437117	131445,912085393
1,98069164022095	0,000430802505220422	2,03766120090372	0,00350168254527068	12,111453835464	131325,0943082
1,98478653197327	0,000428681872274393	2,04175609265604	0,00349321917718401	12,1155487272163	131191,687309966
1,98888142372559	0,000426074728427236	2,04585098440836	0,00348163204011288	12,1196436189686	131052,219989064
1,99297631547791	0,000424091698160512	2,04994587616068	0,00347029487027609	12,123738510721	130916,242493524
1,99707120723023	0,000422716116546606	2,054040767913	0,00346172316416561	12,1278334024733	130791,700248808
2,00116609898255	0,000421632546132726	2,05813565966533	0,00345472391385776	12,1319282942256	130669,545364177
2,00526099073487	0,000421320907395754	2,06223055141765	0,00344736159134201	12,1360231859779	130541,855450358
2,0093558824872	0,000422105673741558	2,06632544316997	0,00343876154105362	12,1401180777303	130407,790289284
2,01345077423952	0,000423069338164176	2,07042033492229	0,00342294595449175	12,1442129694826	130276,958154332
2,01754566599184	0,000423533352814118	2,07451522667461	0,0034046438414095	12,1483078612349	130156,535113832
2,02164055774416	0,000422724168556111	2,07861011842693	0,00339564395325636	12,1524027529872	130031,939847805
2,02573544949648	0,000421350703543114	2,08270501017925	0,00339232416678368	12,1564976447395	129905,053723068
2,0298303412488	0,000420060455284675	2,08679990193158	0,00338956354250158	12,1605925364919	129778,467698518
2,03392523300112	0,000418470835249899	2,0908947936839	0,0033868649260746	12,1646874282442	129644,12485803
2,03802012475344	0,000416843812714573	2,09498968543622	0,0033839189004698	12,1687823199965	129507,764010195
2,04211501650577	0,000415744813633154	2,09908457718854	0,00337901476593667	12,1728772117488	129377,348311317
2,04620990825809	0,000415049820152175	2,10317946894086	0,00337292891725932	12,1769721035011	129245,730247045
2,05030480001041	0,000413814177432422	2,10727436069318	0,00337078134219858	12,1810669952535	129111,589229492
2,05439969176273	0,00041158720069994	2,1113692524455	0,00337044208771555	12,1851618870058	128981,4631941
2,05849458351505	0,000410058401067457	2,11546414419782	0,00336880088801171	12,1892567787581	128855,235504618
2,06258947526737	0,000409927772816206	2,11955903595015	0,00336384542299102	12,1933516705104	128732,997740902
2,06668436701969	0,000409750182891257	2,12365392770247	0,0033563262243528	12,1974465622628	128612,434789016
2,07077925877202	0,000408818333304487	2,12774881945479	0,00334771830227125	12,2015414540151	128491,478208178
2,07487415052434	0,000408135244762876	2,13184371120711	0,00333694787922287	12,2056363457674	128371,166543145
2,07896904227666	0,000409143733173482	2,13593860295943	0,00332492645332818	12,2097312375197	128247,933752511
2,08306393402898	0,000411141581034207	2,14003349471175	0,00331276939329148	12,213826129272	128128,300723279
2,0871588257813	0,000412549278941563	2,14412838646407	0,00330048694476559	12,2179210210244	128016,110876098
2,09125371753362	0,000412942185736525	2,1482232782164	0,00328772310014292	12,2220159127767	127905,588803769
2,09534860928594	0,000410770492840894	2,15231816996872	0,00326170724441924	12,226110804529	127795,161720659
2,09944350103826	0,000407359252268793	2,15641306172104	0,003232261171594	12,2302056962813	127682,593795445
2,10353839279059	0,000404456775289674	2,16050795347336	0,00321463344700494	12,2343005880336	127561,076022293
2,10763328454291	0,000401712779840095	2,16460284522568	0,0032040762151983	12,238395479786	127436,320653872
2,11172817629523	0,000398509662956379	2,168697736978	0,00319475547196901	12,2424903715383	127309,695270331
2,11582306804755	0,000396743630842128	2,17279262873032	0,00318578689578117	12,2465852632906	127183,756637194
2,11991795979987	0,000398544016077455	2,17688752048265	0,00317789679824442	12,2506801550429	127057,32504723
2,12401285155219	0,000401682353029745	2,18098241223497	0,00317081844498107	12,2547750467953	126931,002643499
2,12810774330451	0,000404250604133705	2,18507730398729	0,00316226275421607	12,2588699385476	126814,993574152
2,13220263505684	0,000405866965895414	2,18917219573961	0,00315113614521565	12,2629648302999	126704,212958094
2,13629752680916	0,000405302368211269	2,19326708749193	0,0031423908624737	12,2670597220522	126588,499745863
2,14039241856148	0,00040400638692605	2,19736197924425	0,0031447357238985	12,2711546138045	126474,719126061
2,1444873103138	0,000403739862095751	2,20145687099657	0,00315114678882428	12,2752495055569	126373,106462465
2,14858220206612	0,000404762430614132	2,2055517627489	0,0031545546526548	12,2793443973092	126273,308619678
2,15267709381844	0,000406764576268095	2,20964665450122	0,00315355740509405	12,2834392890615	126160,081082012
2,15677198557076	0,0004089159253732	2,21374154625354	0,0031490730000927	12,2875341808138	126037,187410634
2,16086687732309	0,000410398563290352	2,21783643800586	0,00314497742503056	12,2916290725661	125913,784083425
2,16496176907541	0,000410836033843373	2,22193132975818	0,00314208790322546	12,2957239643185	125801,928881252
2,16905666082773	0,000408023365855679	2,2260262215105	0,00313903189229871	12,2998188560708	125691,072518673
2,17315155258005	0,000403829840693183	2,23012111326282	0,00313531220938851	12,3039137478231	125571,806687116
2,17724644433237	0,000402386599932568	2,23421600501514	0,0031317794181796	12,3080086395754	125451,122084166
2,18134133608469	0,000402555762185703	2,23831089676747	0,0031283753280775	12,3121035313278	125330,990526657
2,18543622783701	0,000402676988400964	2,24240578851979	0,00312469437930169	12,3161984230801	125224,453977471
2,18953111958934	0,000403236860045423	2,24650068027211	0,00312144043703508	12,3202933148324	125133,777634684
2,19362601134166	0,000405683058710608	2,25059557202443	0,00311849161380498	12,3243882065847	125032,84767075
2,19772090309398	0,000409289977448544	2,25469046377675	0,00311310033363534	12,328483098337	124917,118162131
2,2018157948463	0,000413001355444529	2,25878535552907	0,00310728428299228	12,3325779900894	124799,164991456
2,20591068659862	0,000416806342470999	2,26288024728139	0,00310557639865591	12,3366728818417	124680,037877957
2,21000557835094	0,000419240077844576	2,26697513903372	0,00310528260081913	12,340767773594	124559,926122314
2,21410047010326	0,00041934061932705	2,27107003078604	0,00310368401451608	12,3448626653463	124441,82129126
2,21819536185558	0,000415830789599201	2,27516492253836	0,00309712981855149	12,3489575570986	124325,941603134
2,22229025360791	0,000412359040650343	2,27925981429068	0,00308723700549929	12,353052448851	124219,22080699
2,22638514536023	0,000411611449476704	2,283354706043	0,0030788727778494	12,3571473406033	124122,496182869
2,23048003711255	0,000411993254576016	2,28744959779532	0,00307334829032362	12,3612422323556	124023,247314209
2,23457492886487	0,000412049386885137	2,29154448954764	0,00306949786502749	12,3653371241079	123915,690945603
2,23866982061719	0,000411013568502751	2,29563938129997	0,00306608373035139	12,3694320158603	123799,142167277
2,24276471236951	0,000410171374117198	2,29973427305229	0,0030627695681328	12,3735269076126	123686,869325023
2,24685960412183	0,000409938527721969	2,30382916480461	0,0030592583192706	12,3776217993649	123581,651481504
2,25095449587416	0,000408855513510507	2,30792405655693	0,00305536323605782	12,3817166911172	123472,843375343
2,25504938762648	0,000406201836277766	2,31201894830925	0,00305044918319126	12,3858115828695	123361,363426121
2,2591442793788	0,000403332566268514	2,31611384006157	0,00304506700424423	12,3899064746219	123252,664142423
2,26323917113112	0,000401559055992196	2,32020873181389	0,00303913286422381	12,3940013663742	123147,910067444
2,26733406288344	0,000400499801292368	2,32430362356621	0,00303217988984181	12,3980962581265	123044,870664821
2,27142895463576	0,000399667599421707	2,32839851531854	0,00302348523849116	12,4021911498788	122939,075379622
2,27552384638808	0,000398901045823219	2,33249340707086	0,00301754149808939	12,4062860416311	122835,011475889
2,27961873814041	0,000398075646171309	2,33658829882318	0,0030142143897459	12,4103809333835	122736,643229558
2,28371362989273	0,000396856332875518	2,3406831905755	0,00301095742365144	12,4144758251358	122645,943853639
2,28780852164505	0,000396620601873738	2,34477808232782	0,00300764506737873	12,4185707168881	122557,192106832
2,29190341339737	0,000397936961038468	2,34887297408014	0,00300409328458496	12,4226656086404	122464,298242046
2,29599830514969	0,000399333827842797	2,35296786583246	0,00300010111598366	12,4267605003928	122367,043935263
2,30009319690201	0,000400162805817652	2,35706275758479	0,00299564054605323	12,4308553921451	122265,072737404
2,30418808865433	0,000399686733653719	2,36115764933711	0,00298300373796827	12,4349502838974	122156,166687044
2,30828298040665	0,000396235305815527	2,36525254108943	0,00297259334099959	12,4390451756497	122043,040118231
2,31237787215898	0,000391099503373705	2,36934743284175	0,00296879442019749	12,443140067402	121936,119801843
2,3164727639113	0,000386490189639282	2,37344232459407	0,0029674031880946	12,4472349591544	121831,950134871
2,32056765566362	0,000382396422945484	2,37753721634639	0,00296936562620251	12,4513298509067	121729,650092815
2,32466254741594	0,000378503822888305	2,38163210809871	0,00297023160735679	12,455424742659	121626,571671061
2,32875743916826	0,00037611672739755	2,38572699985104	0,00296672113536823	12,4595196344113	121515,246275273
2,33285233092058	0,000375825223083252	2,38982189160336	0,00295602961834674	12,4636145261636	121406,890490316
2,3369472226729	0,000376562842636419	2,39391678335568	0,00293984379215268	12,467709417916	121312,241468742
2,34104211442523	0,000377577070128499	2,398011675108	0,00292255298541098	12,4718043096683	121222,120855655
2,34513700617755	0,000378602154337126	2,40210656686032	0,00290618233110439	12,4758992014206	121130,394650032
2,34923189792987	0,000379561793398253	2,40620145861264	0,00289316988720073	12,4799940931729	121038,73462811
2,35332678968219	0,000379720123908908	2,41029635036496	0,00288811346615036	12,4840889849253	120945,235145684
2,35742168143451	0,000378527992680051	2,41439124211728	0,00288590650378003	12,4881838766776	120846,625853808
2,36151657318683	0,000375363450570056	2,41848613386961	0,00288170801658799	12,4922787684299	120754,410927606
2,36561146493915	0,000371279922953478	2,42258102562193	0,00287444006878988	12,4963736601822	120684,603662505
2,36970635669148	0,000367980365139031	2,42667591737425	0,00286543927972569	12,5004685519345	120630,999474834
2,3738012484438	0,00036539929378489	2,43077080912657	0,00285944347185328	12,5045634436869	120559,354213277
2,37789614019612	0,000363207240120248	2,43486570087889	0,00285652174573101	12,5086583354392	120472,433442162
2,38199103194844	0,000362045977290998	2,43896059263121	0,00285294105781967	12,5127532271915	120380,40173314
2,38608592370076	0,000362391641509757	2,44305548438353	0,00284725042651628	12,5168481189438	120287,023199835
2,39018081545308	0,00036342232721668	2,44715037613586	0,00284268302827773	12,5209430106961	120194,624376724
2,3942757072054	0,000364320801901181	2,45124526788818	0,00283937806898461	12,5250379024485	120100,640127474
2,39837059895773	0,000364946492724023	2,4553401596405	0,00283597913661826	12,5291327942008	120006,673546338
2,40246549071005	0,00036672624488563	2,45943505139282	0,00282723120644566	12,5332276859531	119924,106560017
2,40656038246237	0,000370441495223599	2,46352994314514	0,00281538808848584	12,5373225777054	119839,480265607
2,41065527421469	0,000374737416254201	2,46762483489746	0,00280431634766599	12,5414174694578	119746,310010016
2,41475016596701	0,000378325799698489	2,47171972664978	0,00279397023065009	12,5455123612101	119650,242271939
2,41884505771933	0,000380892049224144	2,47581461840211	0,00278625890519634	12,5496072529624	119552,109691391
2,42293994947165	0,00037979946257982	2,47990951015443	0,00278095196593387	12,5537021447147	119464,401680141
2,42703484122397	0,000376204422391975	2,48400440190675	0,00277696944450523	12,557797036467	119382,954763757
2,4311297329763	0,000374066023713906	2,48809929365907	0,00277584508600195	12,5618919282194	119301,338679905
2,43522462472862	0,000374995668480272	2,49219418541139	0,00277639910435032	12,5659868199717	119234,643767917
2,43931951648094	0,000376852315648769	2,49628907716371	0,00277680012526525	12,570081711724	119164,753888091
2,44341440823326	0,000377494117365232	2,50038396891603	0,00277684341753983	12,5741766034763	119073,887812616
2,44750929998558	0,000376197605924724	2,50447886066835	0,00277477919088627	12,5782714952286	118993,620434897
2,4516041917379	0,000374062468614736	2,50857375242068	0,00276772067780162	12,582366386981	118927,320910364
2,45569908349022	0,000372134953625957	2,512668644173	0,00276039210655539	12,5864612787333	118856,982477634
2,45979397524255	0,00037010666101163	2,51676353592532	0,00275508112607629	12,5905561704856	118776,807853138
2,46388886699487	0,000369648790669471	2,52085842767764	0,00275028638721354	12,5946510622379	118698,630079003
2,46798375874719	0,000370537907814126	2,52495331942996	0,00274573637998231	12,5987459539902	118626,481416732
2,47207865049951	0,000371249912471255	2,52904821118228	0,00274228976765974	12,6028408457426	118543,98152465
2,47617354225183	0,000371626956226896	2,5331431029346	0,00273951623374317	12,6069357374949	118454,942451807
2,48026843400415	0,000372754928456212	2,53723799468693	0,00273673381015847	12,6110306292472	118371,319267374
2,48436332575647	0,000374562171317992	2,54133288643925	0,0027350794669979	12,6151255209995	118292,254757109
2,48845821750879	0,000376165802279825	2,54542777819157	0,00273411331921305	12,6192204127519	118223,845843766
2,49255310926112	0,000377500027132221	2,54952266994389	0,00272926976586522	12,6233153045042	118153,000177175
2,49664800101344	0,000375491425629097	2,55361756169621	0,002718258311413	12,6274101962565	118072,643199072
2,50074289276576	0,0003720444267938	2,55771245344853	0,00270425589059151	12,6315050880088	117992,314701828
2,50483778451808	0,000371058338129818	2,56180734520085	0,00269806699142453	12,6355999797611	117916,826123303
2,5089326762704	0,000371382620366267	2,56590223695318	0,00269626693049183	12,6396948715135	117843,338720433
2,51302756802272	0,000371686146549909	2,5699971287055	0,00269265094944557	12,6437897632658	117763,706350232
2,51712245977504	0,000371791473782889	2,57409202045782	0,00268522951974781	12,6478846550181	117691,222800367
2,52121735152737	0,000370387510962042	2,57818691221014	0,00267518830489724	12,6519795467704	117635,844821797
2,52531224327969	0,000367286499191412	2,58228180396246	0,00266401089213271	12,6560744385227	117574,941262811
2,52940713503201	0,000363269072984215	2,58637669571478	0,00265158122061919	12,6601693302751	117504,736378668
2,53350202678433	0,000357528279311623	2,5904715874671	0,00263661500230405	12,6642642220274	117431,662588991
2,53759691853665	0,000351259077616003	2,59456647921942	0,00262399270860106	12,6683591137797	117355,23148647
2,54169181028897	0,000347726698919177	2,59866137097175	0,00261645653263602	12,672454005532	117292,43792307
2,54578670204129	0,000347186831302135	2,60275626272407	0,00261153540539632	12,6765488972844	117235,733059248
2,54988159379362	0,000349040743494186	2,60685115447639	0,00260802723862948	12,6806437890367	117170,957259021
2,55397648554594	0,000351752795126761	2,61094604622871	0,00260427663227941	12,684738680789	117104,423773757
2,55807137729826	0,000353843368723587	2,61504093798103	0,00259923971472148	12,6888335725413	117030,049077835
2,56216626905058	0,000354675143102382	2,61913582973335	0,00259106290456195	12,6929284642936	116952,566927639
2,5662611608029	0,000356132449350219	2,62323072148567	0,00257877573077852	12,697023356046	116876,454637282
2,57035605255522	0,000358435663601573	2,627325613238	0,00256690741590375	12,7011182477983	116799,931702664
2,57445094430754	0,000360143121782614	2,63142050499032	0,00255715702483691	12,7052131395506	116727,007740326
2,57854583605986	0,000359490053703823	2,63551539674264	0,00254865914684741	12,7093080313029	116670,047259191
2,58264072781219	0,000356071167574108	2,63961028849496	0,00254106427630501	12,7134029230552	116617,729504588
2,58673561956451	0,000353187748803291	2,64370518024728	0,0025341335179656	12,7174978148076	116558,086565679
2,59083051131683	0,000351490821949142	2,6478000719996	0,00253065039107522	12,7215927065599	116499,005624896
2,59492540306915	0,000349869121993665	2,65189496375192	0,00253094656340402	12,7256875983122	116434,26451237
2,59902029482147	0,000347957189261904	2,65598985550425	0,00253385645445125	12,7297824900645	116361,799260262
2,60311518657379	0,00034493998410875	2,66008474725657	0,00253767578005531	12,7338773818169	116281,95970655
2,60721007832611	0,000343512813185556	2,66417963900889	0,0025451302284894	12,7379722735692	116208,867298043
2,61130497007844	0,00034467089580626	2,66827453076121	0,00255611468310236	12,7420671653215	116151,974360778
2,61539986183076	0,000346362235666354	2,67236942251353	0,0025659983467295	12,7461620570738	116086,301744053
2,61949475358308	0,000347494253912355	2,67646431426585	0,00257298634090247	12,7502569488261	116019,560324302
2,6235896453354	0,000347716874875027	2,68055920601817	0,00257535502394887	12,7543518405785	115971,411483686
2,62768453708772	0,000347881919883921	2,6846540977705	0,00257213555119729	12,7584467323308	115920,874073404
2,63177942884004	0,000348438019125494	2,68874898952282	0,00256595886193124	12,7625416240831	115860,723755425
2,63587432059236	0,000348425757415969	2,69284388127514	0,00255853043654037	12,7666365158354	115796,029433708
2,63996921234469	0,000347253951707825	2,69693877302746	0,00255119538882685	12,7707314075877	115727,435865218
2,64406410409701	0,000346408502991988	2,70103366477978	0,00254394965236979	12,7748262993401	115664,896872063
2,64815899584933	0,000346542392030893	2,7051285565321	0,00253620656960853	12,7789211910924	115611,301951529
2,65225388760165	0,000346973540574144	2,70922344828442	0,00252858627748822	12,7830160828447	115553,324479088
2,65634877935397	0,000347393646946725	2,71331834003674	0,00252257077087469	12,787110974597	115490,798187096
2,66044367110629	0,000347714897134413	2,71741323178907	0,00251733973396249	12,7912058663494	115431,803710829
2,66453856285861	0,000345036482870234	2,72150812354139	0,00251186516101019	12,7953007581017	115375,710718879
2,66863345461094	0,000339389606127496	2,72560301529371	0,00250361842723714	12,799395649854	115317,27298597
2,67272834636326	0,000335085134071521	2,72969790704603	0,00249833194775864	12,8034905416063	115268,963661061
2,67682323811558	0,000332770688177488	2,73379279879835	0,00249908958397625	12,8075854333586	115224,963101969
2,6809181298679	0,000331604097173354	2,73788769055067	0,00250027820228066	12,811680325111	115174,100673732
2,68501302162022	0,000331146639890376	2,74198258230299	0,0024990805084445	12,8157752168633	115134,106079217
2,68910791337254	0,00033009400395571	2,74607747405532	0,00249332235673445	12,8198701086156	115097,977275939
2,69320280512486	0,000327829955219063	2,75017236580764	0,00248429182666861	12,8239650003679	115046,912214941
2,69729769687718	0,000324770875179458	2,75426725755996	0,00247392036692025	12,8280598921202	114995,476284762
2,70139258862951	0,000321604901986328	2,75836214931228	0,0024608556672656	12,8321547838726	114933,793399935
2,70548748038183	0,000318551592118708	2,7624570410646	0,00244542917817174	12,8362496756249	114865,564490058
2,70958237213415	0,00031553319026812	2,76655193281692	0,00242892068992052	12,8403445673772	114811,629207495
2,71367726388647	0,000312463506614159	2,77064682456924	0,00241564313732421	12,8444394591295	114761,515072445
2,71777215563879	0,000309565418984341	2,77474171632156	0,00240709665601074	12,8485343508819	114725,042841205
2,72186704739111	0,000306920486021034	2,77883660807389	0,00240231913505474	12,8526292426342	114710,031416974
2,72596193914343	0,000304393426846251	2,78293149982621	0,00239784713664278	12,8567241343865	114679,706391236
2,73005683089576	0,000301505606451002	2,78702639157853	0,0023914866348872	12,8608190261388	114622,521288811
2,73415172264808	0,000297602319804012	2,79112128333085	0,00238112696578036	12,8649139178911	114558,96063238
2,7382466144004	0,00029251534342828	2,79521617508317	0,00236614223290277	12,8690088096435	114502,742807645
2,74234150615272	0,000288037452616958	2,79931106683549	0,00234396993968658	12,8731037013958	114453,116931919
2,74643639790504	0,000286180204112363	2,80340595858781	0,00231994326350579	12,8771985931481	114396,125230313
2,75053128965736	0,000286001640256311	2,80750085034014	0,00230077745437664	12,8812934849004	114336,689202358
2,75462618140968	0,000286121171042991	2,81159574209246	0,0022923061949389	12,8853883766527	114271,336398635
2,75872107316201	0,000286353842692389	2,81569063384478	0,00228942666883668	12,8894832684051	114206,787123067
2,76281596491433	0,000286996134045182	2,8197855255971	0,00228629958092077	12,8935781601574	114179,32493072
2,76691085666665	0,000288508948225699	2,82388041734942	0,00228274865469804	12,8976730519097	114152,42995468
2,77100574841897	0,000291026876843326	2,82797530910174	0,00228042559604051	12,901767943662	114096,790805745
2,77510064017129	0,000294717103546709	2,83207020085406	0,00227822937516913	12,9058628354144	114032,225055073
2,77919553192361	0,000298812095524303	2,83616509260639	0,00227473058230276	12,9099577271667	113973,524324891
2,78329042367593	0,000302556534270282	2,84025998435871	0,00226852990303759	12,914052618919	113938,076424092
2,78738531542825	0,000303585446657553	2,84435487611103	0,00226061743511865	12,9181475106713	113909,958836007
2,79148020718058	0,000302449326136773	2,84844976786335	0,00225341535482662	12,9222424024236	113872,417420001
2,7955750989329	0,000301219881537852	2,85254465961567	0,00224815960929118	12,926337294176	113833,214240491
2,79966999068522	0,00029720556431722	2,85663955136799	0,00224601055330289	12,9304321859283	113815,202566787
2,80376488243754	0,000292441476668419	2,86073444312031	0,00224573728556762	12,9345270776806	113796,541277238
2,80785977418986	0,000290322551326302	2,86482933487264	0,00224549140422391	12,9386219694329	113755,969284952
2,81195466594218	0,000289455165612478	2,86892422662496	0,00224486973452496	12,9427168611852	113713,670521129
2,8160495576945	0,000288578995865545	2,87301911837728	0,0022416073125311	12,9468117529376	113674,03315917
2,82014444944683	0,000287545664911732	2,8771140101296	0,00223469231024165	12,9509066446899	113630,910636258
2,82423934119915	0,000286838139845147	2,88120890188192	0,00222604826494198	12,9550015364422	113575,799221827
2,82833423295147	0,000286470635384925	2,88530379363424	0,00221094336449265	12,9590964281945	113515,284127565
2,83242912470379	0,000285882649288143	2,88939868538656	0,0021907657583655	12,9631913199468	113464,620393967
2,83652401645611	0,000284882076578694	2,89349357713888	0,00217586222372658	12,9672862116992	113427,891800083
2,84061890820843	0,000282587077023758	2,89758846889121	0,00216523307479418	12,9713811034515	113388,507265702
2,84471379996075	0,000280569681474078	2,90168336064353	0,00215455197728497	12,9754759952038	113350,885967775
2,84880869171308	0,000280097410875014	2,90577825239585	0,0021434458047427	12,9795708869561	113319,110673918
2,8529035834654	0,000279686682199121	2,90987314414817	0,00213388069653948	12,9836657787085	113279,706446009
2,85699847521772	0,000278578499094156	2,91396803590049	0,00212599256267255	12,9877606704608	113237,51801255
2,86109336697004	0,000276158627893568	2,91806292765281	0,00211998527911978	12,9918555622131	113198,503320181
2,86518825872236	0,00027544148129784	2,92215781940513	0,00211341790381035	12,9959504539654	113143,94053665
2,86928315047468	0,000276565086540199	2,92625271115746	0,00210428756832029	13,0000453457177	113084,575378649
2,873378042227	0,000277257150226083	2,93034760290978	0,00209073005956936	13,0041402374701	113022,625917921
2,87747293397932	0,000276813314076343	2,9344424946621	0,00208276235249387	13,0082351292224	112959,149579051
2,88156782573165	0,000275033170924434	2,93853738641442	0,00208002730253922	13,0123300209747	112905,428963335
2,88566271748397	0,000272780730587344	2,94263227816674	0,00207716366720483	13,016424912727	112865,29458151
2,88975760923629	0,000270501318089041	2,94672716991906	0,00207369995173537	13,0205198044794	112817,880439286
2,89385250098861	0,000270157611474157	2,95082206167138	0,00207030888857161	13,0246146962317	112764,045236016
2,89794739274093	0,000270747791395526	2,9549169534237	0,00206667377795794	13,028709587984	112707,426809841
2,90204228449325	0,000270164580025086	2,95901184517603	0,00206217062695708	13,0328044797363	112646,62535381
2,90613717624557	0,000267653970831271	2,96310673692835	0,00205589250271694	13,0368993714886	112583,216300218
2,9102320679979	0,000265235928177608	2,96720162868067	0,00204840282817746	13,040994263241	112513,532044497
2,91432695975022	0,000263597612693156	2,97129652043299	0,00204391951528799	13,0450891549933	112437,196349838
2,91842185150254	0,000261505642886658	2,97539141218531	0,00204280040534694	13,0491840467456	112375,575725953
2,92251674325486	0,000259351717761429	2,97948630393763	0,00204192059983086	13,0532789384979	112355,445762961
2,92661163500718	0,000259408528526793	2,98358119568996	0,0020400918384837	13,0573738302502	112349,892116537
2,9307065267595	0,00026243874761466	2,98767608744228	0,00204073376848522	13,0614687220026	112318,076415412
2,93480141851182	0,000266332623513897	2,9917709791946	0,00204308771802446	13,0655636137549	112299,796536035
2,93889631026415	0,000269301271688483	2,99586587094692	0,00204377408538014	13,0696585055072	112278,252699893
2,94299120201647	0,000270883141912335	2,99996076269924	0,00204199151409428	13,0737533972595	112211,455604939
2,94708609376879	0,000271645156741142	3,00405565445156	0,00203764469043676	13,0778482890118	112147,00898277
2,95118098552111	0,000272834860717207	3,00815054620388	0,00203072495850491	13,0819431807642	112108,777545987
2,95527587727343	0,000274575714017353	3,0122454379562	0,00202615592723542	13,0860380725165	112084,085966886
2,95937076902575	0,000276407457777776	3,01634032970853	0,0020244386482786	13,0901329642688	112036,69308946
2,96346566077807	0,000278328510691432	3,02043522146085	0,00202179665370632	13,0942278560211	111969,552157177
2,96756055253039	0,000280069591504418	3,02453011321317	0,00201702474985762	13,0983227477735	111937,504563352
2,97165544428272	0,000281425644734291	3,02862500496549	0,00201401858381287	13,1024176395258	111912,792718598
2,97575033603504	0,000281808619855219	3,03271989671781	0,00201447527885774	13,1065125312781	111848,824760993
2,97984522778736	0,000283025025956038	3,03681478847013	0,00201621350321692	13,1106074230304	111775,547626187
2,98394011953968	0,000285495726410142	3,04090968022245	0,00201792073071811	13,1147023147827	111706,739371464
2,988035011292	0,000287575456527556	3,04500457197478	0,00201720338354404	13,1187972065351	111656,996878987
2,99212990304432	0,000288936963080422	3,0490994637271	0,00201270738766252	13,1228920982874	111632,458407956
2,99622479479664	0,000290119805317221	3,05319435547942	0,00200643541289696	13,1269869900397	111610,704569717
3,00031968654897	0,000290892073397556	3,05728924723174	0,0019995890102432	13,131081881792	111552,063427314
3,00441457830129	0,000290749640819028	3,06138413898406	0,0019921306428307	13,1351767735443	111475,45735349
3,00850947005361	0,000290675296496359	3,06547903073638	0,00197892720880721	13,1392716652967	111407,606229624
3,01260436180593	0,000291148512517349	3,0695739224887	0,00196284330183795	13,143366557049	111331,397342549
3,01669925355825	0,000291903977298958	3,07366881424102	0,00195628928876642	13,1474614488013	111258,945102114
3,02079414531057	0,000294020306029085	3,07776370599335	0,00195750339711613	13,1515563405536	111196,801558706
3,02488903706289	0,000296831937137061	3,08185859774567	0,00195989276392087	13,155651232306	111146,086158657
3,02898392881522	0,000299076251669425	3,08595348949799	0,00196008051378468	13,1597461240583	111090,644313963
3,03307882056754	0,000300555681090702	3,09004838125031	0,00195670818867845	13,1638410158106	111035,844785649
3,03717371231986	0,00029693042060555	3,09414327300263	0,00195282251395114	13,1679359075629	110965,465518247
3,04126860407218	0,000288989051449806	3,09823816475495	0,00194906642841963	13,1720307993152	110910,517757043
3,0453634958245	0,00028285809479143	3,10233305650727	0,00194456048689151	13,1761256910676	110882,904772544
3,04945838757682	0,000279861530829937	3,1064279482596	0,00194414544170462	13,1802205828199	110843,436824488
3,05355327932914	0,000277363821706782	3,11052284001192	0,00194662071085342	13,1843154745722	110774,257848296
3,05764817108146	0,000273823438254822	3,11461773176424	0,00194845115248414	13,1884103663245	110585,771696509
3,06174306283379	0,000268609610224531	3,11871262351656	0,00194931033098848
3,06583795458611	0,000263411773704912	3,12280751526888	0,00195071089747707
3,06993284633843	0,000261827263092364	3,1269024070212	0,00195186613898858
3,07402773809075	0,000262807199508615	3,13099729877352	0,00195162834472631
3,07812262984307	0,0002639490290829	3,13509219052585	0,00194780659414176
3,08221752159539	0,000264971895553633	3,13918708227817	0,00194072832465936
3,08631241334771	0,000265898070546845	3,14328197403049	0,00193246780072561
3,09040730510004	0,000266194633140522	3,14737686578281	0,00192361414443547
3,09450219685236	0,00026545523876513	3,15147175753513	0,00191352317184603
3,09859708860468	0,000263133540754739	3,15556664928745	0,00190417704626143
3,102691980357	0,000259872039877902	3,15966154103977	0,00189635008121974
3,10678687210932	0,000258978248283473	3,16375643279209	0,00188942597718833
3,11088176386164	0,000261857892745006	3,16785132454442	0,00188385765339932
3,11497665561396	0,000266092866920114	3,17194621629674	0,00188162659606827
3,11907154736629	0,00026979217815195	3,17604110804906	0,00188191467548302
3,12316643911861	0,000272758744289443	3,18013599980138	0,00188285378709227
3,12726133087093	0,00027294695285469	3,1842308915537	0,00188405252304632
3,13135622262325	0,000268978307623074	3,18832578330602	0,00188449277615902
3,13545111437557	0,000262754565055038	3,19242067505834	0,0018835473867224
3,13954600612789	0,000257653878133079	3,19651556681067	0,00187963869084114
3,14364089788021	0,000254486688508844	3,20061045856299	0,00187303565280217
3,14773578963254	0,000251787256273212	3,20470535031531	0,00186471396015542
3,15183068138486	0,000248939843706176	3,20880024206763	0,00185338985090159
3,15592557313718	0,000245774143291058	3,21289513381995	0,00184099605036751
3,1600204648895	0,00024409914638154	3,21699002557227	0,00183268318116831
3,16411535664182	0,000244609307585334	3,22108491732459	0,0018291397435284
3,16821024839414	0,00024568063472257	3,22517980907692	0,00182826005457101
3,17230514014646	0,000246601672749273	3,22927470082924	0,00182638689867504
3,17640003189878	0,00024825234909974	3,23336959258156	0,00182167012941786
3,18049492365111	0,000250333741488551	3,23746448433388	0,00181388905522112
3,18458981540343	0,000252021910667265	3,2415593760862	0,00180370028650961
3,18868470715575	0,000252827148728408	3,24565426783852	0,00179174862567789
3,19277959890807	0,000249811801426485	3,24974915959084	0,00178196227767958
3,19687449066039	0,000245522329911396	3,25384405134316	0,00177691723522685
3,20096938241271	0,000245252366631104	3,25793894309549	0,00177448251074963
3,20506427416503	0,000248573392298316	3,26203383484781	0,00177263954870613
3,20915916591736	0,000252419148273714	3,26612872660013	0,00177042571167199
3,21325405766968	0,000255415969527267	3,27022361835245	0,00176748921525685
3,217348949422	0,000257560193408759	3,27431851010477	0,00176787768195501
3,22144384117432	0,000257403987594377	3,27841340185709	0,00177020936794028
3,22553873292664	0,000253917173669484	3,28250829360941	0,00177176151889996
3,22963362467896	0,000250812700451912	3,28660318536174	0,0017710822194835
3,23372851643128	0,000249474786259856	3,29069807711406	0,00176720419001006
3,23782340818361	0,000248583789831101	3,29479296886638	0,00175917273845988
3,24191829993593	0,000248477034716999	3,2988878606187	0,00175396723199844
3,24601319168825	0,000248836095729428	3,30298275237102	0,00175243068164099
3,25010808344057	0,000248799723371136	3,30707764412334	0,00175164860202258
3,25420297519289	0,000248097207714604	3,31117253587566	0,00175265790384801
3,25829786694521	0,000247061107659945	3,31526742762799	0,00175608713213132
3,26239275869753	0,000245088381519359	3,31936231938031	0,00176015300868321
3,26648765044985	0,000243222534195595	3,32345721113263	0,00176062048460633
3,27058254220218	0,000242189376617461	3,32755210288495	0,00175653331662971
3,2746774339545	0,000241384961049328	3,33164699463727	0,00174878696032114
3,27877232570682	0,000240571084090907	3,33574188638959	0,00174324885520212
3,28286721745914	0,000239564248989846	3,33983677814191	0,00174303175639714
3,28696210921146	0,000237769903949006	3,34393166989423	0,00174580557079471
3,29105700096378	0,000236909414400412	3,34802656164656	0,0017502876718824
3,2951518927161	0,000237743889788982	3,35212145339888	0,00175387111688074
3,29924678446843	0,00023881687885978	3,3562163451512	0,00175492565166199
3,30334167622075	0,000239659657901365	3,36031123690352	0,00175219775402627
3,30743656797307	0,000239906018227002	3,36440612865584	0,00174764877155324
3,31153145972539	0,000238482834798527	3,36850102040816	0,00174258015439644
3,31562635147771	0,000237300919842897	3,37259591216048	0,00173661319176447
3,31972124323003	0,000237448930921532	3,37669080391281	0,00172636547408689
3,32381613498235	0,000237873072105076	3,38078569566513	0,00171360515239882
3,32791102673468	0,000238124758025886	3,38488058741745	0,00169852009963719
3,332005918487	0,000238006143515707	3,38897547916977	0,00168281040180647
3,33610081023932	0,000237287703657229	3,39307037092209	0,00166825656245816
3,34019570199164	0,000235642167905143	3,39716526267441	0,00165448587296599
3,34429059374396	0,000234693530425534	3,40126015442673	0,00164160962381534
3,34838548549628	0,000234904424436533	3,40535504617906	0,00162930428502061
3,3524803772486	0,000235466432226825	3,40944993793138	0,00161728060941252
3,35657526900092	0,000236190522786286	3,4135448296837	0,00160073979287324
3,36067016075325	0,000236519420199873	3,41763972143602	0,00158382941157457
3,36476505250557	0,000236144429066513	3,42173461318834	0,00156934666271833
3,36885994425789	0,000234032350610715	3,42582950494066	0,00155579673902923
3,37295483601021	0,000231897884251101	3,42992439669298	0,00154441961784905
3,37704972776253	0,00023178674743852	3,4340192884453	0,00153500260341859
3,38114461951485	0,000234257234436744	3,43811418019763	0,00152679746989208
3,38523951126717	0,000238077275970934	3,44220907194995	0,00151796837714757
3,3893344030195	0,000240851108496815	3,44630396370227	0,00150736779438207
3,39342929477182	0,000241870212802556	3,45039885545459	0,00149332684349194
3,39752418652414	0,000240451449793833	3,45449374720691	0,00147875110730313
3,40161907827646	0,000239124738339672	3,45858863895923	0,00146505177541987
3,40571397002878	0,000238566941456763	3,46268353071155	0,00145134162642892
3,4098088617811	0,000237235279715472	3,46677842246388	0,00143851907009204
3,41390375353342	0,000234757038815707	3,4708733142162	0,00143118352103229
3,41799864528575	0,000232515905772824	3,47496820596852	0,00142865713309013
3,42209353703807	0,000231067258691247	3,47906309772084	0,00142858080640115
3,42618842879039	0,000229595623927961	3,48315798947316	0,00143160055258231
3,43028332054271	0,000228014477600079	3,48725288122548	0,00143576243877433
3,43437821229503	0,000225919870017715	3,4913477729778	0,00143916920881299
3,43847310404735	0,00022334412413034	3,49544266473013	0,00144167722854941
3,44256799579967	0,000219242271933259	3,49953755648245	0,0014430531657154
3,44666288755199	0,000214684329659343	3,50363244823477	0,00144317229257471
3,45075777930432	0,000211587321615428	3,50772733998709	0,0014302877665552
3,45485267105664	0,000209713061009594	3,51182223173941	0,00141142066472248
3,45894756280896	0,000208653585663084	3,51591712349173	0,00140359339197073
3,46304245456128	0,000207967933600878	3,52001201524405	0,0014019464147475
3,4671373463136	0,00020737495981171	3,52410690699638	0,00140006559529158
3,47123223806592	0,000207255726258017	3,5282017987487	0,00139718826952299
3,47532712981824	0,000208066312895429	3,53229669050102	0,00139040373325506
3,47942202157057	0,000209546407555033	3,53639158225334	0,00137374858608066
3,48351691332289	0,000211083604201895	3,54048647400566	0,00135840323677257
3,48761180507521	0,000212434734243241	3,54458136575798	0,00134984255189116
3,49170669682753	0,000213323142912627	3,5486762575103	0,00134521007439049
3,49580158857985	0,000211968805455013	3,55277114926262	0,00134362298939989
3,49989648033217	0,00020909519192164	3,55686604101495	0,00134446368162463
3,50399137208449	0,000206216095676978	3,56096093276727	0,00134658944176567
3,50808626383682	0,000203467757540685	3,56505582451959	0,00134868092125966
3,51218115558914	0,000201007639056013	3,56915071627191	0,00135034795525841
3,51627604734146	0,000198661163214628	3,57324560802423	0,00135004235510716
3,52037093909378	0,000196315938299027	3,57734049977655	0,00134824244940533
3,5244658308461	0,000197677305355888	3,58143539152887	0,00134799516693212
3,52856072259842	0,000201814770708759	3,5855302832812	0,00135164457430874
3,53265561435074	0,000205467466520775	3,58962517503352	0,00135718544248968
3,53675050610306	0,000208562297401291	3,59372006678584	0,00136256743585908
3,54084539785539	0,000210751398775766	3,59781495853816	0,0013657314213093
3,54494028960771	0,000212726835885426	3,60190985029048	0,00136553311661019
3,54903518136003	0,000214472030764545	3,6060047420428	0,00136118824838793
3,55313007311235	0,000215387560104112	3,61009963379512	0,00135137520589781
3,55722496486467	0,000215161217797071	3,61419452554745	0,00133963546237579
3,56131985661699	0,000212894662887584	3,61828941729977	0,00132929738757031
3,56541474836931	0,000208016938625264	3,62238430905209	0,00131993005345247
3,56950964012164	0,000202466316541157	3,62647920080441	0,00131002137801016
3,57360453187396	0,000197781631559074	3,63057409255673	0,0012989759176232
3,57769942362628	0,00019349759450969	3,63466898430905	0,00128721095661129
3,5817943153786	0,000189296677547526	3,63876387606137	0,00127597447756545
3,58588920713092	0,000185851448907284	3,64285876781369	0,0012654224528575
3,58998409888324	0,00018337929426854	3,64695365956602	0,00125519971831414
3,59407899063556	0,000181571419820886	3,65104855131834	0,00124404595228315
3,59817388238788	0,00017974371685378	3,65514344307066	0,00123264181512849
3,60226877414021	0,000177376294207771	3,65923833482298	0,00122525549295571
3,60636366589253	0,000173850153003467	3,6633332265753	0,00121877333023665
3,61045855764485	0,000172902941200562	3,66742811832762	0,00120972803811586
3,61455344939717	0,000174952565145919	3,67152301007994	0,0011965666859727
3,61864834114949	0,000178214816291869	3,67561790183227	0,00118110111286376
3,62274323290181	0,00018257467116542	3,67971279358459	0,00116529547099408
3,62683812465414	0,000186838757944367	3,68380768533691	0,0011484654688714
3,63093301640646	0,00019055371524031	3,68790257708923	0,00113502348471321
3,63502790815878	0,000193218807644109	3,69199746884155	0,00112548506106833
3,6391227999111	0,000194337812348014	3,69609236059387	0,00111791444429719
3,64321769166342	0,00019252015400486	3,70018725234619	0,00111387049771301
3,64731258341574	0,000190112303390461	3,70428214409852	0,00111282550224742
3,65140747516806	0,000189079647901113	3,70837703585084	0,00111362635080722
3,65550236692038	0,000187319943434843	3,71247192760316	0,00112039570766551
3,65959725867271	0,000183771667453327	3,71656681935548	0,00112916442500955
3,66369215042503	0,000182505258155962	3,7206617111078	0,00113546722861744
3,66778704217735	0,000187836113544991	3,72475660286012	0,00113845375571492
3,67188193392967	0,000195490734786481	3,72885149461244	0,00114020249061628
3,67597682568199	0,000201334087344749	3,73294638636476	0,00114250390129986
3,68007171743431	0,000203739052085159	3,73704127811709	0,0011455068455933
3,68416660918663	0,000202824811314657	3,74113616986941	0,00114883519998958
3,68826150093896	0,000200281679712123	3,74523106162173	0,00115216260615387
3,69235639269128	0,000198676848095962	3,74932595337405	0,00115525862688621
3,6964512844436	0,000198112891066712	3,75342084512637	0,00115782451184336
3,70054617619592	0,000197192430819718	3,75751573687869	0,00115978664781403
3,70464106794824	0,000194498692158999	3,76161062863101	0,00115856600565771
3,70873595970056	0,000191854020616491	3,76570552038334	0,00115459929516707
3,71283085145288	0,000192141683902528	3,76980041213566	0,00114776406823467
3,7169257432052	0,000193438308007648	3,77389530388798	0,00113972196636872
3,72102063495753	0,000193914827884157	3,7779901956403	0,0011314083136855
3,72511552670985	0,000191882307979876	3,78208508739262	0,0011222431354893
3,72921041846217	0,000188041923702495	3,78617997914494	0,0011158473886593
3,73330531021449	0,000184956744740923	3,79027487089726	0,00111218430914237
3,73740020196681	0,000182381176671632	3,79436976264959	0,00110956076124524
3,74149509371913	0,00017956507949834	3,79846465440191	0,00110735760242881
3,74558998547145	0,000175036423957882	3,80255954615423	0,00110477387499561
3,74968487722378	0,000170241047278047	3,80665443790655	0,00110155783800229
3,7537797689761	0,000166687276046182	3,81074932965887	0,00110152370143893
3,75787466072842	0,000163782969336185	3,81484422141119	0,0011052030376859
3,76196955248074	0,000162858229830657	3,81893911316351	0,00111005192853514
3,76606444423306	0,000163297200267425	3,82303400491583	0,00111499102668858
3,77015933598538	0,000163520825790737	3,82712889666816	0,0011198306246608
3,7742542277377	0,000163416404521557	3,83122378842048	0,0011236667108297
3,77834911949003	0,000162169025443066	3,8353186801728	0,00112594337701739
3,78244401124235	0,000160756692316178	3,83941357192512	0,00112448402527817
3,78653890299467	0,000160499938901957	3,84350846367744	0,0011192597738457
3,79063379474699	0,000161279118485635	3,84760335542976	0,0011157213397712
3,79472868649931	0,000163620170530377	3,85169824718208	0,00111384333327593
3,79882357825163	0,000167200103970269	3,85579313893441	0,00111159762591941
3,80291847000395	0,000169864229367658	3,85988803068673	0,00110759860762753
3,80701336175628	0,000170474192373856	3,86398292243905	0,00110582378607011
3,8111082535086	0,000169230162063015	3,86807781419137	0,00110728791471675
3,81520314526092	0,000169063299629067	3,87217270594369	0,00110951949757169
3,81929803701324	0,000171107044655783	3,87626759769601	0,00110909833274708
3,82339292876556	0,000173467882003214	3,88036248944833	0,00110430198371493
3,82748782051788	0,000175410011724978	3,88445738120066	0,00109801204742082
3,8315827122702	0,000174866140400958	3,88855227295298	0,0010916894113062
3,83567760402252	0,000172224245051042	3,8926471647053	0,00108507650727036
3,83977249577485	0,000169232550442557	3,89674205645762	0,00107735072367053
3,84386738752717	0,00016579268581643	3,90083694820994	0,00106965108973142
3,84796227927949	0,000161869861061103	3,90493183996226	0,00106226010841497
3,85205717103181	0,000157529958015241	3,90902673171458	0,00105460844471514
3,85615206278413	0,000154602733220426	3,9131216234669	0,0010498968831643
3,86024695453645	0,000154599472007639	3,91721651521923	0,00104692317988848
3,86434184628877	0,000155634242112167	3,92131140697155	0,00104345721166049
3,8684367380411	0,000156164536621138	3,92540629872387	0,00103773015675312
3,87253162979342	0,000155899625947393	3,92950119047619	0,00103126384722813
3,87662652154574	0,000155620507179599	3,93359608222851	0,00102543834375696
3,88072141329806	0,000155715125422372	3,93769097398083	0,00101918585744254
3,88481630505038	0,000155307744146797	3,94178586573315	0,00101202844646733
3,8889111968027	0,000154029455173847	3,94588075748548	0,00100063784479614
3,89300608855502	0,000152218680356314	3,9499756492378	0,000988133892809737
3,89710098030735	0,000150140358922999	3,95407054099012	0,00097705981512103
3,90119587205967	0,000147257086897866	3,95816543274244	0,000964777019093268
3,90529076381199	0,000144823404273666	3,96226032449476	0,000950084909406544
3,90938565556431	0,000143604199890153	3,96635521624708	0,000946681615302288
3,91348054731663	0,000143046535746105	3,9704501079994	0,000950954013044009
3,91757543906895	0,000142945441614197	3,97454499975173	0,000954330962268858
3,92167033082127	0,000143166079173612	3,97863989150405	0,000955728029938907
3,92576522257359	0,000143562841768306	3,98273478325637	0,000954863253775633
3,92986011432592	0,000143805112269499	3,98682967500869	0,000952121722153418
3,93395500607824	0,000143737464298396	3,99092456676101	0,000946253048339093
3,93804989783056	0,000143307466011717	3,99501945851333	0,000941256910021889
3,94214478958288	0,000141816685752487	3,99911435026565	0,000937716735740389
3,9462396813352	0,000140240443017547	4,00320924201798	0,000933830364260973
3,95033457308752	0,000139471985815882	4,0073041337703	0,000925448290346569
3,95442946483984	0,000137791170655177	4,01139902552262	0,000914291177694352
3,95852435659217	0,000134102953233004	4,01549391727494	0,000903397426019986
3,96261924834449	0,000132596400765126	4,01958880902726	0,000891211862497856
3,96671414009681	0,000133311740552001	4,02368370077958	0,000880414591369911
3,97080903184913	0,000133507859533507	4,0277785925319	0,000873370281352887
3,97490392360145	0,000132730651643894	4,03187348428423	0,000868667862303352
3,97899881535377	0,000131318609085067	4,03596837603655	0,000864781131428163
3,98309370710609	0,000129874127270487	4,04006326778887	0,00085995485708708
3,98718859885842	0,000128750150382821	4,04415815954119	0,000853376473599315
3,99128349061074	0,000128166214180483	4,04825305129351	0,000845493452565435
3,99537838236306	0,000127505006701916	4,05234794304583	0,000836615122088546
3,99947327411538	0,000126327954763958	4,05644283479815	0,00082498252395211
4,0035681658677	0,000124021056491089	4,06053772655047	0,000814269233213271
4,00766305762002	0,000124381706034871	4,0646326183028	0,000806060414409949
4,01175794937234	0,000126665641353644	4,06872751005512	0,000799165187852264
4,01585284112466	0,000127394591419414	4,07282240180744	0,000793956722077767
4,01994773287699	0,000125938871690383	4,07691729355976	0,000789908159362862
4,02404262462931	0,00012464052898123	4,08101218531208	0,000785638424624796
4,02813751638163	0,000125784869189883	4,0851070770644	0,000780608630755975
4,03223240813395	0,000128546959926941	4,08920196881672	0,00077493593613857
4,03632729988627	0,000131704004672728	4,09329686056905	0,000768706051152939
4,04042219163859	0,000133874796335875	4,09739175232137	0,00076129474081927
4,04451708339091	0,000134407231510237	4,10148664407369	0,0007509184579222
4,04861197514324	0,000133290038236352	4,10558153582601	0,000736808619618105
4,05270686689556	0,000130537172314819	4,10967642757833	0,000723298384629042
4,05680175864788	0,000125076762470995	4,11377131933065	0,000712144232016126
4,0608966504002	0,000119651141815793	4,11786621108297	0,000701438081867278
4,06499154215252	0,000115748244991493	4,12196110283529	0,000690403937777568
4,06908643390484	0,000112091546264756	4,12605599458762	0,000684363002705842
4,07318132565716	0,000108408132795695	4,13015088633994	0,000683008004039127
4,07727621740949	0,000104889961498417	4,13424577809226	0,000682864743721604
4,08137110916181	0,000101782388073596	4,13834066984458	0,00068293752586644
4,08546600091413	9,89936698472151E-5	4,1424355615969	0,000682949317323185
4,08956089266645	9,80696810907617E-5	4,14653045334922	0,000682875158677359
4,09365578441877	9,92870679807069E-5	4,15062534510154	0,000682701980795551
4,09775067617109	0,000100926958879777	4,15472023685387	0,000682435306335324
4,10184556792341	0,000102265540491171	4,15881512860619	0,000682078656782411
4,10594045967574	0,000104399885603537	4,16291002035851	0,000684648213552593
4,11003535142806	0,000106945482725367	4,16700491211083	0,000692709580471551
4,11413024318038	0,00010887601533462	4,17109980386315	0,000701936982934653
4,1182251349327	0,000109095893519676	4,17519469561547	0,000709243714019709
4,12232002668502	0,000106807894361832	4,17928958736779	0,000711811279230761
4,12641491843734	0,000101126954593843	4,18338447912012	0,000710956337427066
4,13050981018966	9,47319278749423E-5	4,18747937087244	0,00070890483536597
4,13460470194198	9,20777575081652E-5	4,19157426262476	0,000704775270842457
4,13869959369431	9,1693013987867E-5	4,19566915437708	0,000695778823003568
4,14279448544663	9,11087134880608E-5	4,1997640461294	0,000685774258684593
4,14688937719895	9,0185575534848E-5	4,20385893788172	0,000679892760787842
4,15098426895127	8,90649245309963E-5	4,20795382963404	0,000674981166986882
4,15507916070359	8,78584273688249E-5	4,21204872138636	0,000668280415230423
4,15917405245591	8,59031791931284E-5	4,21614361313869	0,000658448898497879
4,16326894420823	8,35046507691617E-5	4,22023850489101	0,000646882517038856
4,16736383596056	8,26995182552713E-5	4,22433339664333	0,000639617873249386
4,17145872771288	8,33695256755783E-5	4,22842828839565	0,000637253251701061
4,1755536194652	8,47784649389444E-5	4,23252318014797	0,000638050376677841
4,17964851121752	8,64018347974246E-5	4,23661807190029	0,000641679829451443
4,18374340296984	8,76434494105792E-5	4,24071296365262	0,000646057263813542
4,18783829472216	8,74812733282608E-5	4,24480785540494	0,000652645750804774
4,19193318647448	8,60255542216571E-5	4,24890274715726	0,00066053003894763
4,19602807822681	8,53417951491997E-5	4,25299763890958	0,000666058930557668
4,20012296997913	8,5727538670016E-5	4,2570925306619	0,00066815871469954
4,20421786173145	8,58795877206533E-5	4,26118742241422	0,000671462948907393
4,20831275348377	8,52662876729165E-5	4,26528231416654	0,000676555902200169
4,21240764523609	8,67941706141036E-5	4,26937720591886	0,000680974668640959
4,21650253698841	8,9904270906299E-5	4,27347209767119	0,000684222824534288
4,22059742874073	9,22154342080932E-5	4,27756698942351	0,000678746106614168
4,22469232049305	9,30946683796735E-5	4,28166188117583	0,000664864566282342
4,22878721224538	9,08521444099642E-5	4,28575677292815	0,000650945463514923
4,2328821039977	8,84063348622986E-5	4,28985166468047	0,000638961304172379
4,23697699575002	8,79884214952598E-5	4,29394655643279	0,000627787188655121
4,24107188750234	8,9143298103329E-5	4,29804144818511	0,000617054371460946
4,24516677925466	9,09068715741149E-5	4,30213633993744	0,000606644537951617
4,24926167100698	9,22802846395002E-5	4,30623123168976	0,000595968321359948
4,2533565627593	9,61807355251747E-5	4,31032612344208	0,000584655492717102
4,25745145451163	0,000101818383273203	4,3144210151944	0,000570769566891825
4,26154634626395	0,000106607109220361	4,31851590694672	0,000557549734291928
4,26564123801627	0,000110393570841326	4,32261079869904	0,000555210401439374
4,26973612976859	0,00011160250847906	4,32670569045136	0,00055831494400962
4,27383102152091	0,000109212826184001	4,33080058220368	0,000560019143799933
4,27792591327323	0,000104838904059698	4,33489547395601	0,000559750358418129
4,28202080502555	0,000100249191078722	4,33899036570833	0,000555502295956072
4,28611569677788	9,47917406104185E-5	4,34308525746065	0,000545298864515258
4,2902105885302	8,98431313126375E-5	4,34718014921297	0,00053526833324487
4,29430548028252	8,67418033205382E-5	4,35127504096529	0,000528026132523965
4,29840037203484	8,41978719998456E-5	4,35536993271761	0,000522224645169919
4,30249526378716	8,15210518919178E-5	4,35946482446993	0,00051830026005844
4,30659015553948	8,01211157242698E-5	4,36355971622226	0,000515030756943312
4,3106850472918	8,00889740563288E-5	4,36765460797458	0,000511397921749271
4,31477993904412	7,96069080473188E-5	4,3717494997269	0,00050687787563524
4,31887483079645	7,79531327452001E-5	4,37584439147922	0,000495888890621838
4,32296972254877	7,66392337911858E-5	4,37993928323154	0,000484730967742883
4,32706461430109	7,73125217282466E-5	4,38403417498386	0,000478210428824958
4,33115950605341	8,02365056760621E-5	4,38812906673618	0,000473888297452017
4,33525439780573	8,39030613740527E-5	4,3922239584885	0,00047088763765234
4,33934928955805	8,71518291762333E-5	4,39631885024083	0,000470709776088884
4,34344418131037	8,95779397909107E-5	4,40041374199315	0,000472016339006001
4,3475390730627	8,8717813735852E-5	4,40450863374547	0,000473012915021267
4,35163396481502	8,43080187542113E-5	4,40860352549779	0,000473580970413843
4,35572885656734	7,85270670237085E-5	4,41269841725011	0,000463796168590042
4,35982374831966	7,385549198461E-5	4,41679330900243	0,000449068890773819
4,36391864007198	7,09570357056465E-5	4,42088820075475	0,000436601517986356
4,3680135318243	6,96782932322961E-5	4,42498309250708	0,000424931578216488
4,37210842357662	6,93328993892862E-5	4,4290779842594	0,000413487473201779
4,37620331532895	6,86266492262347E-5	4,43317287601172	0,000401481800803434
4,38029820708127	6,7233944089479E-5	4,43726776776404	0,000392627694651353
4,38439309883359	6,57302982102664E-5	4,44136265951636	0,000388405069234251
4,38848799058591	6,43522639996186E-5	4,44545755126868	0,000386097560918313
4,39258288233823	6,29232362717503E-5	4,449552443021	0,000383957408198493
4,39667777409055	6,17428399490526E-5	4,45364733477333	0,00038163210863548
4,40077266584287	6,06440156013224E-5	4,45774222652565	0,000376441616734946
4,4048675575952	5,92975826483777E-5	4,46183711827797	0,000370249280081567
4,40896244934752	5,74529913794769E-5	4,46593201003029	0,000364302813892913
4,41305734109984	5,41446292799995E-5	4,47002690178261	0,000357816814908374
4,41715223285216	5,04772467370928E-5	4,47412179353493	0,000353392115512548
4,42124712460448	4,75570181816966E-5	4,47821668528725	0,000351088318640325
4,4253420163568	4,49981548081315E-5	4,48231157703958	0,000348780422573006
4,42943690810912	4,26914170176569E-5	4,4864064687919	0,000345825092017918
4,43353179986144	4,13331403122911E-5	4,49050136054422	0,00033821459460736
4,43762669161377	4,0989793456096E-5	4,49459625229654	0,000329689027530317
4,44172158336609	4,14635530500261E-5	4,49869114404886	0,000326201130029678
4,44581647511841	4,25801354749066E-5	4,50278603580118	0,000325469372442198
4,44991136687073	4,40280041790564E-5	4,5068809275535	0,000325215508578142
4,45400625862305	4,53183996605004E-5	4,51097581930583	0,000324951882342999
4,45810115037537	4,60805390216883E-5	4,51507071105815	0,00032437276911618
4,46219604212769	4,61367767020416E-5	4,51916560281047	0,000320357984681745
4,46629093388001	4,51137084063257E-5	4,52326049456279	0,000313003121764016
4,47038582563234	4,2684068004103E-5	4,52735538631511	0,000303859845647476
4,47448071738466	4,02961529931807E-5	4,53145027806743	0,000294405060542434
4,47857560913698	3,87774494567887E-5	4,53554516981975	0,000285575526272306
4,4826705008893	3,77247823859624E-5	4,53964006157207	0,000276604561355532
4,48676539264162	3,69897049703232E-5	4,5437349533244	0,000267010952607766
4,49086028439394	3,61568682483421E-5	4,54782984507672	0,0002582879136346
4,49495517614626	3,49877230294679E-5	4,55192473682904	0,000252546994111485
4,49905006789859	3,39542478706238E-5	4,55601962858136	0,000248903668079057
4,50314495965091	3,30759621597774E-5	4,56011452033368	0,000245464629825226
4,50723985140323	3,20612602431175E-5	4,564209412086	0,000241713265615196
4,51133474315555	2,90158507652828E-5	4,56830430383832	0,000240190834636794
4,51542963490787	2,59414056654293E-5	4,57239919559065	0,000242643895400728
4,51952452666019	2,68107742801521E-5	4,57649408734297	0,000246042635752585
4,52361941841251	2,98350963861358E-5	4,58058897909529	0,000248369628022743
4,52771431016484	3,25839944182862E-5	4,58468387084761	0,000248415318063127
4,53180920191716	3,48657523541473E-5	4,58877876259993	0,000244190739239563
4,53590409366948	3,56423477613066E-5	4,59287365435225	0,000237326548256028
4,5399989854218	3,55184279500846E-5	4,59696854610457	0,000229481770921815
4,54409387717412	3,55798665832471E-5	4,60106343785689	0,000218218114760266
4,54818876892644	3,57190291912959E-5	4,60515832960922	0,000205244717189776
4,55228366067876	3,89565205134656E-5	4,60925322136154	0,00019698626702217
4,55637855243109	4,45605955172912E-5	4,61334811311386	0,000192066328263508
4,56047344418341	4,97962368658239E-5	4,61744300486618	0,000187654525718259
4,56456833593573	5,37416661049693E-5	4,6215378966185	0,000182645820312071
4,56866322768805	5,57729200501114E-5	4,62563278837082	0,00017634941536844
4,57275811944037	5,58881431202593E-5	4,62972768012314	0,000166142772935743
4,57685301119269	5,41103561986932E-5	4,63382257187547	0,000155398790163293
4,58094790294501	5,2009417273755E-5	4,63791746362779	0,000146576983069765
4,58504279469734	5,00896950662687E-5	4,64201235538011	0,000135762792984105
4,58913768644966	4,77645101215886E-5	4,64610724713243	0,00012093297496507
4,59323257820198	4,65049652239769E-5	4,65020213888475	0,000106796582627184
4,5973274699543	4,62458895762143E-5	4,65429703063707	9,54028260755516E-5
4,60142236170662	4,59446046593782E-5	4,65839192238939	8,59698671104471E-5
4,60551725345894	4,51058186978816E-5	4,66248681414172	7,96491402875748E-5
4,60961214521126	4,36882052363615E-5	4,66658170589404	7,56538093806844E-5
4,61370703696358	4,2005604963674E-5	4,67067659764636	7,28673829598755E-5
4,61780192871591	4,23168406296399E-5	4,67477148939868	7,17136512554603E-5
4,62189682046823	4,47251840035555E-5	4,678866381151	7,04076504125815E-5
4,62599171222055	4,74340721054272E-5	4,68296127290332	6,75948882813608E-5
4,63008660397287	4,87798760855239E-5	4,68705616465564	6,61603393464093E-5
4,63418149572519	4,7737106517107E-5	4,69115105640796	6,88179853013549E-5
4,63827638747751	4,38108315612535E-5	4,69524594816029	7,41581199359425E-5
4,64237127922983	4,00873053874235E-5	4,69934083991261	7,99286758062871E-5
4,64646617098216	3,97748343539282E-5	4,70343573166493	8,36538554503934E-5
4,65056106273448	4,067349498564E-5	4,70753062341725	8,4215405193689E-5
4,6546559544868	4,0821215602515E-5	4,71162551516957	7,74032374084123E-5
4,65875084623912	3,97048313044467E-5	4,71572040692189	6,64589506988296E-5
4,66284573799144	3,63281616334723E-5	4,71981529867422	5,55057086971142E-5
4,66694062974376	3,21214665876147E-5	4,72391019042654	4,31073464985397E-5
4,67103552149608	2,89295372451815E-5	4,72800508217886	2,93462019986572E-5
4,67513041324841	2,74937174608567E-5	4,73209997393118	1,84092985480707E-5
4,67922530500073	2,70585047138906E-5	4,7361948656835	1,4084078900227E-5
4,68332019675305	2,65179659547963E-5	4,74028975743582	1,39800393169682E-5
4,68741508850537	2,57608583073038E-5	4,74438464918814	1,49405120014302E-5
4,69150998025769	2,37111897521889E-5	4,74847954094046	1,15718789850279E-5
4,69560487201001	2,24514769929555E-5	4,75257443269279	9,22722942940773E-7
4,69969976376233	2,31700938580109E-5	4,75666932444511	-4,42346202484647E-6
4,70379465551465	2,4287848263987E-5	4,76076421619743	-1,97902884308552E-6
4,70788954726698	2,51499694199987E-5	4,76485910794975	2,81052003295212E-6
4,7119844390193	2,56011397654884E-5	4,76895399970207	8,19891140972783E-6
4,71607933077162	2,30246281021263E-5	4,77304889145439	1,19378023232323E-5
4,72017422252394	1,67214293134519E-5	4,77714378320671	1,29548169349452E-5
4,72426911427626	1,15632230694506E-5	4,78123867495904	1,20714231926435E-5
4,72836400602858	9,30550108093563E-6	4,78533356671136	9,84369904246964E-6
4,7324588977809	7,9562742620848E-6	4,78942845846368	5,30868762456201E-6
4,73655378953322	6,72664082169106E-6	4,793523350216	3,12958236046448E-7
4,74064868128555	6,76454895024564E-6	4,79761824196832	-4,42561888786216E-6
4,74474357303787	8,49839676538924E-6	4,80171313372064	-9,55008798374458E-6
4,74883846479019	1,02230017735181E-5	4,80580802547296	-1,91570852780914E-5
4,75293335654251	1,09310607837516E-5	4,80990291722528	-3,24667438890181E-5
4,75702824829483	9,70237049750599E-6	4,81399780897761	-4,57721413384441E-5
4,76112314004715	8,38625885952502E-6	4,81809270072993	-5,79464846513612E-5
4,76521803179948	8,00057168298134E-6	4,82218759248225	-7,02903493614445E-5
4,7693129235518	7,59208568302704E-6	4,82628248423457	-8,37350371900618E-5
4,77340781530412	6,47016106491108E-6	4,83037737598689	-9,08830105338843E-5
4,77750270705644	5,69965502313094E-6	4,83447226773921	-9,27431033187607E-5
4,78159759880876	5,72817479463064E-6	4,83856715949153	-9,33780615780112E-5
4,78569249056108	5,58543075629032E-6	4,84266205124386	-9,349585373608E-5
4,7897873823134	5,09760760156573E-6	4,84675694299618	-9,10108225612406E-5
4,79388227406572	1,81063318013898E-6	4,8508518347485	-8,72767265941754E-5
4,79797716581805	-4,91326421361355E-6	4,85494672650082	-8,43298568832842E-5
4,80207205757037	-9,92341665696865E-6	4,85904161825314	-8,55849633147355E-5
4,80616694932269	-1,03390014204131E-5	4,86313651000546	-9,16532304732484E-5
4,81026184107501	-8,54325946377843E-6	4,86723140175778	-9,23419597918975E-5
4,81435673282733	-6,49112099546192E-6	4,8713262935101	-8,82800990208026E-5
4,81845162457965	-4,53546597809021E-6	4,87542118526243	-8,46435324261771E-5
4,82254651633197	-2,77256415422239E-6	4,87951607701475	-8,18506485783559E-5
4,8266414080843	-3,1311472596192E-6	4,88361096876707	-8,7273492244308E-5
4,83073629983662	-5,16951376239962E-6	4,88770586051939	-9,79494913435812E-5
4,83483119158894	-7,21069807644659E-6	4,89180075227171	-0,000108538639276663
4,83892608334126	-8,22367422269775E-6	4,89589564402403	-0,00012286355590457
4,84302097509358	-8,45838950945175E-6	4,89999053577635	-0,000135032105589974
4,8471158668459	-8,81458679339129E-6	4,90408542752868	-0,000142069674415799
4,85121075859822	-9,54065453449528E-6	4,908180319281	-0,000145927276669331
4,85530565035055	-1,07556060719887E-5	4,91227521103332	-0,000147951009852934
4,85940054210287	-1,49535129908407E-5	4,91637010278564	-0,000150315718240202
4,86349543385519	-1,98214551022907E-5	4,92046499453796	-0,000153856741949164
4,86759032560751	-2,06899214559491E-5	4,92455988629028	-0,000159774739844606
4,87168521735983	-1,91699131811405E-5	4,9286547780426	-0,000166328537171502
4,87578010911215	-1,76466921563774E-5	4,93274966979493	-0,000171827679032768
4,87987500086447	-1,64084497334986E-5	4,93684456154725	-0,000174702244666068
4,88396989261679	-1,57850964807164E-5	4,94093945329957	-0,000173368346904511
4,88806478436912	-1,70455366975478E-5	4,94503434505189	-0,000167649842242206
4,89215967612144	-1,75045207802316E-5	4,94912923680421	-0,000160635856228391
4,89625456787376	-1,62652580456407E-5	4,95322412855653	-0,000157855678174223
4,90034945962608	-1,49682346176761E-5	4,95731902030885	-0,000161439032702315
4,9044443513784	-1,41734486189376E-5	4,96141391206118	-0,000169450124969133
4,90853924313072	-1,43020821571513E-5	4,9655088038135	-0,000174978927652783
4,91263413488304	-1,66602219881536E-5	4,96960369556582	-0,000176436521040146
4,91672902663537	-2,00007475664204E-5	4,97369858731814	-0,000175436597110214
4,92082391838769	-2,27015467882537E-5	4,97779347907046	-0,000172963735854811
4,92491881014001	-2,57896429039549E-5	4,98188837082278	-0,00017110997212786
4,92901370189233	-2,98540696957971E-5	4,9859832625751	-0,000170807007460128
4,93310859364465	-3,49133986992017E-5	4,99007815432743	-0,000173842601445559
4,93720348539697	-3,96909013886362E-5	4,99417304607975	-0,00018652715207279
4,94129837714929	-4,25026216498361E-5	4,99826793783207	-0,000201962471798123
4,94539326890161	-4,40181452112788E-5	5,00236282958439	-0,000210454237476432
4,94948816065394	-4,48107406733615E-5	5,00645772133671	-0,000214287347675703
4,95358305240626	-4,50986169999866E-5	5,01055261308903	-0,000216860086264661
4,95767794415858	-4,55272985077636E-5	5,01464750484135	-0,000218617320527935
4,9617728359109	-4,62555019016722E-5	5,01874239659367	-0,00021655673228479
4,96586772766322	-4,74271181967108E-5	5,022837288346	-0,000210886274385816
4,96996261941554	-4,73915797102498E-5	5,02693218009832	-0,000203189662595937
4,97405751116786	-4,54632487402237E-5	5,03102707185064	-0,000195662184216182
4,97815240292019	-4,2336840694341E-5	5,03512196360296	-0,000189687261644398
4,98224729467251	-3,80892532747063E-5	5,03921685535528	-0,000186580525463381
4,98634218642483	-3,4096940044348E-5	5,0433117471076	-0,00018556868881894
4,99043707817715	-3,14160314142291E-5	5,04740663885992	-0,000186576172589448
4,99453196992947	-3,05054271466648E-5	5,05150153061225	-0,000188393508577564
4,99862686168179	-3,21898227547325E-5	5,05559642236457	-0,000190200753403493
5,00272175343411	-3,53852102007262E-5	5,05969131411689	-0,000192305878343699
5,00681664518644	-3,80356337945412E-5	5,06378620586921	-0,0001975088931215
5,01091153693876	-3,90895422191829E-5	5,06788109762153	-0,00020152173548891
5,01500642869108	-3,82738661833219E-5	5,07197598937385	-0,000202649492115295
5,0191013204434	-3,69091061028015E-5	5,07607088112617	-0,000203002923000745
5,02319621219572	-3,60650715948421E-5	5,08016577287849	-0,000202905019021056
5,02729110394804	-3,5934279678514E-5	5,08426066463082	-0,000202243128128922
5,03138599570036	-3,66682148422933E-5	5,08835555638314	-0,00020187037822301
5,03548088745269	-3,70446037892528E-5	5,09245044813546	-0,000202385724355229
5,03957577920501	-3,64909931511514E-5	5,09654533988778	-0,000205370935274585
5,04367067095733	-3,56024800736982E-5	5,1006402316401	-0,000210323338365531
5,04776556270965	-3,45871055488011E-5	5,10473512339242	-0,000215785332908844
5,05186045446197	-3,33628937930943E-5	5,10883001514474	-0,000225298421277993
5,05595534621429	-3,18679202696473E-5	5,11292490689707	-0,000236814878492608
5,06005023796661	-3,05653178849692E-5	5,11701979864939	-0,000243458399417692
5,06414512971894	-2,98076442861139E-5	5,12111469040171	-0,000241127599618875
5,06824002147126	-3,04012331046845E-5	5,12520958215403	-0,000234417124821596
5,07233491322358	-3,1843350509831E-5	5,12930447390635	-0,000229288330401594
5,0764298049759	-3,33260276413932E-5	5,13339936565867	-0,000227091729824582
5,08052469672822	-3,4978208688459E-5	5,13749425741099	-0,000229421280228143
5,08461958848054	-3,69476854990246E-5	5,14158914916332	-0,000233643004888034
5,08871448023286	-3,9711634789027E-5	5,14568404091564	-0,000237248372295169
5,09280937198518	-4,21448794902849E-5	5,14977893266796	-0,000239188927147163
5,09690426373751	-4,40133120228377E-5	5,15387382442028	-0,000238834015392773
5,10099915548983	-4,60755065737248E-5	5,1579687161726	-0,000236321943756386
5,10509404724215	-4,75501483893271E-5	5,16206360792492	-0,000232514913865961
5,10918893899447	-4,79818781609662E-5	5,16615849967724	-0,000232617660461519
5,11328383074679	-4,78820481394227E-5	5,17025339142956	-0,000239511678246752
5,11737872249911	-4,7655694432753E-5	5,17434828318189	-0,000248879269561112
5,12147361425143	-4,7394771586739E-5	5,17844317493421	-0,000258616789790131
5,12556850600376	-4,72746751305445E-5	5,18253806668653	-0,000269157037558348
5,12966339775608	-4,74304401539071E-5	5,18663295843885	-0,000281499723552583
5,1337582895084	-4,8765247132006E-5	5,19072785019117	-0,000293012546156434
5,13785318126072	-5,16078558077538E-5	5,19482274194349	-0,000304004361435303
5,14194807301304	-5,42422178428754E-5	5,19891763369582	-0,000316143094354395
5,14604296476536	-5,55941041876695E-5	5,20301252544814	-0,000328060918699935
5,15013785651768	-5,6042816257629E-5	5,20710741720046	-0,000338351425934876
5,15423274827	-5,61625086256244E-5	5,21120230895278	-0,000347561431237362
5,15832764002233	-5,66582490760933E-5	5,2152972007051	-0,00035644924584037
5,16242253177465	-5,78779259401076E-5	5,21939209245742	-0,000365126216370722
5,16651742352697	-6,02230142566017E-5	5,22348698420974	-0,000373833424722922
5,17061231527929	-6,31763867962076E-5	5,22758187596206	-0,00038272418427772
5,17470720703161	-6,60234290271397E-5	5,23167676771439	-0,000394250493711708
5,17880209878393	-7,1110971352E-5	5,23577165946671	-0,000412083110146664
5,18289699053625	-7,69583944259644E-5	5,23986655121903	-0,000432206074614964
5,18699188228858	-7,83390754874872E-5	5,24396144297135	-0,000444872182498762
5,1910867740409	-7,66710490280511E-5	5,24805633472367	-0,000451322142105635
5,19518166579322	-7,52134248724978E-5	5,25215122647599	-0,000457382875851196
5,19927655754554	-7,43124938224197E-5	5,25624611822831	-0,000464512681089816
5,20337144929786	-7,42462307420472E-5	5,26034100998064	-0,000478127529344955
5,20746634105018	-7,5218570858651E-5	5,26443590173296	-0,000491056139947854
5,2115612328025	-7,53040646675564E-5	5,26853079348528	-0,000498892427258996
5,21565612455482	-7,45664337093941E-5	5,2726256852376	-0,000505624907827732
5,21975101630715	-7,43209482510051E-5	5,27672057698992	-0,000512620717944674
5,22384590805947	-7,56010896643988E-5	5,28081546874224	-0,000509238683367594
5,22794079981179	-7,65216989715011E-5	5,28491036049456	-0,000500040829365934
5,23203569156411	-7,55668743443397E-5	5,28900525224688	-0,000492839125385674
5,23613058331643	-7,44800228949879E-5	5,29310014399921	-0,000488310975242578
5,24022547506875	-7,41589254657573E-5	5,29719503575153	-0,000489325738657542
5,24432036682108	-7,54044423082665E-5	5,30128992750385	-0,000493593032155217
5,2484152585734	-7,62166800112347E-5	5,30538481925617	-0,000499010259047588
5,25251015032572	-7,58747941639365E-5	5,30947971100849	-0,000505876179039351
5,25660504207804	-7,56038959840806E-5	5,31357460276081	-0,00051556059068562
5,26069993383036	-7,56179663216741E-5	5,31766949451313	-0,00053304976330377
5,26479482558268	-7,62288033083165E-5	5,32176438626546	-0,000550498315021069
5,268889717335	-7,75153164593308E-5	5,32585927801778	-0,000559045475145767
5,27298460908732	-7,98869414820505E-5	5,3299541697701	-0,000563624194228098
5,27707950083965	-8,18380452908545E-5	5,33404906152242	-0,000568334172347307
5,28117439259197	-8,26387536436803E-5	5,33814395327474	-0,000574895166080685
5,28526928434429	-8,36775810330761E-5	5,34223884502706	-0,000580537197359706
5,28936417609661	-8,55184691711653E-5	5,34633373677938	-0,000584109288555452
5,29345906784893	-8,71744555388237E-5	5,3504286285317	-0,000586651791225242
5,29755395960125	-8,81360637028285E-5	5,35452352028403	-0,000588638018945355
5,30164885135357	-8,86568065082821E-5	5,35861841203635	-0,000591535427808412
5,3057437431059	-8,83686085270989E-5	5,36271330378867	-0,000596070414195847
5,30983863485822	-8,76297327547262E-5	5,36680819554099	-0,000607409592993044
5,31393352661054	-8,69898923308091E-5	5,37090308729331	-0,000623026790074233
5,31802841836286	-8,65520942597791E-5	5,37499797904563	-0,00063704093050686
5,32212331011518	-8,639124857434E-5	5,37909287079795	-0,000648347328846757
5,3262182018675	-8,92298777821668E-5	5,38318776255028	-0,000658542272687776
5,33031309361982	-9,31172532925974E-5	5,3872826543026	-0,000668656705588029
5,33440798537215	-9,56181794186793E-5	5,39137754605492	-0,000675062978064571
5,33850287712447	-9,7600017789637E-5	5,39547243780724	-0,000677364806154177
5,34259776887679	-9,92380517713129E-5	5,39956732955956	-0,00067832027937189
5,34669266062911	-0,000100072296773196	5,40366222131188	-0,00067886599112348
5,35078755238143	-9,9512092276835E-5	5,4077571130642	-0,000679710794266466
5,35488244413375	-9,81762889291146E-5	5,41185200481653	-0,000681295831332506
5,35897733588607	-9,71488990125321E-5	5,41594689656885	-0,000686255980701
5,36307222763839	-9,68138882578414E-5	5,42004178832117	-0,000697192979541626
5,36716711939072	-9,76140090944549E-5	5,42413668007349	-0,00070950490526249
5,37126201114304	-9,93201629315125E-5	5,42823157182581	-0,000721804525358322
5,37535690289536	-9,94562020745431E-5	5,43232646357813	-0,000735439030580408
5,37945179464768	-9,65298089842192E-5	5,43642135533045	-0,000749962933597404
5,3835466864	-9,18417102782301E-5	5,44051624708278	-0,000763507434128086
5,38764157815232	-8,7020501223201E-5	5,4446111388351	-0,000776338964154025
5,39173646990464	-8,25969635747135E-5	5,44870603058742	-0,000789348699793312
5,39583136165697	-7,85538317121216E-5	5,45280092233974	-0,000798999934986619
5,39992625340929	-7,48792713246937E-5	5,45689581409206	-0,000805342855608408
5,40402114516161	-7,49981871259991E-5	5,46099070584438	-0,000811492971923611
5,40811603691393	-7,89843004261935E-5	5,4650855975967	-0,000818422724757546
5,41221092866625	-8,31071966040887E-5	5,46918048934903	-0,000825116736452383
5,41630582041857	-8,69769559071082E-5	5,47327538110135	-0,000831313845313591
5,42040071217089	-9,12515413163986E-5	5,47737027285367	-0,000837295933541621
5,42449560392321	-9,61742469702782E-5	5,48146516460599	-0,000839491377879012
5,42859049567554	-0,000100289790167174	5,48556005635831	-0,000840223420395178
5,43268538742786	-0,000102830106075245	5,48965494811063	-0,000842611498685695
5,43678027918018	-0,000105095220889915	5,49374983986295	-0,000847415430113576
5,4408751709325	-0,000107730230486635	5,49784473161527	-0,000854984504709631
5,44497006268482	-0,000110301133450145	5,5019396233676	-0,00086163416046763
5,44906495443714	-0,000110880837211665	5,50603451511992	-0,00086527217590042
5,45315984618946	-0,000110178107389385	5,51012940687224	-0,000868026029107582
5,45725473794179	-0,000109833949778298	5,51422429862456	-0,00087117651408416
5,46134962969411	-0,000110259991575429	5,51831919037688	-0,000876524808486716
5,46544452144643	-0,000112983932313824	5,5224140821292	-0,000890790982849486
5,46953941319875	-0,000118270987613051	5,52650897388152	-0,000907946568022333
5,47363430495107	-0,000122137124130456	5,53060386563384	-0,000922846305448253
5,47772919670339	-0,000122118249032345	5,53469875738617	-0,000934935896596867
5,48182408845571	-0,000119866848461005	5,53879364913849	-0,000943342666101216
5,48591898020804	-0,00011708874921047	5,54288854089081	-0,000948931935799208
5,49001387196036	-0,000115004941502319	5,54698343264313	-0,000953122880282145
5,49410876371268	-0,000114177010670858	5,55107832439545	-0,00095655261128652
5,498203655465	-0,000115143795193376	5,55517321614777	-0,000956630610595086
5,50229854721732	-0,000116847085067298	5,55926810790009	-0,000954969095242238
5,50639343896964	-0,00011872387845561	5,56336299965242	-0,000953813835377106
5,51048833072196	-0,000121325564868624	5,56745789140474	-0,000953230022122528
5,51458322247429	-0,00012337807290005	5,57155278315706	-0,000952878571929725
5,51867811422661	-0,000124738977483723	5,57564767490938	-0,000953499936284827
5,52277300597893	-0,000126137483613171	5,5797425666617	-0,000955707786921146
5,52686789773125	-0,000127654716246078	5,58383745841402	-0,000953860801613034
5,53096278948357	-0,000129756522123794	5,58793235016634	-0,00094965473906596
5,53505768123589	-0,000131591679651212	5,59202724191867	-0,000946720723534976
5,53915257298821	-0,000132544744119461	5,59612213367099	-0,000945798083954386
5,54324746474054	-0,000133243956511966	5,60021702542331	-0,000946680287862106
5,54734235649286	-0,000133965321799505	5,60431191717563	-0,000948829723110802
5,55143724824518	-0,000134031293128381	5,60840680892795	-0,000956080741768166
5,5555321399975	-0,000132299563153994	5,61250170068027	-0,000962564830198754
5,55962703174982	-0,00012926989973471	5,61659659243259	-0,000961733005877774
5,56372192350214	-0,000126538306417629	5,62069148418492	-0,000958712456412398
5,56781681525446	-0,00012471530171844	5,62478637593724	-0,000957272546924915
5,57191170700678	-0,000124501780948754	5,62888126768956	-0,000958909713021242
5,57600659875911	-0,000125524725360253	5,63297615944188	-0,000962778523928755
5,58010149051143	-0,000126963101361658	5,6370710511942	-0,000967576441258652
5,58419638226375	-0,000130492262436273	5,64116594294652	-0,000972706530190325
5,58829127401607	-0,000134267531739479	5,64526083469884	-0,000979783624369018
5,59238616576839	-0,000136728478699475	5,64935572645116	-0,000990036522303229
5,59648105752071	-0,000138801801689088	5,65345061820349	-0,00100345221861076
5,60057594927303	-0,00014096591036045	5,65754550995581	-0,00101736874481064
5,60467084102536	-0,000143586519966013	5,66164040170813	-0,00103144359001469
5,60876573277768	-0,000147092992041611	5,66573529346045	-0,0010466274284068
5,61286062453	-0,000145982159458757	5,66983018521277	-0,0010623736513531
5,61695551628232	-0,00014150170543374	5,67392507696509	-0,00107587194902718
5,62105040803464	-0,000138599845980531	5,67801996871741	-0,00108560520592354
5,62514529978696	-0,000138054523899109	5,68211486046974	-0,00109321268290873
5,62924019153928	-0,000137287024517585	5,68620975222206	-0,00110161467613697
5,6333350832916	-0,00013537949985872	5,69030464397438	-0,00111200560432592
5,63742997504393	-0,000133783088425104	5,6943995357267	-0,0011261986619378
5,64152486679625	-0,000132590031455241	5,69849442747902	-0,00113562471703699
5,64561975854857	-0,00013503074400436	5,70258931923134	-0,00114151686777615
5,64971465030089	-0,00013915994495873	5,70668421098366	-0,00114909197479235
5,65380954205321	-0,000140384991077177	5,71077910273599	-0,00116013337006457
5,65790443380553	-0,000140162018524915	5,71487399448831	-0,00117147440300369
5,66199932555785	-0,000140253784038569	5,71896888624063	-0,00118116052950809
5,66609421731018	-0,000142479329695627	5,72306377799295	-0,00118990316832215
5,6701891090625	-0,000145398525322054	5,72715866974527	-0,00119789585911578
5,67428400081482	-0,000146200795858801	5,73125356149759	-0,0012059801562681
5,67837889256714	-0,000145903018089888	5,73534845324991	-0,00121462409108939
5,68247378431946	-0,00014565570373678	5,73944334500223	-0,00122750366995172
5,68656867607178	-0,000145500901595049	5,74353823675456	-0,00124276744122122
5,6906635678241	-0,000144290872606114	5,74763312850688	-0,00125751153678872
5,69475845957642	-0,000142098536132845	5,7517280202592	-0,00127112877287705
5,69885335132875	-0,000138605987109298	5,75582291201152	-0,00128221071732349
5,70294824308107	-0,000134286623885636	5,75991780376384	-0,00129213578562254
5,70704313483339	-0,000130409775714427	5,76401269551616	-0,00130228446506865
5,71113802658571	-0,000127033485413791	5,76810758726848	-0,00131412154896748
5,71523291833803	-0,000125137347935846	5,77220247902081	-0,00131997666079096
5,71932781009035	-0,000125448761799092	5,77629737077313	-0,00131801274163707
5,72342270184267	-0,000128145961952328	5,78039226252545	-0,00131453216947385
5,727517593595	-0,000130796574828688	5,78448715427777	-0,00131192058068383
5,73161248534732	-0,000132010624484146	5,78858204603009	-0,00131059172509297
5,73570737709964	-0,000132787099189031	5,79267693778241	-0,00131170824903855
5,73980226885196	-0,000133426105903698	5,79677182953473	-0,00131029124371492
5,74389716060428	-0,000133310345021893	5,80086672128706	-0,001305917606226
5,7479920523566	-0,000132853496932934	5,80496161303938	-0,00130139286425783
5,75208694410892	-0,000132801060246958	5,8090565047917	-0,00129827572798003
5,75618183586125	-0,000134059890590688	5,81315139654402	-0,0012972745509455
5,76027672761357	-0,000134497026775653	5,81724628829634	-0,0012936214745757
5,76437161936589	-0,000132107657713658	5,82134118004866	-0,00128472331858016
5,76846651111821	-0,000129169851486166	5,82543607180098	-0,00127580900191224
5,77256140287053	-0,00012726087343891	5,8295309635533	-0,00127001632846587
5,77665629462285	-0,000126782968736174	5,83362585530563	-0,00126863402678806
5,78075118637517	-0,000129311692988696	5,83772074705795	-0,00126952009820082
5,7848460781275	-0,000132327363747905	5,84181563881027	-0,00126988060490737
5,78894096987982	-0,00013414723238582	5,84591053056259	-0,00126706555625958
5,79303586163214	-0,000135782442340891	5,85000542231491	-0,00126437639454537
5,79713075338446	-0,000136826436380766	5,85410031406723	-0,00126488919252508
5,80122564513678	-0,000136977119786236	5,85819520581955	-0,00127142911968226
5,8053205368891	-0,000136657880726255	5,86229009757188	-0,00128152732257161
5,80941542864142	-0,000136131910095407	5,8663849893242	-0,00129217963396119
5,81351032039374	-0,00013529490503314	5,87047988107652	-0,00130171692034997
5,81760521214607	-0,000134323628008262	5,87457477282884	-0,00130992214890935
5,82170010389839	-0,000133972067124533	5,87866966458116	-0,00131865581381277
5,82579499565071	-0,000134668123969409	5,88276455633348	-0,00132871193279918
5,82988988740303	-0,000137575996492888	5,8868594480858	-0,00133977899419036
5,83398477915535	-0,000142058150469723	5,89095433983813	-0,00134673655804377
5,83807967090767	-0,000143778847003078	5,89504923159045	-0,00135091756550713
5,84217456265999	-0,000143027301970458	5,89914412334277	-0,00135544238816861
5,84626945441232	-0,000142496059656417	5,90323901509509	-0,00136222169230718
5,85036434616464	-0,000142508131960351	5,90733390684741	-0,00137082380806232
5,85445923791696	-0,00014312100661129	5,91142879859973	-0,00137970728450378
5,85855412966928	-0,000145123299093099	5,91552369035205	-0,00138861212252576
5,8626490214216	-0,000148000405645138	5,91961858210438	-0,00140389182175848
5,86674391317392	-0,000150816842690345	5,9237134738567	-0,00142219730672781
5,87083880492624	-0,000153558096572022	5,92780836560902	-0,00143961531670076
5,87493369667857	-0,000156589596687106	5,93190325736134	-0,00145697206020048
5,87902858843089	-0,000159663822122196	5,93599814911366	-0,00145853984893684
5,88312348018321	-0,000161929082889555	5,94009304086598	-0,00145079954250082
5,88721837193553	-0,00016309916821915	5,9441879326183	-0,00144515754987913
5,89131326368785	-0,000162081542199699	5,94828282437063	-0,00144303559728998
5,89540815544017	-0,000159490967507943	5,95237771612295	-0,00145216785914865
5,89950304719249	-0,00015676803252452	5,95647260787527	-0,0014672433486477
5,90359793894482	-0,000154604820948011	5,96056749962759	-0,00148165985461001
5,90769283069714	-0,000153416165353157	5,96466239137991	-0,00149563859640465
5,91178772244946	-0,000153685550601956	5,96875728313223	-0,00150932889066764
5,91588261420178	-0,000155079696830972	5,97285217488455	-0,00152401566687786
5,9199775059541	-0,000157143398943127	5,97694706663687	-0,00153767639595643
5,92407239770642	-0,000158313616132664	5,9810419583892	-0,00154848179013015
5,92816728945874	-0,000158102494387851	5,98513685014152	-0,00155523888788762
5,93226218121106	-0,000157290725924135	5,98923174189384	-0,00155872779548134
5,93635707296339	-0,00015652638214931	5,99332663364616	-0,00156012359165548
5,94045196471571	-0,000156303068691221	5,99742152539848	-0,00155883006436189
5,94454685646803	-0,000157407608908675	6,0015164171508	-0,0015565255423894
5,94864174822035	-0,000157991790100724	6,00561130890312	-0,0015538906077054
5,95273663997267	-0,000156073939600131	6,00970620065544	-0,00154699503549071
5,95683153172499	-0,000152459157820949	6,01380109240777	-0,00153522570059292
5,96092642347731	-0,000147847336075653	6,01789598416009	-0,00152168032973621
5,96502131522964	-0,000142354824439808	6,02199087591241	-0,00151139807580732
5,96911620698196	-0,000137480138161913	6,02608576766473	-0,00150668393918414
5,97321109873428	-0,000134358697205455	6,03018065941705	-0,00151062762858174
5,9773059904866	-0,000134538313186909	6,03427555116937	-0,00152133352394717
5,98140088223892	-0,000136970875525891	6,03837044292169	-0,00153627095683587
5,98549577399124	-0,000136383484914013	6,04246533467402	-0,00155069400216909
5,98959066574356	-0,000133190784799564	6,04656022642634	-0,00156199384754418
5,99368555749588	-0,000130196106154474	6,05065511817866	-0,00156963879687511
5,99778044924821	-0,000127560422878101	6,05475000993098	-0,00157339176133946
6,00187534100053	-0,000126689001085786	6,0588449016833	-0,00157507991829644
6,00597023275285	-0,000127336238216616	6,06293979343562	-0,00157812478431146
6,01006512450517	-0,000128286906659918	6,06703468518794	-0,0015840226446397
6,01416001625749	-0,000129489764498431	6,07112957694026	-0,00159675435677066
6,01825490800981	-0,000132716442556901	6,07522446869259	-0,00161370000979352
6,02234979976214	-0,000137958612880714	6,07931936044491	-0,00163123830070228
6,02644469151446	-0,000138348950456751	6,08341425219723	-0,00164488106137612
6,03053958326678	-0,000133620199488092	6,08750914394955	-0,00165627293005779
6,0346344750191	-0,000128277340896675	6,09160403570187	-0,00166851987196135
6,03872936677142	-0,000125309548832986	6,09569892745419	-0,00168270835679059
6,04282425852374	-0,000126396494466859	6,09979381920652	-0,00170066207273714
6,04691915027606	-0,000129700415510756	6,10388871095884	-0,00171367361421612
6,05101404202838	-0,000133790141840515	6,10798360271116	-0,00171925231417268
6,05510893378071	-0,000139971119427633	6,11207849446348	-0,00172259264048622
6,05920382553303	-0,000146324162318951	6,1161733862158	-0,00172666263364298
6,06329871728535	-0,000151305147655146	6,12026827796812	-0,00173222560292288
6,06739360903767	-0,000155716091125522	6,12436316972044	-0,00173975697078307
6,07148850078999	-0,000159337746414826	6,12845806147277	-0,00174651483062214
6,07558339254231	-0,000162459522458151	6,13255295322509	-0,00175052723643385
6,07967828429463	-0,000165490001269407	6,13664784497741	-0,00175341801365095
6,08377317604696	-0,000167651017094675	6,14074273672973	-0,00175637241966792
6,08786806779928	-0,000168742839265605	6,14483762848205	-0,00175947660455095
6,0919629595516	-0,000169526198923646	6,14893252023437	-0,00176285818286215
6,09605785130392	-0,000170324884260912	6,15302741198669	-0,00176468100167961
6,10015274305624	-0,000171504032795728	6,15712230373901	-0,00176507599882015
6,10424763480856	-0,000172957574212007	6,16121719549134	-0,00176501759675396
6,10834252656088	-0,000174354770912267	6,16531208724366	-0,00176476060007967
6,1124374183132	-0,00017596703866309	6,16940697899598	-0,0017643795395008
6,11653231006553	-0,000179950461626828	6,1735018707483	-0,00176514087171608
6,12062720181785	-0,00018368874341103	6,17759676250062	-0,00176786213796793
6,12472209357017	-0,00018351141770737	6,18169165425294	-0,00177829625770269
6,12881698532249	-0,000181322776752666	6,18578654600526	-0,00179227889272244
6,13291187707481	-0,00017898015787173	6,18988143775759	-0,00179807481261373
6,13700676882713	-0,000177828491886079	6,19397632950991	-0,00179625706676951
6,14110166057945	-0,00017878133060636	6,19807122126223	-0,00178751597776831
6,14519655233177	-0,000180201775360221	6,20216611301455	-0,00177834742067867
6,1492914440841	-0,000180834994123106	6,20626100476687	-0,00177410146816591
6,15338633583642	-0,00018086081845882	6,21035589651919	-0,00177748144058578
6,15748122758874	-0,000180112124567828	6,21445078827151	-0,00178567808601463
6,16157611934106	-0,000179515079181442	6,21854568002383	-0,00179072914677487
6,16567101109338	-0,0001799847572016	6,22264057177616	-0,00179182449527379
6,1697659028457	-0,000181122854569126	6,22673546352848	-0,00179158133956507
6,17386079459802	-0,00018183600328585	6,2308303552808	-0,00179297020560737
6,17795568635035	-0,000182072197367271	6,23492524703312	-0,00179742451819201
6,18205057810267	-0,000182480367609382	6,23902013878544	-0,00180666044673825
6,18614546985499	-0,000183173006428577	6,24311503053776	-0,0018166729928577
6,19024036160731	-0,000184561079624399	6,24720992229008	-0,00182518604387748
6,19433525335963	-0,000185182111447375	6,25130481404241	-0,00183305628941901
6,19843014511195	-0,000184434628097511	6,25539970579473	-0,00183850307194482
6,20252503686428	-0,000183485580063406	6,25949459754705	-0,00184151681853348
6,2066199286166	-0,000182683977140473	6,26358948929937	-0,00184472812727702
6,21071482036892	-0,000181889548487778	6,26768438105169	-0,00184930994765707
6,21480971212124	-0,000178997031392568	6,27177927280401	-0,00185576634393647
6,21890460387356	-0,00017473187840106	6,27587416455633	-0,00186437109492139
6,22299949562588	-0,000171021966539763	6,27996905630866	-0,00186939419127835
6,2270943873782	-0,000168088634867329	6,28406394806098	-0,00186954190589361
6,23118927913052	-0,000168400242774084	6,2881588398133	-0,0018703439747257
6,23528417088285	-0,000172610438484232	6,29225373156562	-0,00187426052539055
6,23937906263517	-0,00017810766537069	6,29634862331794	-0,00188519479623179
6,24347395438749	-0,000183570104702381	6,30044351507026	-0,00189435537718459
6,24756884613981	-0,000189185009235363	6,30453840682258	-0,00189147470429182
6,25166373789213	-0,000193569605586586	6,3086332985749	-0,00188315198266818
6,25575862964445	-0,000195879530132574	6,31272819032723	-0,00187497889529433
6,25985352139677	-0,000196570837859163	6,31682308207955	-0,00186704352030902
6,2639484131491	-0,00019653963805669	6,32091797383187	-0,0018601670480943
6,26804330490142	-0,000197102006508106	6,32501286558419	-0,001854801522609
6,27213819665374	-0,000198752072223817	6,32910775733651	-0,00185290641441215
6,27623308840606	-0,000203053665791713	6,33320264908883	-0,00185855204055949
6,28032798015838	-0,000207218593948191	6,33729754084115	-0,00186796713219646
6,2844228719107	-0,000208650430893577	6,34139243259348	-0,00187591617180554
6,28851776366302	-0,00020864354035891	6,3454873243458	-0,00188296388169242
6,29261265541534	-0,000208018373425882	6,34958221609812	-0,00189014220316145
6,29670754716767	-0,000207451185070262	6,35367710785044	-0,00190162271120953
6,30080243891999	-0,000207286831750545	6,35777199960276	-0,0019143647984799
6,30489733067231	-0,000207916741546751	6,36186689135508	-0,0019265558100497
6,30899222242463	-0,00020915449651376	6,3659617831074	-0,0019395907332368
6,31308711417695	-0,000211258301596864	6,37005667485972	-0,00195535832808
6,31718200592927	-0,000211915836465925	6,37415156661205	-0,00197169272055743
6,32127689768159	-0,000210902544251884	6,37824645836437	-0,00198709694939621
6,32537178943392	-0,000210988838425614	6,38234135011669	-0,00200214065533892
6,32946668118624	-0,000212920145008148	6,38643624186901	-0,00201642672319665
6,33356157293856	-0,000215430023587651	6,39053113362133	-0,00203124622733469
6,33765646469088	-0,000216479120054959	6,39462602537365	-0,00204758833574673
6,3417513564432	-0,00021447432420022	6,39872091712598	-0,00206406325873337
6,34584624819552	-0,000210932557812394	6,4028158088783	-0,0020768753057869
6,34994113994784	-0,000209004348390147	6,40691070063062	-0,00208574500466452
6,35403603170017	-0,00020973359828619	6,41100559238294	-0,00209189332950872
6,35813092345249	-0,000211663226800369	6,41510048413526	-0,00209634978873342
6,36222581520481	-0,000212555988491996	6,41919537588758	-0,00210059171495433
6,36632070695713	-0,000212527926357465	6,4232902676399	-0,00210517509975559
6,37041559870945	-0,000212518003011482	6,42738515939222	-0,00210676299388546
6,37451049046177	-0,00021259538122072	6,43148005114455	-0,00210364507197661
6,37860538221409	-0,00021224289210536	6,43557494289687	-0,00209859814454367
6,38270027396641	-0,000211505353394796	6,43966983464919	-0,00209541708184579
6,38679516571874	-0,000210766344286323	6,44376472640151	-0,0020954528388015
6,39089005747106	-0,000208904615399587	6,44785961815383	-0,00209603460188213
6,39498494922338	-0,000203845791148754	6,45195450990615	-0,00209545871108462
6,3990798409757	-0,000196747670782424	6,45604940165847	-0,00209298114370313
6,40317473272802	-0,000189360561556327	6,4601442934108	-0,00208785250002874
6,40726962448034	-0,000182698442117886	6,46423918516312	-0,00208304728485908
6,41136451623266	-0,000177524314213138	6,46833407691544	-0,00208058053803336
6,41545940798499	-0,00017476751006384	6,47242896866776	-0,00208160228187573
6,41955429973731	-0,000173499374691643	6,47652386042008	-0,002080041338087
6,42364919148963	-0,000172983056784844	6,4806187521724	-0,00207598309051181
6,42774408324195	-0,000173734922388645	6,48471364392472	-0,00207258177874418
6,43183897499427	-0,000177147826989026	6,48880853567704	-0,00207043285161469
6,43593386674659	-0,00018099187045949	6,49290342742937	-0,00206570686183669
6,44002875849891	-0,000183181581566827	6,49699831918169	-0,00205865275483019
6,44412365025124	-0,000184363909971627	6,50109321093401	-0,00205154955494427
6,44821854200356	-0,000184845147866091	6,50518810268633	-0,00204416121003023
6,45231343375588	-0,000184828160469319	6,50928299443865	-0,00203626369655858
6,4564083255082	-0,000184639041341087	6,51337788619097	-0,00202752381472099
6,46050321726052	-0,000184555966198386	6,51747277794329	-0,00202027209919597
6,46459810901284	-0,000184518344517187	6,52156766969562	-0,00201611439771417
6,46869300076516	-0,000184734568904268	6,52566256144794	-0,00201638415034645
6,47278789251748	-0,000185392621690873	6,52975745320026	-0,00202652387172879
6,47688278426981	-0,000188149036377142	6,53385234495258	-0,00203525493148995
6,48097767602213	-0,000191426439041427	6,5379472367049	-0,00203835943580852
6,48507256777445	-0,000193905521660591	6,54204212845722	-0,002041977927591
6,48916745952677	-0,000196500884807965	6,54613702020954	-0,00204770878647681
6,49326235127909	-0,000198712860830628	6,55023191196186	-0,00205689199414607
6,49735724303141	-0,000198672002428897	6,55432680371419	-0,00207269063174609
6,50145213478374	-0,000196701603112432	6,55842169546651	-0,00209071143335981
6,50554702653606	-0,000193600917547817	6,56251658721883	-0,00210761943917844
6,50964191828838	-0,000189705425803633	6,56661147897115	-0,00212386471309632
6,5137368100407	-0,00018593818250699	6,57070637072347	-0,00214233160527453
6,51783170179302	-0,000182558573691717	6,57480126247579	-0,00215424526008122
6,52192659354534	-0,00017854828902104	6,57889615422812	-0,00216054254244585
6,52602148529766	-0,000173295034341325	6,58299104598044	-0,00216325320129668
6,53011637704998	-0,000167024421121117	6,58708593773276	-0,00216324626854328
6,53421126880231	-0,000160233003994516	6,59118082948508	-0,00216313880640944
6,53830616055463	-0,000153730931873954	6,5952757212374	-0,00216323428981862
6,54240105230695	-0,000147848285467374	6,59937061298972	-0,00216114516694758
6,54649594405927	-0,000146151680914814	6,60346550474204	-0,00215684574386586
6,55059083581159	-0,000148703945987169	6,60756039649436	-0,00215301094724407
6,55468572756391	-0,000150556349820177	6,61165528824669	-0,00215067352607476
6,55878061931623	-0,000151055369413883	6,61575017999901	-0,00214977608919194
6,56287551106855	-0,000151410033740992	6,61984507175133	-0,00215025432777265
6,56697040282088	-0,000150786101839271	6,62393996350365	-0,00215284378604995
6,5710652945732	-0,00014928263336397	6,62803485525597	-0,00215887337422675
6,57516018632552	-0,000147561067618857	6,63212974700829	-0,00216588252540479
6,57925507807784	-0,00014185236243994	6,63622463876061	-0,00217227224849922
6,58334996983016	-0,000132003910949768	6,64031953051294	-0,00217917186114671
6,58744486158248	-0,000120522181064643	6,64441442226526	-0,00218711014868474
6,5915397533348	-0,000110111430077402	6,64850931401758	-0,00219685551748041
6,59563464508713	-0,000102821260972479	6,6526042057699	-0,00221530762068826
6,59972953683945	-0,000100116757343468	6,65669909752222	-0,00223973098849311
6,60382442859177	-9,87874176027992E-5	6,66079398927454	-0,00225680388696907
6,60791932034409	-9,60407785192909E-5	6,66488888102686	-0,00226549637226498
6,61201421209641	-9,36158145722107E-5	6,66898377277919	-0,0022723358542048
6,61610910384873	-9,22730893775108E-5	6,67307866453151	-0,00227954522719643
6,62020399560105	-9,28844550028606E-5	6,67717355628383	-0,00228801391684818
6,62429888735337	-9,43580775759841E-5	6,68126844803615	-0,00229827429145206
6,6283937791057	-9,59579628808146E-5	6,68536333978847	-0,00231163143853633
6,63248867085802	-9,82991217923916E-5	6,68945823154079	-0,00232657446021549
6,63658356261034	-0,000100112033685583	6,69355312329311	-0,00233547317024925
6,64067845436266	-0,000100433096622991	6,69764801504543	-0,002337197586672
6,64477334611498	-9,98562446609791E-5	6,70174290679776	-0,00233461535884926
6,6488682378673	-9,32705540659276E-5	6,70583779855008	-0,0023322824640433
6,65296312961962	-8,23525787435286E-5	6,7099326903024	-0,00233274078476651
6,65705802137195	-7,23175506163457E-5	6,71402758205472	-0,00233843673654247
6,66115291312427	-6,31788693231405E-5	6,71812247380704	-0,00235278223188744
6,66524780487659	-5,49639139684982E-5	6,72221736555936	-0,00236800308237518
6,66934269662891	-5,13940675881338E-5	6,72631225731168	-0,00236956061835479
6,67343758838123	-4,80793095595426E-5	6,73040714906401	-0,00236371136292369
6,67753248013355	-3,9566100918591E-5	6,73450204081633	-0,00235850706123133
6,68162737188588	-2,92375173029391E-5	6,73859693256865	-0,00235402127882932
6,6857222636382	-1,20400975066265E-5	6,74269182432097	-0,00235233944235596
6,68981715539052	9,67935710402224E-6	6,74678671607329	-0,00235339629185109
6,69391204714284	2,90695174515355E-5	6,75088160782561	-0,00235616877805266
6,69800693889516	4,53395651391428E-5	6,75497649957793	-0,00236146315470547
6,70210183064748	5,7542777036328E-5	6,75907139133026	-0,00236809844455187
6,7061967223998	6,72817187435869E-5	6,76316628308258	-0,00237470433329272
6,71029161415212	7,60716866848874E-5	6,7672611748349	-0,00237825072208254
6,71438650590445	8,38512188599586E-5	6,77135606658722	-0,00237860195864327
6,71848139765677	9,28637935228825E-5	6,77545095833954	-0,00237705351931226
6,72257628940909	0,000103021866132484	6,77954585009186	-0,00237495637566682
6,72667118116141	0,000112694139075354	6,78364074184418	-0,00237433018647577
6,73076607291373	0,000121201399697091	6,7877356335965	-0,00237586287694292
6,73486096466605	0,000128039995642065	6,79183052534883	-0,00237903458099879
6,73895585641837	0,000132469924450998	6,79592541710115	-0,00238484462240235
6,7430507481707	0,000146902260748177	6,80002030885347	-0,00239405909142705
6,74714563992302	0,000172097217249195	6,80411520060579	-0,00240402172634669
6,75124053167534	0,0001984307010534	6,80821009235811	-0,0024126627839327
6,75533542342766	0,000223680084113695	6,81230498411043	-0,00241981501856433
6,75943031517998	0,000247029160889747	6,81639987586275	-0,00242657032439251
6,7635252069323	0,000266898508199672	6,82049476761508	-0,00243362617128706
6,76762009868462	0,000282127125686941	6,8245896593674	-0,00244142032104126
6,77171499043694	0,00029132629118925	6,82868455111972	-0,00244911547273331
6,77580988218927	0,000295649873529178	6,83277944287204	-0,00245089092335154
6,77990477394159	0,000307759558837051	6,83687433462436	-0,00244495302097542
6,78399966569391	0,000331982638140806	6,84096922637668	-0,00243636080462706
6,78809455744623	0,000357035449071274	6,845064118129	-0,00242856346673716
6,79218944919855	0,000376866849072729	6,84915900988132	-0,00242203317310856
6,79628434095087	0,000388463322811448	6,85325390163365	-0,00242436823054683
6,80037923270319	0,000398400961974381	6,85734879338597	-0,00243384343494423
6,80447412445552	0,000419092187776106	6,86144368513829	-0,00243900335477628
6,80856901620784	0,000447891245328651	6,86553857689061	-0,00244039995676654
6,81266390796016	0,000482585973578633	6,86963346864293	-0,00244150860558472
6,81675879971248	0,000519962729722775	6,87372836039525	-0,00243953160128142
6,8208536914648	0,000553764863402616	6,87782325214758	-0,00243710130647703
6,82494858321712	0,000583027884301178	6,8819181438999	-0,00243716747881228
6,82904347496944	0,000614209880652119	6,88601303565222	-0,00244273688915336
6,83313836672177	0,000649085863547226	6,89010792740454	-0,00245519614449299
6,83723325847409	0,000683669974919548	6,89420281915686	-0,00246530255418875
6,84132815022641	0,000716483523933995	6,89829771090918	-0,00247237490183787
6,84542304197873	0,000747187736380954	6,9023926026615	-0,00247991875421959
6,84951793373105	0,00078295580333899	6,90648749441382	-0,00249092713131149
6,85361282548337	0,000835833609607711	6,91058238616615	-0,00250017730063803
6,85770771723569	0,000901706363271994	6,91467727791847	-0,0025039417996499
6,86180260898801	0,00096942174841848	6,91877216967079	-0,00250462003300645
6,86589750074034	0,00103609560353938	6,92286706142311	-0,00250337883121598
6,86999239249266	0,00110961433482062	6,92696195317543	-0,0024959771571515
6,87408728424498	0,00121534444946226	6,93105684492775	-0,00248519399514565
6,8781821759973	0,00134118086542666	6,93515173668007	-0,00247499767771101
6,88227706774962	0,00145939550811828	6,93924662843239	-0,00246598536114291
6,88637195950194	0,00156640612277215	6,94334152018472	-0,002458434727888
6,89046685125426	0,00165582038325674	6,94743641193704	-0,0024575012920689
6,89456174300659	0,00175978430746711	6,95153130368936	-0,00246249887453304
6,89865663475891	0,00189467792177137	6,95562619544168	-0,0024612116026899
6,90275152651123	0,00203603891967772	6,959721087194	-0,0024550542115938
6,90684641826355	0,00217384744942158	6,96381597894632	-0,0024497239145501
6,91094131001587	0,00231915191064079	6,96791087069864	-0,00244550702471024
6,91503620176819	0,00250576133911816	6,97200576245097	-0,00244283493017321
6,91913109352051	0,00272049951514482	6,97610065420329	-0,00243822069125734
6,92322598527284	0,00294654911996314	6,98019554595561	-0,00243234133215952
6,92732087702516	0,00318648748108598	6,98429043770793	-0,00242734432609756
6,93141576877748	0,00342730381829051	6,98838532946025	-0,0024248808002181
6,9355106605298	0,00365428392923799	6,99248022121257	-0,00242299088912009
6,93960555228212	0,00386140412715327	6,99657511296489	-0,00242064644910491
6,94370044403444	0,00410073145692039	7,00067000471722	-0,00241886660970104
6,94779533578676	0,00441147233236355	7,00476489646954	-0,00241783202371507
6,95189022753908	0,00476320700633926	7,00885978822186	-0,00241444770972393
6,95598511929141	0,00516134926076544	7,01295467997418	-0,00240894408802865
6,96008001104373	0,00560547345620904	7,0170495717265	-0,00240288828031808
6,96417490279605	0,0060860813703564	7,02114446347882	-0,00239585912748654
6,96826979454837	0,00658545783290806	7,02523935523114	-0,00238867612595078
6,97236468630069	0,0071103506472502	7,02933424698346	-0,00238206339572116
6,97645957805301	0,00767855083092637	7,03342913873579	-0,00237006763749994
6,98055446980534	0,00830413712906555	7,03752403048811	-0,00235301266403425
6,98464936155766	0,00894949898494835	7,04161892224043	-0,00233389086941295
6,98874425330998	0,00957761838991232	7,04571381399275	-0,00230574665504213
6,9928391450623	0,0102162846135199	7,04980870574507	-0,00227017250834477
6,99693403681462	0,0108776854603475	7,05390359749739	-0,00223510495942825
7,00102892856694	0,0115976722358647	7,05799848924972	-0,00220292388608047
7,00512382031926	0,012436690691219	7,06209338100204	-0,00217474791694224
7,00921871207158	0,0133401130711216	7,06618827275436	-0,00214675026125531
7,01331360382391	0,0142223090165949	7,07028316450668	-0,0021177600664981
7,01740849557623	0,0150985571022435	7,074378056259	-0,00208908492484984
7,02150338732855	0,016014435886885	7,07847294801132	-0,00206099881438479
7,02559827908087	0,0170746970555889	7,08256783976364	-0,0020260188166498
7,02969317083319	0,0183131086436031	7,08666273151596	-0,00198769877686417
7,03378806258551	0,0196976981003006	7,09075762326829	-0,00195181878217596
7,03788295433783	0,0211058357692391	7,09485251502061	-0,00191650211416858
7,04197784609015	0,0225895538097488	7,09894740677293	-0,00187144896653142
7,04607273784248	0,0243164829371988	7,10304229852525	-0,0018210432965134
7,0501676295948	0,0260993166949376	7,10713719027757	-0,00177228645476616
7,05426252134712	0,0277611917498228	7,11123208202989	-0,00172462470630384
7,05835741309944	0,0293845112085207	7,11532697378221	-0,00167113439874164
7,06245230485176	0,0311063034385755	7,11942186553454	-0,00161558695154692
7,06654719660408	0,0329510666692335	7,12351675728686	-0,00155444785927362
7,0706420883564	0,0349945607575951	7,12761164903918	-0,00148815719880513
7,07473698010873	0,0372499915947914	7,1317065407915	-0,0014211423529944
7,07883187186105	0,0396221788853052	7,13580143254382	-0,00135625957463425
7,08292676361337	0,0421619918793835	7,13989632429614	-0,00128891396364094
7,08702165536569	0,0448189780757006	7,14399121604846	-0,00121915394144353
7,09111654711801	0,0475209888711172	7,14808610780078	-0,0011521225828268
7,09521143887033	0,0503651810544606	7,15218099955311	-0,0010891191900892
7,09930633062265	0,0532198668851527	7,15627589130543	-0,001022982526083
7,10340122237497	0,0560909036471214	7,16037078305775	-0,000949992616130574
7,1074961141273	0,0594379455563295	7,16446567481007	-0,000873416062269989
7,11159100587962	0,0629780363959149	7,16856056656239	-0,000794690826300165
7,11568589763194	0,0663161994690644	7,17265545831471	-0,000714257579661594
7,11978078938426	0,0697860204704857	7,17675035006703	-0,000633858576443387
7,12387568113658	0,0734336905767458	7,18084524181936	-0,000552714136557686
7,1279705728889	0,0771094745305334	7,18494013357168	-0,000464847428318597
7,13206546464122	0,0809233714441218	7,189035025324	-0,000367170688474292
7,13616035639355	0,0848587329985924	7,19312991707632	-0,000260544118128357
7,14025524814587	0,0889743461255554	7,19722480882864	-0,00015266903139458
7,14435013989819	0,0931495969583841	7,20131970058096	-4,50008675010016E-5
7,14844503165051	0,0973584799519428	7,20541459233328	7,08733356423331E-5
7,15253992340283	0,101748484229014	7,20950948408561	0,000193525306252299
7,15663481515515	0,106397713059073	7,21360437583793	0,000314471296493508
7,16072970690748	0,111224641507218	7,21769926759025	0,000430694205730261
7,1648245986598	0,116200334162251	7,22179415934257	0,000554924115686826
7,16891949041212	0,121377466933525	7,22588905109489	0,000690341771311601
7,17301438216444	0,126709573036656	7,22998394284721	0,000838746241935823
7,17710927391676	0,132148068779453	7,23407883459953	0,000991664804259615
7,18120416566908	0,137808277342323	7,23817372635186	0,00114109865068588
7,1852990574214	0,14369566612806	7,24226861810418	0,00129218348650594
7,18939394917372	0,149725238378289	7,2463635098565	0,00144665994601513
7,19348884092605	0,156212253415724	7,25045840160882	0,00160771541843349
7,19758373267837	0,16299293015958	7,25455329336114	0,00177442559081036
7,20167862443069	0,169741606159231	7,25864818511346	0,00194394044372398
7,20577351618301	0,176548725881574	7,26274307686578	0,00211924731637415
7,20986840793533	0,183457599110291	7,2668379686181	0,00229181523485616
7,21396329968765	0,19033372794093	7,27093286037043	0,00245647350781073
7,21805819143997	0,19726673946467	7,27502775212275	0,00262625621304896
7,2221530831923	0,204351155386786	7,27912264387507	0,00280312262887832
7,22624797494462	0,211796360534347	7,28321753562739	0,00298516530350596
7,23034286669694	0,219831950185547	7,28731242737971	0,00317115281727981
7,23443775844926	0,228184170119667	7,29140731913203	0,00335507055664549
7,23853265020158	0,23661453226783	7,29550221088435	0,0035387836798997
7,2426275419539	0,244848342442865	7,29959710263668	0,00371935285996212
7,24672243370622	0,252809117888932	7,303691994389	0,00389366451406998
7,25081732545854	0,261014558276499	7,30778688614132	0,00407676497759904
7,25491221721087	0,269205800323445	7,31188177789364	0,00428223810512677
7,25900710896319	0,277048452568686	7,31597666964596	0,00449777897922111
7,26310200071551	0,285301956483025	7,32007156139828	0,00470695860392237
7,26719689246783	0,29393481880084	7,3241664531506	0,0049089774095972
7,27129178422015	0,302811165903982	7,32826134490292	0,00511252865724362
7,27538667597247	0,311974921572158	7,33235623665525	0,00532259990814006
7,27948156772479	0,32109789064367	7,33645112840757	0,00553705662526905
7,28357645947711	0,330316080840153	7,34054602015989	0,00575620294854979
7,28767135122944	0,339827833604032	7,34464091191221	0,00598141188868994
7,29176624298176	0,349539877876964	7,34873580366453	0,00620679323352535
7,29586113473408	0,359126622194943	7,35283069541685	0,00642927506084186
7,2999560264864	0,368625535237558	7,35692558716918	0,00665317079458083
7,30405091823872	0,378282635231408	7,3610204789215	0,00688027501534961
7,30814580999104	0,38816989346929	7,36511537067382	0,00710785094706126
7,31224070174337	0,398194757164313	7,36921026242614	0,00733605681731444
7,31633559349569	0,408317075621886	7,37330515417846	0,00757156933443031
7,32043048524801	0,41870623400951	7,37740004593078	0,00781301884627568
7,32452537700033	0,42913832727675	7,3814949376831	0,00805703658158965
7,32862026875265	0,439279896637504	7,38558982943542	0,00830432536973721
7,33271516050497	0,449185039621997	7,38968472118775	0,0085530011514658
7,33681005225729	0,459071336799469	7,39377961294007	0,00879748455124728
7,34090494400961	0,468922943240148	7,39787450469239	0,00903625579218207
7,34499983576194	0,479005870019355	7,40196939644471	0,00927554253555367
7,34909472751426	0,489563281635167	7,40606428819703	0,00951669367336275
7,35318961926658	0,500001247848167	7,41015917994935	0,00975849589067641
7,3572845110189	0,510038291365504	7,41425407170167	0,00999859033357672
7,36137940277122	0,520370038009017	7,41834896345399	0,010240106037876
7,36547429452354	0,5308046411124	7,42244385520632	0,0104877825430755
7,36956918627586	0,541109595349596	7,42653874695864	0,0107314142927839
7,37366407802819	0,551622494391201	7,43063363871096	0,0109744751539999
7,37775896978051	0,562004267900031	7,43472853046328	0,0112349955302326
7,38185386153283	0,572112960044925	7,4388234222156	0,0115059906610493
7,38594875328515	0,582039691824225	7,44291831396792	0,0117715270540399
7,39004364503747	0,591687526949329	7,44701320572024	0,0120294537731223
7,39413853678979	0,601349613507482	7,45110809747257	0,0122821956755745
7,39823342854211	0,611481680592187	7,45520298922489	0,0125450885146194
7,40232832029444	0,621724054268435	7,45929788097721	0,0128255181797452
7,40642321204676	0,6317544123275	7,46339277272953	0,0131108345082188
7,41051810379908	0,641736212634417	7,46748766448185	0,0133930042518492
7,4146129955514	0,65181378190651	7,47158255623417	0,0136682789016408
7,41870788730372	0,661645587257231	7,47567744798649	0,0139456539908818
7,42280277905604	0,671147490560921	7,47977233973882	0,0142292737598393
7,42689767080836	0,680624447729286	7,48386723149114	0,0145108746267748
7,43099256256068	0,689931594731239	7,48796212324346	0,0148010006157829
7,43508745431301	0,69913669402987	7,49205701499578	0,0150989904735329
7,43918234606533	0,708440101424091	7,4961519067481	0,0153899510926329
7,44327723781765	0,717655407794159	7,50024679850042	0,0156813871379038
7,44737212956997	0,726860765761149	7,50434169025274	0,0159741432846173
7,45146702132229	0,736206721003574	7,50843658200506	0,0162643857537652
7,45556191307461	0,745536350388337	7,51253147375739	0,0165600498319681
7,45965680482694	0,754537007687033	7,51662636550971	0,0168600191469535
7,46375169657926	0,763163975384491	7,52072125726203	0,0171657858547729
7,46784658833158	0,77168140945591	7,52481614901435	0,0174788608693472
7,4719414800839	0,780239201836662	7,52891104076667	0,0177922934076114
7,47603637183622	0,78879602565651	7,53300593251899	0,0180995961085849
7,48013126358854	0,797112683035439	7,53710082427132	0,0183941018173564
7,48422615534086	0,805149356171934	7,54119571602364	0,0186816947744262
7,48832104709318	0,813251740974681	7,54529060777596	0,0189712873455414
7,49241593884551	0,821361342129682	7,54938549952828	0,0192658966398331
7,49651083059783	0,829291763232334	7,5534803912806	0,0195713205695994
7,50060572235015	0,837057516696155	7,55757528303292	0,0198840863585861
7,50470061410247	0,84454471358496	7,56167017478524	0,0201927302801326
7,50879550585479	0,851650077965961	7,56576506653756	0,0204953370111778
7,51289039760711	0,858578805820039	7,56985995828989	0,0208017079409881
7,51698528935943	0,865456375172809	7,57395485004221	0,0211121273133016
7,52108018111175	0,872121360929252	7,57804974179453	0,0214238984555625
7,52517507286408	0,87861676669445	7,58214463354685	0,0217341420623558
7,5292699646164	0,885117057283569	7,58623952529917	0,0220358432541697
7,53336485636872	0,891498537256941	7,59033441705149	0,0223395184369678
7,53745974812104	0,897552219214533	7,59442930880381	0,0226492326252173
7,54155463987336	0,903491063868514	7,59852420055614	0,0229561540196426
7,54564953162568	0,909484420528419	7,60261909230846	0,0232599966121713
7,549744423378	0,915246069296771	7,60671398406078	0,0235552109188487
7,55383931513033	0,920712552687449	7,6108088758131	0,0238479906931983
7,55793420688265	0,925979968101617	7,61490376756542	0,0241448946009371
7,56202909863497	0,931068410568104	7,61899865931774	0,0244321507991274
7,56612399038729	0,93607942051377	7,62309355107006	0,0247174995237617
7,57021888213961	0,940887365039361	7,62718844282238	0,0250135074462971
7,57431377389193	0,945434911121485	7,63128333457471	0,0253145686860305
7,57840866564425	0,949752901986659	7,63537822632703	0,025614754804913
7,58250355739657	0,953755270362354	7,63947311807935	0,025911500587414
7,5865984491489	0,957418339941244	7,64356800983167	0,0262008304660537
7,59069334090122	0,960880196950492	7,64766290158399	0,0264794664055737
7,59478823265354	0,964390603835036	7,65175779333631	0,0267668069488419
7,59888312440586	0,967869990278759	7,65585268508863	0,0270701875568424
7,60297801615818	0,971152344501013	7,65994757684095	0,0273711382384127
7,6070729079105	0,974229260642186	7,66404246859328	0,0276652482698239
7,61116779966282	0,977077164651484	7,6681373603456	0,0279575502710813
7,61526269141515	0,979691538072413	7,67223225209792	0,0282546048026376
7,61935758316747	0,98218136907482	7,67632714385024	0,0285607177814577
7,62345247491979	0,984542573799477	7,68042203560256	0,0288664661328918
7,62754736667211	0,986711187684659	7,68451692735488	0,0291682410747355
7,63164225842443	0,988690005880316	7,68861181910721	0,0294772021022293
7,63573715017675	0,990495652347221	7,69270671085953	0,0297899496182792
7,63983204192908	0,99215884794	7,69680160261185	0,0301039780615634
7,6439269336814	0,993690578807617	7,70089649436417	0,0304224761983481
7,64802182543372	0,995095149577748	7,70499138611649	0,0307392952832811
7,65211671718604	0,996334189568575	7,70908627786881	0,0310566150101443
7,65621160893836	0,997337248900389	7,71318116962113	0,031374883762516
7,66030650069068	0,998176851807649	7,71727606137346	0,0316840239869469
7,664401392443	0,998940648226845	7,72137095312578	0,0319864528305346
7,66849628419532	0,999555831125077	7,7254658448781	0,0322937988041101
7,67259117594765	0,999900099513164	7,72956073663042	0,0326041538802657
7,67668606769997	1	7,73365562838274	0,0329222264525067
7,68078095945229	0,99989951062272	7,73775052013506	0,0332490123791919
7,68487585120461	0,999603457583487	7,74184541188738	0,0335721612629706
7,68897074295693	0,999105930187446	7,7459403036397	0,0338965776058745
7,69306563470925	0,998465378017398	7,75003519539203	0,0342278354765337
7,69716052646157	0,997778050508023	7,75413008714435	0,0345539715129817
7,7012554182139	0,997009936327955	7,75822497889667	0,0348718416337891
7,70535030996622	0,996092510935808	7,76231987064899	0,0351894785090714
7,70944520171854	0,995064584116483	7,76641476240131	0,0355030644800621
7,71354009347086	0,993951551226712	7,77050965415363	0,0358139735283926
7,71763498522318	0,992658639179972	7,77460454590595	0,036131647817085
7,7217298769755	0,991164706214533	7,77869943765828	0,0364470418637724
7,72582476872782	0,989520467363437	7,7827943294106	0,0367486352459849
7,72991966048014	0,987687849913518	7,78688922116292	0,0370453150746705
7,73401455223247	0,985747639663026	7,79098411291524	0,0373511172251438
7,73810944398479	0,983835808748246	7,79507900466756	0,0376678051480549
7,74220433573711	0,981820671533202	7,79917389641988	0,0379814298273388
7,74629922748943	0,979689239038465	7,8032687881722	0,0382971642693737
7,75039411924175	0,977404697863554	7,80736367992452	0,0386258938180229
7,75448901099407	0,974928730509324	7,81145857167685	0,0389525838435529
7,75858390274639	0,972404685413283	7,81555346342917	0,039268355869237
7,76267879449871	0,969765596526695	7,81964835518149	0,0395893671072172
7,76677368625104	0,966903210487902	7,82374324693381	0,0399229914842976
7,77086857800336	0,963955156247526	7,82783813868613	0,0402685296383867
7,77496346975568	0,960983154055967	7,83193303043845	0,0406176862805663
7,779058361508	0,957877684594647	7,83602792219077	0,0409586661469623
7,78315325326032	0,954560875729412	7,8401228139431	0,0412976932117724
7,78724814501264	0,951117027227579	7,84421770569542	0,0416326571541082
7,79134303676497	0,947646711964393	7,84831259744774	0,0419660955515419
7,79543792851729	0,944115965729844	7,85240748920006	0,0423048972532458
7,79953282026961	0,940448112860761	7,85650238095238	0,0426455793582714
7,80362771202193	0,936700231182231	7,8605972727047	0,0429858854725291
7,80772260377425	0,932892080520655	7,86469216445702	0,0433295060768592
7,81181749552657	0,9289852582034	7,86878705620935	0,0436825939188634
7,81591238727889	0,925036026578119	7,87288194796167	0,0440382962834507
7,82000727903121	0,921052642011408	7,87697683971399	0,044390176508523
7,82410217078354	0,916933526903488	7,88107173146631	0,0447446804078703
7,82819706253586	0,912565488665571	7,88516662321863	0,0451050336657508
7,83229195428818	0,908093819461622	7,88926151497095	0,045466441680349
7,8363868460405	0,903658337835388	7,89335640672327	0,045831193290806
7,84048173779282	0,899230344850016	7,89745129847559	0,046208055347126
7,84457662954514	0,894788926405346	7,90154619022792	0,0465944079912051
7,84867152129746	0,890286040237233	7,90564108198024	0,0469837031576654
7,85276641304979	0,885662857516598	7,90973597373256	0,047374464329155
7,85686130480211	0,881044587180526	7,91383086548488	0,0477692846119408
7,86095619655443	0,876453792743845	7,9179257572372	0,0481718346140886
7,86505108830675	0,871798670042237	7,92202064898952	0,0485796207737214
7,86914598005907	0,867018556336688	7,92611554074184	0,049001304741658
7,87324087181139	0,862158435167227	7,93021043249417	0,0494438230203439
7,87733576356371	0,857322523409628	7,93430532424649	0,0498894284495529
7,88143065531603	0,852466738737465	7,93840021599881	0,0503342758135997
7,88552554706836	0,847507822543357	7,94249510775113	0,0507894198033923
7,88962043882068	0,842496974087516	7,94658999950345	0,0512566542303135
7,893715330573	0,837450829130889	7,95068489125577	0,0517299870871368
7,89781022232532	0,832290374850188	7,95477978300809	0,052211628298322
7,90190511407764	0,827073803657984	7,95887467476041	0,0526983915354962
7,90600000582996	0,821900255307843	7,96296956651274	0,0531878587627138
7,91009489758228	0,816718557775049	7,96706445826506	0,0536955469075256
7,91418978933461	0,811507003227533	7,97115935001738	0,0542241204695249
7,91828468108693	0,806356918083544	7,9752542417697	0,0547759575636513
7,92237957283925	0,801216951109757	7,97934913352202	0,0553553569470197
7,92647446459157	0,796009589810428	7,98344402527434	0,0559529879016285
7,93056935634389	0,790792091017593	7,98753891702666	0,0565683602674058
7,93466424809621	0,785591151440069	7,99163380877899	0,0572108573176069
7,93875913984853	0,780316264044036	7,99572870053131	0,057872865251901
7,94285403160086	0,774978681889839	7,99982359228363	0,058548531311524
7,94694892335318	0,769654354959165	8,00391848403595	0,0592491084810268
7,9510438151055	0,764379076766556	8,00801337578827	0,059979373029572
7,95513870685782	0,759182031286908	8,01210826754059	0,0607388695418243
7,95923359861014	0,754037560662824	8,01620315929291	0,0615251974627126
7,96332849036246	0,748968557829163	8,02029805104523	0,0623295139610885
7,96742338211478	0,743947823093359	8,02439294279756	0,06315165995847
7,97151827386711	0,738931346347569	8,02848783454988	0,0640005002947079
7,97561316561943	0,733894850377347	8,0325827263022	0,0648782499587031
7,97970805737175	0,728887356604042	8,03667761805452	0,0657884471351573
7,98380294912407	0,723965291876657	8,04077250980684	0,0667330657407033
7,98789784087639	0,71906358987264	8,04486740155916	0,0677057097948515
7,99199273262871	0,71419789101638	8,04896229331149	0,068703990077132
7,99608762438103	0,709412051961753	8,05305718506381	0,0697279685411651
8,00018251613335	0,704737813759466	8,05715207681613	0,0707805281944244
8,00427740788568	0,700117837162053	8,06124696856845	0,0718636694083636
8,008372299638	0,695571040368912	8,06534186032077	0,0729710808796052
8,01246719139032	0,691153645096528	8,06943675207309	0,0741036330173236
8,01656208314264	0,686792411425775	8,07353164382541	0,0752606611382614
8,02065697489496	0,682508957435938	8,07762653557773	0,0764301054059894
8,02475186664728	0,678313050199336	8,08172142733006	0,0776053542843897
8,0288467583996	0,674183579303103	8,08581631908238	0,0787933737837746
8,03294165015192	0,670104759924212	8,0899112108347	0,0799995074910536
8,03703654190425	0,666100579227704	8,09400610258702	0,0812233695274054
8,04113143365657	0,662194631073171	8,09810099433934	0,0824645552757767
8,04522632540889	0,658377175594767	8,10219588609166	0,0837098431900528
8,04932121716121	0,654677610851883	8,10629077784398	0,0849463777532736
8,05341610891353	0,65109883449507	8,1103856695963	0,0861774782460681
8,05751100066585	0,647574020113739	8,11448056134863	0,08740293634519
8,06160589241817	0,64414547830788	8,11857545310095	0,0886185809758701
8,06570078417049	0,640864614925608	8,12267034485327	0,0898201779573208
8,06979567592282	0,637659965305804	8,12676523660559	0,0910016026447889
8,07389056767514	0,634511468760884	8,13086012835791	0,0921632464615882
8,07798545942746	0,631400727390434	8,13495502011023	0,0932977234553595
8,08208035117978	0,628341865759122	8,13904991186255	0,0943988770779473
8,0861752429321	0,625370746858038	8,14314480361487	0,0954723545120989
8,09027013468442	0,622455990647448	8,1472396953672	0,0965129710294243
8,09436502643675	0,619557699670229	8,15133458711952	0,097501936477636
8,09845991818907	0,616686678956027	8,15542947887184	0,0984314490773678
8,10255480994139	0,613868436182932	8,15952437062416	0,0993042005767969
8,10664970169371	0,611046672264322	8,16361926237648	0,100121152736725
8,11074459344603	0,608176604251873	8,1677141541288	0,100884026396556
8,11483948519835	0,605305145614559	8,17180904588113	0,101593335706764
8,11893437695067	0,602467513449153	8,17590393763345	0,102252391870555
8,123029268703	0,599617616829411	8,17999882938577	0,102855530875171
8,12712416045532	0,596723364859427	8,18409372113809	0,103386838367703
[truncated: 4,715 more rows]
