# Supplementary material for: Essential protein P116 extracts cholesterol and other indispensable lipids for Mycoplasmas
Source: Nat Struct Mol Biol. 2023 Feb 13;30(3):321–9. doi: 10.1038/s41594-023-00922-y (PMC10023570; doi:10.1038/s41594-023-00922-y)
Supplement: Source Data Extended Data Fig. 7 — Fourier shell correlations for the individual reconstructions [file 41594_2023_922_MOESM20_ESM.zip]

Archive with 3 entries (3 files):
- P116_empty_FSC.txt
- P116_HDL_FSC.txt
- P116_refilled_FSC.txt
