# Supplementary material for: Essential protein P116 extracts cholesterol and other indispensable lipids for Mycoplasmas
Source: Nat Struct Mol Biol. 2023 Feb 13;30(3):321–9. doi: 10.1038/s41594-023-00922-y (PMC10023570; doi:10.1038/s41594-023-00922-y)
Supplement: Source Data Extended Data Fig. 7 — Fourier shell correlations for the individual reconstructions [file 41594_2023_922_MOESM20_ESM.zip › P116_empty_FSC.txt]

wave_number	fsc_nomask	fsc_loosemask	fsc_tightmask	fsc_noisesub_raw	fsc_noisesub_true	fsc_noisesub
0.500000	1.000000	1.000000	1.000000	1.000000	nan	1.000000
1.500000	0.999215	0.999998	0.999992	0.999992	0.000000	0.999992
2.500000	0.999692	0.999993	0.999986	0.999986	0.008230	0.999986
3.500000	0.999650	0.999988	0.999979	0.999979	-0.014493	0.999979
4.500000	0.999497	0.999989	0.999978	0.999978	-0.013850	0.999978
5.500000	0.999313	0.999989	0.999976	0.999977	-0.012690	0.999976
6.500000	0.999050	0.999988	0.999970	0.999969	0.017578	0.999970
7.500000	0.998700	0.999983	0.999955	0.999955	-0.012048	0.999955
8.500000	0.998671	0.999974	0.999940	0.999939	0.017578	0.999940
9.500000	0.998321	0.999956	0.999918	0.999917	0.012178	0.999918
10.500000	0.997857	0.999939	0.999893	0.999894	-0.004492	0.999893
11.500000	0.997288	0.999926	0.999885	0.999887	-0.009454	0.999885
12.500000	0.996838	0.999913	0.999864	0.999864	-0.001757	0.999864
13.500000	0.995842	0.999884	0.999815	0.999815	-0.001611	0.999815
14.500000	0.993969	0.999801	0.999682	0.999682	-0.000187	0.999682
15.500000	0.990625	0.999674	0.999439	0.999440	-0.002982	0.999439
16.500000	0.986730	0.999595	0.999278	0.999278	0.000248	0.999278
17.500000	0.984145	0.999549	0.999153	0.999153	-0.000422	0.999153
18.500000	0.980174	0.999474	0.998965	0.998962	0.002068	0.998965
19.500000	0.975502	0.999283	0.998644	0.998645	-0.000220	0.998644
20.500000	0.973656	0.999073	0.998361	0.998359	0.001090	0.998361
21.500000	0.971309	0.998722	0.998017	0.998016	0.000481	0.998017
22.500000	0.969366	0.998217	0.997480	0.997478	0.000567	0.997480
23.500000	0.967353	0.997600	0.996719	0.996719	0.000000	0.996719
24.500000	0.964572	0.997146	0.996258	0.996260	-0.000606	0.996258
25.500000	0.958691	0.996532	0.995661	0.995661	0.000082	0.995661
26.500000	0.949891	0.995617	0.994455	0.994457	-0.000398	0.994455
27.500000	0.943475	0.994591	0.993206	0.993210	-0.000527	0.993206
28.500000	0.942604	0.993589	0.992158	0.992156	0.000198	0.992158
29.500000	0.941811	0.992727	0.991416	0.991418	-0.000243	0.991416
30.500000	0.935732	0.991706	0.990267	0.990268	-0.000184	0.990267
31.500000	0.929368	0.990685	0.989020	0.989022	-0.000147	0.989020
32.500000	0.926609	0.989376	0.987588	0.987590	-0.000144	0.987588
33.500000	0.920495	0.987984	0.986167	0.986168	-0.000103	0.986167
34.500000	0.918833	0.986188	0.984315	0.984316	-0.000042	0.984315
35.500000	0.917569	0.984276	0.982376	0.982375	0.000078	0.982376
36.500000	0.911073	0.982023	0.979984	0.979986	-0.000089	0.979984
37.500000	0.905386	0.980286	0.977952	0.977953	-0.000041	0.977952
38.500000	0.897084	0.978265	0.975751	0.975754	-0.000098	0.975751
39.500000	0.894048	0.975734	0.973408	0.973405	0.000092	0.973408
40.500000	0.882123	0.971908	0.969482	0.969482	0.000012	0.969482
41.500000	0.871764	0.967845	0.965179	0.965181	-0.000070	0.965179
42.500000	0.864246	0.962628	0.959961	0.959960	0.000019	0.959961
43.500000	0.853396	0.957259	0.954790	0.954786	0.000096	0.954790
44.500000	0.836269	0.951891	0.949012	0.949007	0.000101	0.949012
45.500000	0.823481	0.945063	0.941477	0.941477	0.000003	0.941477
46.500000	0.815286	0.938284	0.934542	0.934543	-0.000012	0.934542
47.500000	0.796623	0.931488	0.927509	0.927511	-0.000029	0.927509
48.500000	0.777749	0.923476	0.919123	0.919117	0.000071	0.919123
49.500000	0.757970	0.913935	0.909084	0.909084	-0.000005	0.909084
50.500000	0.730756	0.899958	0.893937	0.893936	0.000011	0.893937
51.500000	0.707437	0.885962	0.880489	0.880486	0.000022	0.880489
52.500000	0.673478	0.869230	0.865099	0.865093	0.000043	0.865099
53.500000	0.644103	0.852629	0.848440	0.848439	0.000009	0.848440
54.500000	0.605079	0.830637	0.823969	0.823967	0.000014	0.823969
55.500000	0.566696	0.803890	0.795730	0.795728	0.000009	0.795730
56.500000	0.525874	0.777259	0.767884	0.767886	-0.000008	0.767884
57.500000	0.498213	0.750446	0.740324	0.740337	-0.000051	0.740324
58.500000	0.458013	0.726094	0.716642	0.716651	-0.000030	0.716642
59.500000	0.437723	0.702082	0.692763	0.692758	0.000014	0.692763
60.500000	0.416028	0.675468	0.666779	0.666758	0.000063	0.666779
61.500000	0.386670	0.655775	0.646274	0.646261	0.000037	0.646274
62.500000	0.370462	0.635761	0.624931	0.624931	0.000002	0.624931
63.500000	0.365381	0.621721	0.611118	0.611105	0.000032	0.611118
64.500000	0.347014	0.607001	0.598861	0.598868	-0.000019	0.598861
65.500000	0.338322	0.593388	0.586933	0.587031	-0.000238	0.586933
66.500000	0.321556	0.575908	0.568912	0.569085	-0.000402	0.568912
67.500000	0.302823	0.561220	0.550057	0.550165	-0.000241	0.550057
68.500000	0.279998	0.546704	0.532131	0.532135	-0.000009	0.532131
69.500000	0.277622	0.542756	0.528541	0.528617	-0.000161	0.528541
70.500000	0.282691	0.543262	0.533480	0.533615	-0.000289	0.533480
71.500000	0.281192	0.542855	0.536563	0.536118	0.000959	0.536563
72.500000	0.277502	0.545143	0.537416	0.535617	0.003876	0.537416
73.500000	0.268591	0.542399	0.530036	0.527618	0.005118	0.530036
74.500000	0.260608	0.538225	0.522783	0.521976	0.001689	0.522783
75.500000	0.261009	0.537444	0.524105	0.526610	-0.005293	0.524105
76.500000	0.260292	0.538527	0.529135	0.535133	-0.012904	0.529135
77.500000	0.257974	0.538023	0.530833	0.529036	0.003815	0.530833
78.500000	0.251488	0.531349	0.521651	0.455419	0.121621	0.521651
79.500000	0.236421	0.526650	0.514600	0.186270	0.403488	0.514600
80.500000	0.228073	0.518368	0.505529	0.034100	0.488073	0.488073
81.500000	0.228998	0.512524	0.499758	0.031059	0.483724	0.483724
82.500000	0.228105	0.512344	0.500026	0.004052	0.497992	0.497992
83.500000	0.226726	0.514543	0.503077	0.005512	0.500323	0.500323
84.500000	0.225672	0.514049	0.503926	0.005634	0.501115	0.501115
85.500000	0.215588	0.507334	0.496125	0.004851	0.493668	0.493668
86.500000	0.207843	0.499580	0.485925	-0.001748	0.486822	0.486822
87.500000	0.193807	0.491147	0.477977	-0.001932	0.478983	0.478983
88.500000	0.189462	0.485140	0.472641	-0.001635	0.473502	0.473502
89.500000	0.184713	0.477886	0.465451	0.000015	0.465443	0.465443
90.500000	0.172185	0.474069	0.460390	0.005977	0.457145	0.457145
91.500000	0.167449	0.466578	0.452909	-0.008135	0.457324	0.457324
92.500000	0.152860	0.458918	0.442725	-0.011616	0.449124	0.449124
93.500000	0.142230	0.443694	0.427946	-0.005796	0.431243	0.431243
94.500000	0.135859	0.427907	0.413841	0.006617	0.409936	0.409936
95.500000	0.116632	0.409868	0.396245	0.009476	0.390469	0.390469
96.500000	0.108283	0.385466	0.368258	0.008237	0.363012	0.363012
97.500000	0.088526	0.357069	0.336892	0.004178	0.334111	0.334111
98.500000	0.066862	0.324115	0.305202	-0.000383	0.305468	0.305468
99.500000	0.054539	0.292903	0.275605	0.002381	0.273876	0.273876
100.500000	0.048846	0.266693	0.249000	-0.008336	0.255209	0.255209
101.500000	0.034665	0.244526	0.222580	-0.001423	0.223685	0.223685
102.500000	0.025717	0.226554	0.201521	0.000193	0.201367	0.201367
103.500000	0.016168	0.202713	0.174887	-0.013527	0.185900	0.185900
104.500000	0.014636	0.175339	0.148095	-0.007918	0.154788	0.154788
105.500000	0.015558	0.141728	0.114615	0.003045	0.111911	0.111911
106.500000	0.003995	0.099433	0.076068	-0.008609	0.083954	0.083954
107.500000	0.001081	0.050770	0.037359	-0.018496	0.054840	0.054840
108.500000	0.003029	0.017185	0.017535	-0.002873	0.020349	0.020349
109.500000	0.002412	0.010670	0.012310	0.009611	0.002726	0.002726
110.500000	0.000571	0.014018	0.007991	0.003098	0.004909	0.004909
111.500000	0.000154	0.023116	0.015005	0.002266	0.012768	0.012768
112.500000	0.001502	0.026711	0.016744	0.008820	0.007994	0.007994
113.500000	-0.000283	0.021817	0.014362	0.009901	0.004506	0.004506
114.500000	-0.004429	0.014576	0.003665	0.003246	0.000420	0.000420
115.500000	-0.002983	0.013870	0.002781	0.002661	0.000120	0.000120
116.500000	-0.001664	0.014303	0.006023	0.010903	-0.004934	-0.004934
117.500000	0.002310	0.008333	0.009418	0.005018	0.004421	0.004421
118.500000	0.002054	0.004115	0.004862	0.004868	-0.000006	-0.000006
119.500000	0.000748	0.002963	-0.000248	0.006625	-0.006919	-0.006919
120.500000	-0.001919	0.000993	-0.002354	0.002736	-0.005104	-0.005104
121.500000	0.001027	-0.001481	0.000187	-0.001983	0.002166	0.002166
122.500000	-0.002371	0.000593	0.002389	-0.005901	0.008242	0.008242
123.500000	0.000058	0.014533	0.008921	-0.004011	0.012880	0.012880
124.500000	0.001634	0.014058	0.005183	-0.002156	0.007324	0.007324
125.500000	0.000366	0.006489	-0.001396	-0.002219	0.000821	0.000821
