# Supplementary material for: Essential protein P116 extracts cholesterol and other indispensable lipids for Mycoplasmas
Source: Nat Struct Mol Biol. 2023 Feb 13;30(3):321–9. doi: 10.1038/s41594-023-00922-y (PMC10023570; doi:10.1038/s41594-023-00922-y)
Supplement: Source Data Extended Data Fig. 7 — Fourier shell correlations for the individual reconstructions [file 41594_2023_922_MOESM20_ESM.zip › P116_HDL_FSC.txt]

wave_number	fsc_nomask	fsc_loosemask	fsc_tightmask	fsc_noisesub_raw	fsc_noisesub_true	fsc_noisesub
0.500000	1.000000	1.000000	1.000000	1.000000	nan	1.000000
1.500000	0.998437	0.999998	0.999999	0.999999	-0.181818	0.999999
2.500000	0.998408	0.999993	0.999996	0.999996	-0.028571	0.999996
3.500000	0.998431	0.999977	0.999985	0.999985	0.015385	0.999985
4.500000	0.997484	0.999946	0.999960	0.999960	0.002976	0.999960
5.500000	0.996227	0.999903	0.999922	0.999922	-0.003049	0.999922
6.500000	0.993060	0.999847	0.999871	0.999871	-0.004636	0.999871
7.500000	0.991249	0.999746	0.999791	0.999791	-0.000570	0.999791
8.500000	0.988908	0.999611	0.999688	0.999688	0.001145	0.999688
9.500000	0.991826	0.999638	0.999704	0.999704	-0.001008	0.999704
10.500000	0.992735	0.999702	0.999756	0.999756	0.000000	0.999756
11.500000	0.992626	0.999680	0.999747	0.999747	-0.003303	0.999747
12.500000	0.990708	0.999616	0.999704	0.999704	0.001810	0.999704
13.500000	0.988978	0.999487	0.999611	0.999610	0.003664	0.999611
14.500000	0.988616	0.999385	0.999526	0.999526	0.000503	0.999526
15.500000	0.989075	0.999387	0.999514	0.999514	0.000368	0.999514
16.500000	0.987928	0.999374	0.999514	0.999515	-0.000737	0.999514
17.500000	0.987734	0.999241	0.999445	0.999444	0.002787	0.999445
18.500000	0.986722	0.999060	0.999328	0.999326	0.001770	0.999328
19.500000	0.981866	0.998685	0.999015	0.999012	0.003619	0.999015
20.500000	0.972601	0.997894	0.998326	0.998323	0.001529	0.998326
21.500000	0.961262	0.996613	0.997189	0.997185	0.001461	0.997189
22.500000	0.949548	0.995183	0.995909	0.995903	0.001397	0.995909
23.500000	0.943154	0.994220	0.994950	0.994948	0.000366	0.994950
24.500000	0.940547	0.993300	0.993895	0.993891	0.000664	0.993895
25.500000	0.938297	0.990321	0.990740	0.990727	0.001498	0.990740
26.500000	0.914121	0.982009	0.982274	0.982249	0.001430	0.982274
27.500000	0.871936	0.963678	0.963958	0.963899	0.001653	0.963958
28.500000	0.837982	0.936039	0.936339	0.936216	0.001925	0.936339
29.500000	0.777123	0.901853	0.901780	0.901520	0.002645	0.901780
30.500000	0.729431	0.869650	0.869535	0.869118	0.003187	0.869535
31.500000	0.699794	0.839899	0.841798	0.841353	0.002802	0.841798
32.500000	0.671507	0.815058	0.820809	0.820430	0.002112	0.820809
33.500000	0.618300	0.794756	0.803428	0.803171	0.001307	0.803428
34.500000	0.547983	0.775358	0.785687	0.785944	-0.001200	0.785687
35.500000	0.497351	0.748577	0.759736	0.760747	-0.004224	0.759736
36.500000	0.441417	0.725934	0.736495	0.737410	-0.003487	0.736495
37.500000	0.400414	0.702658	0.711079	0.710368	0.002456	0.711079
38.500000	0.341824	0.671376	0.678124	0.674132	0.012250	0.678124
39.500000	0.275567	0.632688	0.636931	0.627813	0.024499	0.636931
40.500000	0.222933	0.589512	0.591360	0.579821	0.027462	0.591360
41.500000	0.180596	0.539355	0.542770	0.536384	0.013774	0.542770
42.500000	0.152047	0.507758	0.515114	0.511731	0.006930	0.515114
43.500000	0.145863	0.496319	0.507708	0.485131	0.043851	0.507708
44.500000	0.119335	0.495983	0.512923	0.441584	0.127754	0.512923
45.500000	0.105814	0.485356	0.509067	0.312444	0.285974	0.509067
46.500000	0.094385	0.473061	0.499896	0.165017	0.401061	0.401061
47.500000	0.081938	0.471801	0.498972	0.131710	0.422972	0.422972
48.500000	0.081663	0.487736	0.513014	0.084135	0.468277	0.468277
49.500000	0.075738	0.487028	0.511709	0.023215	0.500104	0.500104
50.500000	0.057013	0.459222	0.482952	0.015545	0.474788	0.474788
51.500000	0.058839	0.431335	0.453437	0.032603	0.435016	0.435016
52.500000	0.053921	0.402499	0.423991	0.018571	0.413091	0.413091
53.500000	0.030258	0.378454	0.400132	-0.007056	0.404335	0.404335
54.500000	0.037178	0.356232	0.377874	-0.021270	0.390831	0.390831
55.500000	0.034060	0.333750	0.353176	-0.007287	0.357855	0.357855
56.500000	0.036295	0.300363	0.320584	0.012633	0.311891	0.311891
57.500000	0.021036	0.258317	0.279756	0.019138	0.265703	0.265703
58.500000	0.021179	0.252555	0.274760	0.003643	0.272108	0.272108
59.500000	0.026441	0.251741	0.272199	-0.012435	0.281138	0.281138
60.500000	0.017647	0.223733	0.241642	-0.003152	0.244025	0.244025
61.500000	0.004467	0.160923	0.177992	0.009033	0.170499	0.170499
62.500000	0.004030	0.126305	0.141290	0.008636	0.133810	0.133810
63.500000	0.015032	0.126411	0.142156	-0.012229	0.152520	0.152520
64.500000	0.000564	0.122201	0.137939	-0.021739	0.156281	0.156281
65.500000	0.004438	0.087844	0.103514	-0.033133	0.132265	0.132265
66.500000	-0.001285	0.077671	0.087296	-0.031603	0.115256	0.115256
67.500000	-0.001820	0.082998	0.088741	-0.014929	0.102145	0.102145
68.500000	-0.004296	0.068070	0.075852	0.004144	0.072007	0.072007
69.500000	0.000368	0.041761	0.048699	0.012293	0.036860	0.036860
70.500000	0.006287	0.042529	0.044199	0.000992	0.043250	0.043250
71.500000	0.007070	0.041897	0.042912	-0.000670	0.043552	0.043552
72.500000	-0.000427	0.005713	0.011889	0.012286	-0.000402	-0.000402
73.500000	-0.002589	-0.016191	-0.012226	0.014747	-0.027376	-0.027376
74.500000	0.002754	0.001505	0.005780	0.013712	-0.008043	-0.008043
75.500000	-0.000113	0.008175	0.013883	0.018283	-0.004482	-0.004482
76.500000	0.000747	0.011201	0.019664	0.021203	-0.001572	-0.001572
77.500000	0.004349	0.019426	0.023014	0.011460	0.011687	0.011687
78.500000	0.000264	0.027494	0.025186	-0.008398	0.033305	0.033305
79.500000	-0.002781	0.014070	0.012928	-0.013688	0.026257	0.026257
80.500000	0.003396	0.009163	0.010913	-0.017999	0.028401	0.028401
81.500000	0.005267	0.038655	0.038486	-0.007521	0.045663	0.045663
82.500000	0.007291	0.062927	0.063048	-0.005815	0.068465	0.068465
83.500000	-0.001697	0.037376	0.044226	-0.014901	0.058259	0.058259
84.500000	-0.006676	-0.010167	-0.000271	-0.023900	0.023077	0.023077
85.500000	-0.012388	-0.028050	-0.021507	-0.037814	0.015712	0.015712
86.500000	0.001566	-0.010994	-0.011162	-0.028575	0.016929	0.016929
87.500000	0.008011	0.013359	0.012532	-0.027494	0.038955	0.038955
88.500000	0.001224	0.021247	0.023498	-0.029031	0.051047	0.051047
89.500000	-0.007250	0.026272	0.027397	-0.029519	0.055284	0.055284
90.500000	0.007536	0.027117	0.026459	-0.028328	0.053277	0.053277
91.500000	0.009170	0.005204	0.006834	-0.029961	0.035725	0.035725
92.500000	0.006943	-0.001851	-0.000229	-0.017073	0.016562	0.016562
93.500000	0.001576	0.008051	0.006903	-0.001597	0.008487	0.008487
94.500000	-0.002733	0.020098	0.019437	0.008206	0.011324	0.011324
95.500000	0.006329	0.028068	0.030348	0.000599	0.029767	0.029767
96.500000	-0.000467	0.022757	0.027809	-0.006423	0.034013	0.034013
97.500000	0.002185	0.010920	0.015929	-0.008814	0.024527	0.024527
98.500000	-0.001435	0.005579	0.008601	-0.002539	0.011111	0.011111
99.500000	0.003384	-0.009926	-0.008693	-0.004920	-0.003755	-0.003755
100.500000	-0.002097	-0.033021	-0.031699	-0.013926	-0.017529	-0.017529
101.500000	-0.003200	-0.052374	-0.053075	-0.017007	-0.035465	-0.035465
102.500000	-0.007347	-0.056945	-0.060922	-0.017025	-0.043162	-0.043162
103.500000	-0.000163	-0.058213	-0.065040	-0.022141	-0.041970	-0.041970
104.500000	-0.000432	-0.036508	-0.042296	-0.008623	-0.033385	-0.033385
105.500000	-0.001804	-0.009222	-0.014314	0.009065	-0.023593	-0.023593
106.500000	-0.004690	0.006553	0.004454	0.018325	-0.014130	-0.014130
107.500000	-0.000247	0.000421	0.001388	0.027887	-0.027259	-0.027259
108.500000	-0.001000	-0.007859	-0.007360	0.025944	-0.034191	-0.034191
109.500000	-0.002039	-0.009298	-0.009376	0.015623	-0.025396	-0.025396
110.500000	0.001571	-0.012997	-0.012953	-0.002441	-0.010487	-0.010487
111.500000	0.001409	0.000725	-0.000614	-0.014260	0.013454	0.013454
112.500000	0.005092	0.008618	0.007410	-0.011687	0.018877	0.018877
113.500000	-0.000274	-0.001184	-0.001958	0.005608	-0.007608	-0.007608
114.500000	0.001092	-0.021025	-0.024231	0.017813	-0.042807	-0.042807
115.500000	0.007483	-0.014535	-0.019388	0.020533	-0.040758	-0.040758
116.500000	-0.001745	0.006583	0.004290	0.016140	-0.012044	-0.012044
117.500000	-0.000580	0.025700	0.025866	0.007698	0.018309	0.018309
118.500000	0.000683	0.020518	0.020605	-0.007466	0.027863	0.027863
119.500000	0.002066	0.012155	0.010719	-0.014714	0.025065	0.025065
120.500000	-0.002213	0.012592	0.009118	-0.009408	0.018353	0.018353
121.500000	-0.002566	0.001325	-0.002438	0.001166	-0.003608	-0.003608
122.500000	0.000668	-0.006681	-0.009770	0.005338	-0.015189	-0.015189
123.500000	-0.005049	-0.012134	-0.012897	-0.000614	-0.012275	-0.012275
124.500000	0.002184	-0.004588	-0.003514	0.002807	-0.006338	-0.006338
125.500000	-0.000964	0.023637	0.024430	0.004592	0.019930	0.019930
126.500000	0.001794	0.040700	0.042303	0.005304	0.037197	0.037197
127.500000	-0.000605	0.036660	0.040241	0.008164	0.032341	0.032341
128.500000	0.004827	0.024741	0.026420	0.011912	0.014684	0.014684
129.500000	-0.002186	0.008046	0.007986	0.008824	-0.000846	-0.000846
130.500000	-0.000406	-0.005898	-0.004493	0.002137	-0.006644	-0.006644
131.500000	-0.002047	0.000609	0.003357	-0.005565	0.008873	0.008873
132.500000	0.000589	0.021403	0.023265	-0.010973	0.033867	0.033867
133.500000	0.001530	0.022096	0.022636	-0.010043	0.032354	0.032354
134.500000	0.005156	-0.000131	-0.001590	-0.004351	0.002749	0.002749
135.500000	0.002449	-0.004719	-0.009518	-0.000201	-0.009315	-0.009315
136.500000	0.001463	0.000297	-0.004503	0.001653	-0.006166	-0.006166
137.500000	0.001283	-0.009759	-0.011481	0.004067	-0.015611	-0.015611
138.500000	-0.002322	-0.021417	-0.022497	0.009459	-0.032261	-0.032261
139.500000	0.003231	-0.016566	-0.020508	0.012068	-0.032974	-0.032974
140.500000	-0.000193	-0.011110	-0.014845	0.008931	-0.023991	-0.023991
141.500000	-0.001623	-0.013149	-0.015190	-0.000783	-0.014397	-0.014397
142.500000	0.005149	-0.017162	-0.016573	-0.007920	-0.008585	-0.008585
143.500000	-0.002045	-0.003696	-0.000469	-0.011994	0.011389	0.011389
144.500000	0.003306	0.013413	0.018168	-0.010215	0.028097	0.028097
145.500000	0.004977	0.016822	0.020025	-0.007682	0.027497	0.027497
146.500000	0.002031	0.002226	0.003489	-0.001059	0.004543	0.004543
147.500000	-0.000715	-0.004943	-0.004843	0.000394	-0.005239	-0.005239
148.500000	-0.001213	0.000780	0.001898	-0.004985	0.006849	0.006849
149.500000	0.003763	0.009116	0.011807	-0.003794	0.015541	0.015541
150.500000	-0.001633	0.007424	0.009883	0.005342	0.004566	0.004566
151.500000	-0.005345	-0.005621	-0.004134	0.009825	-0.014098	-0.014098
152.500000	-0.001035	-0.021501	-0.022397	0.013600	-0.036493	-0.036493
153.500000	-0.003642	-0.025439	-0.029756	0.009798	-0.039945	-0.039945
154.500000	-0.002050	-0.020477	-0.026025	0.005159	-0.031346	-0.031346
155.500000	0.002735	-0.018239	-0.021628	0.000896	-0.022545	-0.022545
156.500000	-0.000019	-0.010435	-0.012425	-0.005095	-0.007293	-0.007293
157.500000	-0.002121	-0.003537	-0.005150	-0.009270	0.004083	0.004083
158.500000	0.001805	0.004986	0.006218	-0.017670	0.023473	0.023473
159.500000	-0.002344	0.010426	0.013714	-0.012671	0.026055	0.026055
160.500000	0.002020	0.015890	0.019489	-0.005117	0.024481	0.024481
161.500000	0.001366	0.015303	0.018245	0.000892	0.017369	0.017369
162.500000	0.001077	0.018328	0.019882	0.001808	0.018106	0.018106
163.500000	0.003732	0.023626	0.022398	-0.000225	0.022618	0.022618
164.500000	0.001009	0.016394	0.015459	0.000185	0.015277	0.015277
165.500000	0.002942	-0.000226	-0.000601	-0.002377	0.001771	0.001771
166.500000	0.003949	-0.007572	-0.009929	0.001616	-0.011564	-0.011564
167.500000	0.001966	0.000487	-0.003144	0.004416	-0.007594	-0.007594
168.500000	0.003156	0.013979	0.012937	0.001384	0.011569	0.011569
169.500000	0.001061	0.024146	0.026141	-0.002067	0.028150	0.028150
170.500000	-0.000489	0.030549	0.032091	-0.003921	0.035871	0.035871
171.500000	0.001329	0.028523	0.027277	-0.003990	0.031143	0.031143
172.500000	0.000738	0.015656	0.011200	-0.000077	0.011276	0.011276
173.500000	0.000327	-0.003797	-0.010390	0.001934	-0.012348	-0.012348
174.500000	0.000371	-0.012650	-0.018864	0.006080	-0.025096	-0.025096
175.500000	0.003286	-0.010931	-0.013213	0.004624	-0.017920	-0.017920
176.500000	-0.001964	-0.007073	-0.007703	0.005511	-0.013288	-0.013288
177.500000	-0.002622	-0.003566	-0.005234	0.005286	-0.010576	-0.010576
178.500000	0.003984	-0.000144	-0.003738	0.010180	-0.014061	-0.014061
179.500000	0.000218	-0.001585	-0.005896	0.010455	-0.016523	-0.016523
180.500000	-0.000927	-0.009883	-0.013756	0.003690	-0.017510	-0.017510
181.500000	-0.000400	-0.016468	-0.018075	-0.004075	-0.013943	-0.013943
182.500000	-0.000722	-0.012798	-0.013697	-0.006687	-0.006964	-0.006964
183.500000	-0.001691	-0.004750	-0.006989	-0.003867	-0.003110	-0.003110
184.500000	0.003109	-0.003635	-0.006649	0.000567	-0.007220	-0.007220
185.500000	-0.001111	-0.011705	-0.012949	0.003798	-0.016811	-0.016811
186.500000	0.000251	-0.019393	-0.019626	0.005759	-0.025532	-0.025532
187.500000	0.001768	-0.017007	-0.019208	0.007721	-0.027138	-0.027138
188.500000	0.000561	-0.012993	-0.017417	0.006777	-0.024359	-0.024359
189.500000	0.001549	-0.006204	-0.010099	0.001499	-0.011616	-0.011616
190.500000	-0.001336	0.000243	-0.001092	-0.004034	0.002931	0.002931
191.500000	-0.001105	0.003886	0.003535	-0.004078	0.007582	0.007582
192.500000	-0.003687	0.002080	0.001714	-0.000770	0.002483	0.002483
193.500000	-0.001684	0.001073	-0.000369	0.001450	-0.001821	-0.001821
194.500000	0.001711	0.000554	-0.002438	-0.000055	-0.002383	-0.002383
195.500000	0.002117	-0.001646	-0.004346	-0.003361	-0.000982	-0.000982
196.500000	-0.002085	-0.003756	-0.006100	-0.000648	-0.005449	-0.005449
197.500000	-0.000562	-0.001927	-0.003567	0.006833	-0.010471	-0.010471
198.500000	-0.001653	-0.000273	-0.000706	0.012794	-0.013675	-0.013675
199.500000	-0.000180	-0.000934	-0.001647	0.007149	-0.008860	-0.008860
200.500000	0.000953	-0.005300	-0.007227	-0.002373	-0.004843	-0.004843
201.500000	-0.003187	-0.003509	-0.006733	-0.007015	0.000280	0.000280
202.500000	-0.002503	-0.001599	-0.004403	-0.006090	0.001677	0.001677
203.500000	0.000603	0.008519	0.006365	-0.004151	0.010472	0.010472
204.500000	0.000872	0.013086	0.012659	-0.003417	0.016021	0.016021
205.500000	0.000796	0.011768	0.013554	-0.007159	0.020566	0.020566
206.500000	-0.002518	0.005925	0.008662	-0.014153	0.022497	0.022497
207.500000	0.000745	0.004542	0.005029	-0.016772	0.021441	0.021441
208.500000	-0.001696	0.002216	-0.001114	-0.015470	0.014137	0.014137
209.500000	0.000394	0.002252	-0.001184	-0.010483	0.009202	0.009202
210.500000	0.003805	0.003353	0.002047	-0.006124	0.008121	0.008121
211.500000	-0.000445	0.008351	0.007419	-0.003515	0.010896	0.010896
212.500000	-0.000238	0.009156	0.007585	-0.005593	0.013104	0.013104
213.500000	0.001658	0.005049	0.002816	0.000724	0.002094	0.002094
214.500000	0.001175	0.004729	0.002413	0.014193	-0.011949	-0.011949
215.500000	-0.001240	0.008195	0.007260	0.019416	-0.012397	-0.012397
216.500000	-0.000393	0.005741	0.006064	0.014565	-0.008627	-0.008627
217.500000	0.003711	-0.002373	-0.002467	0.007530	-0.010073	-0.010073
218.500000	-0.004530	-0.000489	-0.002879	0.002217	-0.005107	-0.005107
219.500000	0.003503	0.007428	0.003626	-0.002032	0.005646	0.005646
220.500000	0.002278	0.004731	0.002283	-0.003949	0.006207	0.006207
221.500000	-0.001324	-0.001164	-0.000926	-0.007031	0.006062	0.006062
222.500000	0.001101	-0.003514	-0.002082	-0.008351	0.006217	0.006217
223.500000	0.000778	0.001048	0.001561	-0.010061	0.011506	0.011506
224.500000	0.000253	0.004309	0.004071	-0.008031	0.012006	0.012006
225.500000	0.001905	-0.000148	0.000038	-0.004852	0.004866	0.004866
226.500000	0.000011	-0.002661	-0.001842	-0.002286	0.000443	0.000443
227.500000	-0.002139	0.001594	0.001913	0.000554	0.001359	0.001359
228.500000	-0.000432	0.001183	0.000680	0.002623	-0.001948	-0.001948
229.500000	-0.000023	-0.004023	-0.004780	0.004629	-0.009453	-0.009453
230.500000	-0.000800	-0.008172	-0.009008	0.002780	-0.011821	-0.011821
231.500000	0.000618	-0.008179	-0.008509	0.000743	-0.009259	-0.009259
232.500000	0.001776	-0.003385	-0.002208	-0.003819	0.001604	0.001604
233.500000	0.001568	0.000827	0.002694	-0.003192	0.005868	0.005868
234.500000	0.000264	0.000025	0.003024	-0.001955	0.004969	0.004969
235.500000	0.000506	-0.000656	0.002943	-0.000215	0.003157	0.003157
236.500000	0.001663	-0.000509	0.002506	0.001933	0.000574	0.000574
237.500000	-0.000808	-0.002129	0.000137	0.002487	-0.002356	-0.002356
238.500000	-0.000842	0.002648	0.004372	0.004522	-0.000150	-0.000150
239.500000	0.000755	0.012915	0.013081	0.002426	0.010682	0.010682
240.500000	-0.000331	0.021350	0.021757	-0.000295	0.022046	0.022046
241.500000	0.001613	0.023195	0.026191	-0.002647	0.028762	0.028762
242.500000	0.000043	0.016738	0.021459	-0.006007	0.027302	0.027302
243.500000	-0.000478	0.010368	0.013841	-0.006930	0.020628	0.020628
244.500000	0.000131	0.004577	0.005051	-0.007652	0.012606	0.012606
245.500000	0.000161	-0.001573	-0.001285	-0.006817	0.005494	0.005494
246.500000	-0.000242	-0.004407	-0.003520	-0.004399	0.000875	0.000875
247.500000	-0.002160	0.001327	0.001405	-0.005043	0.006415	0.006415
248.500000	0.000063	0.008402	0.007730	-0.008558	0.016150	0.016150
249.500000	-0.000416	0.006465	0.006597	-0.011603	0.017991	0.017991
250.500000	-0.001966	0.003632	0.003488	-0.008995	0.012372	0.012372
251.500000	0.000596	0.005047	0.004028	-0.007366	0.011311	0.011311
252.500000	-0.001840	0.004711	0.003731	-0.006920	0.010578	0.010578
253.500000	-0.002131	0.003154	0.001454	-0.004680	0.006106	0.006106
