# Supplementary material for: Essential protein P116 extracts cholesterol and other indispensable lipids for Mycoplasmas
Source: Nat Struct Mol Biol. 2023 Feb 13;30(3):321–9. doi: 10.1038/s41594-023-00922-y (PMC10023570; doi:10.1038/s41594-023-00922-y)
Supplement: Source Data Extended Data Fig. 7 — Fourier shell correlations for the individual reconstructions [file 41594_2023_922_MOESM20_ESM.zip › P116_refilled_FSC.txt]

wave_number	fsc_nomask	fsc_loosemask	fsc_tightmask	fsc_noisesub_raw	fsc_noisesub_true	fsc_noisesub
0.500000	1.000000	1.000000	1.000000	1.000000	nan	1.000000
1.500000	0.999739	0.999999	0.999999	0.999999	-0.055556	0.999999
2.500000	0.999823	0.999997	0.999997	0.999997	-0.037037	0.999997
3.500000	0.999656	0.999993	0.999994	0.999994	-0.020000	0.999994
4.500000	0.999657	0.999991	0.999993	0.999993	0.042373	0.999993
5.500000	0.999492	0.999991	0.999992	0.999993	-0.076923	0.999992
6.500000	0.999503	0.999991	0.999992	0.999992	0.022388	0.999992
7.500000	0.999462	0.999989	0.999990	0.999990	-0.037267	0.999990
8.500000	0.999264	0.999983	0.999986	0.999986	0.000000	0.999986
9.500000	0.999130	0.999973	0.999978	0.999978	0.010638	0.999978
10.500000	0.998895	0.999954	0.999961	0.999960	0.018045	0.999961
11.500000	0.998544	0.999926	0.999937	0.999937	-0.001907	0.999937
12.500000	0.997848	0.999886	0.999903	0.999903	-0.004917	0.999903
13.500000	0.997305	0.999856	0.999876	0.999876	0.001446	0.999876
14.500000	0.997344	0.999839	0.999864	0.999865	-0.003524	0.999864
15.500000	0.997079	0.999815	0.999843	0.999843	0.002650	0.999843
16.500000	0.996801	0.999786	0.999822	0.999821	0.002997	0.999822
17.500000	0.996397	0.999744	0.999789	0.999788	0.005053	0.999789
18.500000	0.995699	0.999696	0.999752	0.999753	-0.002653	0.999752
19.500000	0.994613	0.999636	0.999699	0.999700	-0.002186	0.999699
20.500000	0.993513	0.999566	0.999635	0.999636	-0.001474	0.999635
21.500000	0.992017	0.999492	0.999563	0.999564	-0.002460	0.999563
22.500000	0.991398	0.999393	0.999468	0.999468	-0.000336	0.999468
23.500000	0.990837	0.999285	0.999366	0.999363	0.004116	0.999366
24.500000	0.988708	0.999172	0.999258	0.999258	0.000402	0.999258
25.500000	0.986560	0.998946	0.999045	0.999046	-0.000250	0.999045
26.500000	0.983080	0.998325	0.998421	0.998420	0.000717	0.998421
27.500000	0.977592	0.996592	0.996692	0.996691	0.000342	0.996692
28.500000	0.970125	0.992574	0.992676	0.992674	0.000187	0.992676
29.500000	0.958063	0.984831	0.984890	0.984889	0.000114	0.984890
30.500000	0.943357	0.973750	0.973684	0.973684	-0.000002	0.973684
31.500000	0.927735	0.958678	0.958521	0.958519	0.000055	0.958521
32.500000	0.909178	0.938815	0.938934	0.938932	0.000019	0.938934
33.500000	0.888637	0.917930	0.918746	0.918750	-0.000052	0.918746
34.500000	0.868309	0.898981	0.900553	0.900557	-0.000043	0.900553
35.500000	0.849373	0.878943	0.880914	0.880917	-0.000025	0.880914
36.500000	0.829078	0.859231	0.861249	0.861252	-0.000021	0.861249
37.500000	0.806769	0.837840	0.839598	0.839599	-0.000010	0.839598
38.500000	0.795070	0.824440	0.825646	0.825648	-0.000008	0.825646
39.500000	0.784478	0.813001	0.813711	0.813711	-0.000001	0.813711
40.500000	0.768731	0.799388	0.799655	0.799652	0.000014	0.799655
41.500000	0.750812	0.781989	0.782044	0.782042	0.000009	0.782044
42.500000	0.729086	0.759884	0.760223	0.760225	-0.000009	0.760223
43.500000	0.711551	0.741501	0.742497	0.742499	-0.000008	0.742497
44.500000	0.691802	0.721996	0.723582	0.723582	0.000000	0.723582
45.500000	0.679183	0.709089	0.711131	0.711130	0.000006	0.711131
46.500000	0.661941	0.697230	0.699209	0.699206	0.000008	0.699209
47.500000	0.647117	0.685987	0.687532	0.687526	0.000019	0.687532
48.500000	0.639339	0.680944	0.682080	0.682070	0.000033	0.682080
49.500000	0.640560	0.681178	0.681746	0.681740	0.000020	0.681746
50.500000	0.637303	0.681292	0.681440	0.681431	0.000028	0.681440
51.500000	0.635177	0.688265	0.688297	0.688295	0.000007	0.688297
52.500000	0.627135	0.688358	0.688549	0.688551	-0.000005	0.688549
53.500000	0.627074	0.684975	0.685474	0.685477	-0.000012	0.685474
54.500000	0.614977	0.673195	0.674104	0.674111	-0.000020	0.674104
55.500000	0.597785	0.656750	0.657898	0.657897	0.000004	0.657898
56.500000	0.581338	0.639364	0.640805	0.640800	0.000015	0.640805
57.500000	0.579826	0.636658	0.638304	0.638298	0.000017	0.638304
58.500000	0.582482	0.638151	0.639843	0.639837	0.000018	0.639843
59.500000	0.581166	0.640177	0.641980	0.641975	0.000014	0.641980
60.500000	0.584670	0.642072	0.643732	0.643728	0.000011	0.643732
61.500000	0.591972	0.650484	0.652050	0.652047	0.000007	0.652050
62.500000	0.596498	0.652750	0.654381	0.654385	-0.000012	0.654381
63.500000	0.597900	0.653177	0.654896	0.654896	-0.000001	0.654896
64.500000	0.596749	0.648805	0.650794	0.650795	-0.000003	0.650794
65.500000	0.583555	0.638583	0.640460	0.640460	0.000001	0.640460
66.500000	0.564949	0.628303	0.629836	0.629844	-0.000022	0.629836
67.500000	0.542137	0.607373	0.608723	0.608726	-0.000007	0.608723
68.500000	0.522851	0.588834	0.589926	0.589927	-0.000001	0.589926
69.500000	0.502295	0.572585	0.574023	0.574025	-0.000005	0.574023
70.500000	0.482030	0.558490	0.560235	0.560244	-0.000021	0.560235
71.500000	0.472157	0.551940	0.553837	0.553857	-0.000044	0.553837
72.500000	0.471395	0.547823	0.549872	0.549892	-0.000045	0.549872
73.500000	0.463117	0.547760	0.549774	0.549791	-0.000037	0.549774
74.500000	0.459155	0.546599	0.548467	0.548475	-0.000019	0.548467
75.500000	0.449773	0.545172	0.546817	0.546823	-0.000013	0.546817
76.500000	0.450007	0.545566	0.547335	0.547333	0.000004	0.547335
77.500000	0.450779	0.546531	0.548677	0.548678	-0.000002	0.548677
78.500000	0.449896	0.548775	0.551381	0.551379	0.000004	0.551381
79.500000	0.440940	0.544488	0.547370	0.547369	0.000004	0.547370
80.500000	0.439063	0.543861	0.546877	0.546875	0.000003	0.546877
81.500000	0.437543	0.542783	0.545565	0.545570	-0.000010	0.545565
82.500000	0.427940	0.540812	0.543447	0.543448	-0.000002	0.543447
83.500000	0.417008	0.531943	0.534468	0.534451	0.000037	0.534468
84.500000	0.407762	0.528081	0.530455	0.530437	0.000037	0.530455
85.500000	0.401126	0.521741	0.524115	0.524125	-0.000020	0.524115
86.500000	0.389388	0.515633	0.518195	0.518241	-0.000095	0.518195
87.500000	0.385453	0.505433	0.508183	0.508228	-0.000091	0.508183
88.500000	0.372605	0.497164	0.500303	0.500329	-0.000050	0.500303
89.500000	0.368189	0.497122	0.500699	0.500680	0.000037	0.500699
90.500000	0.372936	0.505221	0.508921	0.508837	0.000170	0.508921
91.500000	0.379221	0.517240	0.520526	0.520424	0.000213	0.520526
92.500000	0.385124	0.528094	0.531055	0.530978	0.000164	0.531055
93.500000	0.388754	0.537142	0.539721	0.539699	0.000048	0.539721
94.500000	0.395152	0.545545	0.548213	0.548222	-0.000019	0.548213
95.500000	0.391263	0.550132	0.553117	0.553158	-0.000092	0.553117
96.500000	0.372520	0.552433	0.556734	0.556830	-0.000217	0.556734
97.500000	0.360382	0.555268	0.560810	0.561065	-0.000582	0.560810
98.500000	0.355994	0.564668	0.570653	0.571086	-0.001008	0.570653
99.500000	0.365693	0.580324	0.586113	0.586453	-0.000824	0.586113
100.500000	0.370770	0.597356	0.602929	0.602719	0.000528	0.602929
101.500000	0.383186	0.611202	0.616563	0.615432	0.002940	0.616563
102.500000	0.385826	0.620280	0.625804	0.623796	0.005338	0.625804
103.500000	0.390506	0.625229	0.630816	0.628309	0.006745	0.630816
104.500000	0.390682	0.634246	0.639914	0.637914	0.005522	0.639914
105.500000	0.400711	0.639623	0.645051	0.644369	0.001918	0.645051
106.500000	0.407447	0.647435	0.652669	0.653496	-0.002388	0.652669
107.500000	0.400679	0.643626	0.649187	0.651265	-0.005957	0.649187
108.500000	0.392624	0.636810	0.642994	0.645898	-0.008201	0.642994
109.500000	0.387164	0.629184	0.635796	0.639597	-0.010549	0.635796
110.500000	0.385562	0.627450	0.633986	0.637426	-0.009488	0.633986
111.500000	0.375633	0.628844	0.635348	0.637864	-0.006947	0.635348
112.500000	0.373903	0.631082	0.637298	0.638345	-0.002895	0.637298
113.500000	0.368469	0.636286	0.642146	0.633363	0.023957	0.642146
114.500000	0.375073	0.641727	0.647312	0.604430	0.108404	0.647312
115.500000	0.370726	0.644385	0.650387	0.513227	0.281774	0.650387
116.500000	0.361216	0.643421	0.650332	0.277122	0.516284	0.516284
117.500000	0.350544	0.640530	0.648287	0.068961	0.622236	0.622236
118.500000	0.341895	0.636625	0.644861	0.102236	0.604419	0.604419
119.500000	0.330553	0.630518	0.638935	0.117854	0.590697	0.590697
120.500000	0.310670	0.622499	0.630753	0.075457	0.600617	0.600617
121.500000	0.290932	0.611451	0.619962	0.030562	0.607981	0.607981
122.500000	0.273464	0.598903	0.608000	0.011996	0.603240	0.603240
123.500000	0.253736	0.586184	0.596080	0.019711	0.587958	0.587958
124.500000	0.238677	0.574292	0.585309	0.025826	0.574316	0.574316
125.500000	0.221994	0.564247	0.576050	0.019755	0.567506	0.567506
126.500000	0.217642	0.556624	0.569447	0.013718	0.563459	0.563459
127.500000	0.202973	0.549081	0.562832	0.005633	0.560355	0.560355
128.500000	0.188403	0.540411	0.555223	-0.006251	0.557986	0.557986
129.500000	0.178009	0.530884	0.546322	-0.005148	0.548645	0.548645
130.500000	0.158683	0.522685	0.538238	-0.002521	0.539399	0.539399
131.500000	0.150296	0.507874	0.523659	-0.000489	0.523892	0.523892
132.500000	0.131667	0.493478	0.509229	-0.000278	0.509366	0.509366
133.500000	0.126812	0.471578	0.488010	-0.002839	0.489460	0.489460
134.500000	0.112315	0.452818	0.470474	-0.002278	0.471678	0.471678
135.500000	0.095565	0.427637	0.447302	-0.003791	0.449389	0.449389
136.500000	0.084029	0.403282	0.423764	-0.006148	0.427285	0.427285
137.500000	0.077926	0.381959	0.402766	-0.010236	0.408818	0.408818
138.500000	0.072496	0.360520	0.381472	-0.011359	0.388419	0.388419
139.500000	0.062828	0.334326	0.356059	-0.003045	0.358014	0.358014
140.500000	0.052163	0.308928	0.330785	0.000152	0.330683	0.330683
141.500000	0.054064	0.285189	0.306885	0.001795	0.305639	0.305639
142.500000	0.049261	0.267941	0.288871	-0.005996	0.293110	0.293110
143.500000	0.044885	0.258763	0.279011	-0.010906	0.286790	0.286790
144.500000	0.045750	0.246290	0.266591	-0.016535	0.278521	0.278521
145.500000	0.035873	0.230690	0.251863	-0.018546	0.265485	0.265485
146.500000	0.033350	0.214511	0.236041	-0.017746	0.249362	0.249362
147.500000	0.026358	0.198304	0.219480	-0.013605	0.229957	0.229957
148.500000	0.030563	0.185917	0.205458	-0.011583	0.214556	0.214556
149.500000	0.026081	0.170963	0.189251	-0.009476	0.196862	0.196862
150.500000	0.021856	0.153805	0.170665	-0.006876	0.176328	0.176328
151.500000	0.022120	0.135355	0.149014	-0.004221	0.152590	0.152590
152.500000	0.023585	0.118652	0.130016	-0.008100	0.137006	0.137006
153.500000	0.021861	0.101574	0.111298	-0.006173	0.116750	0.116750
154.500000	0.017582	0.082682	0.091212	-0.001250	0.092347	0.092347
155.500000	0.015753	0.072340	0.079499	0.001707	0.077926	0.077926
156.500000	0.014047	0.070650	0.074936	0.004530	0.070726	0.070726
157.500000	0.014072	0.071519	0.073250	0.004145	0.069392	0.069392
158.500000	0.016302	0.072538	0.072020	0.000729	0.071344	0.071344
159.500000	0.017099	0.073824	0.072860	0.003527	0.069578	0.069578
160.500000	0.015590	0.072238	0.071865	-0.003626	0.075219	0.075219
161.500000	0.015949	0.070500	0.070176	-0.008828	0.078313	0.078313
162.500000	0.014229	0.064938	0.066139	-0.011683	0.076924	0.076924
163.500000	0.014444	0.056190	0.058729	-0.012080	0.069964	0.069964
164.500000	0.014617	0.049142	0.051278	-0.012150	0.062667	0.062667
165.500000	0.015580	0.053428	0.055613	-0.004308	0.059664	0.059664
166.500000	0.011811	0.056406	0.058088	0.003467	0.054811	0.054811
167.500000	0.015978	0.049867	0.051084	0.005752	0.045595	0.045595
168.500000	0.013752	0.043573	0.044840	0.005986	0.039088	0.039088
169.500000	0.017731	0.039528	0.042221	0.004394	0.037993	0.037993
170.500000	0.013790	0.045710	0.049284	0.000519	0.048791	0.048791
171.500000	0.016777	0.052980	0.056118	-0.002821	0.058773	0.058773
172.500000	0.012291	0.058214	0.061463	-0.002688	0.063979	0.063979
173.500000	0.015554	0.063001	0.067276	-0.001427	0.068605	0.068605
174.500000	0.012008	0.063961	0.067205	-0.004315	0.071213	0.071213
175.500000	0.009601	0.055591	0.056210	-0.006408	0.062220	0.062220
176.500000	0.013912	0.041514	0.040774	-0.008548	0.048905	0.048905
177.500000	0.009201	0.032664	0.031660	-0.007877	0.039229	0.039229
178.500000	0.011364	0.033292	0.033035	-0.006585	0.039361	0.039361
179.500000	0.013181	0.033960	0.035629	-0.007022	0.042353	0.042353
180.500000	0.011174	0.039233	0.041656	-0.005771	0.047156	0.047156
181.500000	0.010684	0.040791	0.041636	-0.006728	0.048041	0.048041
182.500000	0.011919	0.036391	0.036487	-0.004231	0.040546	0.040546
183.500000	0.010003	0.031424	0.032301	-0.000421	0.032708	0.032708
184.500000	0.010953	0.027900	0.030413	-0.000877	0.031263	0.031263
185.500000	0.007734	0.030651	0.032731	-0.002623	0.035262	0.035262
186.500000	0.009556	0.027808	0.029415	-0.001414	0.030786	0.030786
187.500000	0.012190	0.029249	0.029571	0.000463	0.029122	0.029122
188.500000	0.012857	0.030934	0.030113	0.003335	0.026868	0.026868
189.500000	0.010684	0.030059	0.028652	0.001714	0.026984	0.026984
190.500000	0.010859	0.028558	0.026822	0.000693	0.026147	0.026147
191.500000	0.012160	0.028771	0.026985	-0.000111	0.027093	0.027093
192.500000	0.011458	0.033455	0.031076	-0.000410	0.031473	0.031473
193.500000	0.015108	0.038604	0.036388	-0.003191	0.039454	0.039454
194.500000	0.011379	0.035115	0.035717	-0.004280	0.039827	0.039827
195.500000	0.012078	0.035566	0.038001	-0.007078	0.044762	0.044762
196.500000	0.009350	0.038571	0.040830	-0.003454	0.044132	0.044132
197.500000	0.010077	0.037961	0.038812	-0.001505	0.040256	0.040256
198.500000	0.009609	0.036599	0.036664	0.001756	0.034970	0.034970
199.500000	0.010260	0.033387	0.033993	0.005137	0.029005	0.029005
200.500000	0.009946	0.033906	0.034248	0.007447	0.027002	0.027002
201.500000	0.012198	0.035255	0.036865	0.007987	0.029111	0.029111
202.500000	0.008696	0.037245	0.040453	0.006767	0.033916	0.033916
203.500000	0.009033	0.034678	0.039193	0.006475	0.032931	0.032931
204.500000	0.009545	0.038944	0.042264	0.002897	0.039482	0.039482
205.500000	0.010236	0.042690	0.044268	0.003639	0.040778	0.040778
206.500000	0.010603	0.047073	0.047659	0.003970	0.043863	0.043863
207.500000	0.013006	0.045651	0.046606	0.005515	0.041319	0.041319
208.500000	0.009582	0.041409	0.042686	0.007416	0.035533	0.035533
209.500000	0.007973	0.034192	0.034994	0.004964	0.030180	0.030180
210.500000	0.008720	0.032894	0.033361	0.005616	0.027902	0.027902
211.500000	0.010188	0.036349	0.037873	0.001215	0.036703	0.036703
212.500000	0.009082	0.036466	0.039209	-0.001805	0.040940	0.040940
213.500000	0.010363	0.037229	0.040946	-0.001136	0.042034	0.042034
214.500000	0.007923	0.043636	0.045874	-0.000109	0.045977	0.045977
215.500000	0.010944	0.044583	0.045434	0.003001	0.042561	0.042561
216.500000	0.009426	0.041616	0.042938	0.002248	0.040782	0.040782
217.500000	0.009465	0.039830	0.041913	0.005279	0.036829	0.036829
218.500000	0.008896	0.042068	0.044362	0.006219	0.038382	0.038382
219.500000	0.010473	0.041115	0.043975	0.004198	0.039945	0.039945
220.500000	0.006114	0.041048	0.044200	0.001163	0.043087	0.043087
221.500000	0.008704	0.043472	0.045830	-0.001001	0.046784	0.046784
222.500000	0.009241	0.048626	0.050889	-0.002277	0.053046	0.053046
223.500000	0.008289	0.049324	0.052323	-0.001458	0.053702	0.053702
224.500000	0.008927	0.048485	0.051160	-0.001603	0.052679	0.052679
225.500000	0.011169	0.046982	0.048778	0.003293	0.045635	0.045635
226.500000	0.008854	0.044860	0.048415	0.005264	0.043379	0.043379
227.500000	0.006619	0.038128	0.043065	0.009334	0.034049	0.034049
228.500000	0.005384	0.029922	0.033705	0.013054	0.020924	0.020924
229.500000	0.010216	0.026013	0.027790	0.014707	0.013278	0.013278
230.500000	0.011717	0.028274	0.028680	0.013352	0.015535	0.015535
231.500000	0.006541	0.029062	0.029134	0.007434	0.021862	0.021862
232.500000	0.008169	0.032670	0.033892	0.003297	0.030697	0.030697
233.500000	0.008079	0.034389	0.036484	0.002677	0.033898	0.033898
234.500000	0.009204	0.032316	0.035705	0.004904	0.030953	0.030953
235.500000	0.009119	0.031447	0.034118	0.004583	0.029671	0.029671
236.500000	0.009685	0.038608	0.040800	0.002993	0.037920	0.037920
237.500000	0.008025	0.041384	0.044055	0.001560	0.042562	0.042562
238.500000	0.010083	0.044711	0.047488	0.001011	0.046524	0.046524
239.500000	0.008782	0.049745	0.051254	0.001491	0.049837	0.049837
240.500000	0.009101	0.045648	0.046789	0.002203	0.044685	0.044685
241.500000	0.008279	0.033642	0.035017	0.003011	0.032102	0.032102
242.500000	0.006111	0.028582	0.030375	0.002604	0.027844	0.027844
243.500000	0.006055	0.029457	0.031720	0.003507	0.028312	0.028312
244.500000	0.007499	0.033927	0.035486	0.004161	0.031456	0.031456
245.500000	0.009166	0.033701	0.035410	0.002067	0.033413	0.033413
246.500000	0.010332	0.033463	0.034138	-0.001982	0.036048	0.036048
247.500000	0.006200	0.036969	0.036835	-0.002233	0.038981	0.038981
248.500000	0.009897	0.040075	0.040931	-0.003256	0.044044	0.044044
249.500000	0.008553	0.034746	0.037725	-0.001919	0.039568	0.039568
250.500000	0.006564	0.029313	0.031879	-0.001259	0.033096	0.033096
251.500000	0.010747	0.030119	0.031318	0.000204	0.031121	0.031121
252.500000	0.009652	0.034370	0.034628	0.000315	0.034324	0.034324
253.500000	0.008051	0.038954	0.039182	-0.002039	0.041137	0.041137
