# Supplementary material for: Essential protein P116 extracts cholesterol and other indispensable lipids for Mycoplasmas
Source: Nat Struct Mol Biol. 2023 Feb 13;30(3):321–9. doi: 10.1038/s41594-023-00922-y (PMC10023570; doi:10.1038/s41594-023-00922-y)
Supplement: Source Data Extended Data Fig. 9 — Purification curves [file 41594_2023_922_MOESM21_ESM.xlsx]

## Sheet: HistrapP116WT
P115 5052022	P115 5052022	P115 5052022	P115 5052022	P115 5052022	P115 5052022	P115 5052022	P115 5052022
UV1 (260 nm)_volume	UV1 (260 nm)_mAU	UV2 (280 nm)_volume	UV2 (280 nm)_mAU	%B_volume	%B_%	Baseline of UV1 (260 nm)_volume	Baseline of UV1 (260 nm)_mAU
-5.00759	13.391	-5.00759	0	-5.00759	0	-5.00759	-0.77503
-5.00025	13.382	-5.00025	0	-4.99125	0	-5.00025	-0.77503
-4.99525	13.367	-4.99525	NeuN	-4.95833	0	-4.99525	-0.77503
-4.98725	13.351	-4.98725	NeuN	-4.91666	0	-4.98725	-0.77503
-4.98192	13.21	-4.98192	NeuN	-4.875	0	-4.98192	-0.77503
-4.97758	13.21	-4.97758	NeuN	-4.83333	0	-4.97758	-0.77503
-4.97083	13.21	-4.97083	NeuN	-4.79166	0	-4.97083	-0.77503
-4.9625	10.524	-4.9625	NeuN	-4.74999	0	-4.9625	-0.77503
-4.95417	7.257	-4.95417	-1.353	-4.70832	0	-4.95417	-0.77503
-4.94583	4.752	-4.94583	-1.979	-4.66665	0	-4.94583	-0.77503
-4.9375	2.95	-4.9375	-2.262	-4.62498	0	-4.9375	-0.77503
-4.92916	1.682	-4.92916	-2.277	-4.58335	0	-4.92916	-0.77503
-4.92083	0.802	-4.92083	-2.103	-4.54168	0	-4.92083	-0.77503
-4.9125	0.215	-4.9125	-1.824	-4.50002	0	-4.9125	-0.77503
-4.90416	-0.182	-4.90416	-1.483	-4.45835	0	-4.90416	-0.77503
-4.89583	-0.427	-4.89583	-1.132	-4.41668	0	-4.89583	-0.77503
-4.8875	-0.554	-4.8875	-0.763	-4.37501	0	-4.8875	-0.77503
-4.87916	-0.62	-4.87916	-0.408	-4.33334	0	-4.87916	-0.77503
-4.87083	-0.62	-4.87083	-0.408	-4.29167	0	-4.87083	-0.77503
-4.86249	-0.628	-4.86249	-0.071	-4.25	0	-4.86249	-0.77503
-4.85416	-0.586	-4.85416	0.243	-4.20833	0	-4.85416	-0.77503
-4.84583	-0.516	-4.84583	0.554	-4.16666	0	-4.84583	-0.77503
-4.83749	-0.406	-4.83749	0.852	-4.12499	0	-4.83749	-0.77503
-4.82916	-0.3	-4.82916	1.131	-4.08333	0	-4.82916	-0.77503
-4.82083	-0.19	-4.82083	1.364	-4.04166	0	-4.82083	-0.77503
-4.81249	-0.088	-4.81249	1.58	-3.99999	0	-4.81249	-0.77503
-4.80416	0.019	-4.80416	1.777	-3.95832	0	-4.80416	-0.77503
-4.79582	0.131	-4.79582	1.961	-3.91665	0	-4.79582	-0.77503
-4.78749	0.244	-4.78749	2.141	-3.87498	0	-4.78749	-0.77503
-4.77916	0.244	-4.77916	2.141	-3.83335	0	-4.77916	-0.77503
-4.77082	0.343	-4.77082	2.297	-3.79168	0	-4.77082	-0.77503
-4.76249	0.448	-4.76249	2.433	-3.75001	0	-4.76249	-0.77503
-4.75415	0.543	-4.75415	2.566	-3.70834	0	-4.75415	-0.77503
-4.74582	0.635	-4.74582	2.682	-3.66668	0	-4.74582	-0.77503
-4.73749	0.719	-4.73749	2.789	-3.62501	0	-4.73749	-0.77503
-4.72915	0.797	-4.72915	2.882	-3.58334	0	-4.72915	-0.77503
-4.72082	0.876	-4.72082	2.971	-3.54167	0	-4.72082	-0.77503
-4.71249	0.955	-4.71249	3.063	-3.5	0	-4.71249	-0.77503
-4.70415	1.01	-4.70415	3.146	-3.45833	0	-4.70415	-0.77503
-4.69582	1.072	-4.69582	3.213	-3.41666	0	-4.69582	-0.77503
-4.68748	1.128	-4.68748	3.273	-3.37499	0	-4.68748	-0.77503
-4.67915	1.128	-4.67915	3.273	-3.33332	0	-4.67915	-0.77503
-4.67082	1.185	-4.67082	3.337	-3.29165	0	-4.67082	-0.77503
-4.66248	1.247	-4.66248	3.4	-3.24998	0	-4.66248	-0.77503
-4.65415	1.298	-4.65415	3.454	-3.20831	0	-4.65415	-0.77503
-4.64582	1.353	-4.64582	3.507	-3.16665	0	-4.64582	-0.77503
-4.63748	1.407	-4.63748	3.566	-3.12502	0	-4.63748	-0.77503
-4.62915	1.457	-4.62915	3.619	-3.08335	0	-4.62915	-0.77503
-4.62081	1.503	-4.62081	3.664	-3.04168	0	-4.62081	-0.77503
-4.61248	1.541	-4.61248	3.707	-3.00001	0	-4.61248	-0.77503
-4.60415	1.584	-4.60415	3.752	-2.95834	0	-4.60415	-0.77503
-4.59581	1.625	-4.59581	3.798	-2.91667	0	-4.59581	-0.77503
-4.58752	1.658	-4.58752	3.842	-2.875	0	-4.58752	-0.77503
-4.57919	1.658	-4.57919	3.842	-2.83333	0	-4.57919	-0.77503
-4.57085	1.689	-4.57085	3.878	-2.79167	0	-4.57085	-0.77503
-4.56252	1.716	-4.56252	3.908	-2.75	0	-4.56252	-0.77503
-4.55419	1.742	-4.55419	3.939	-2.70833	0	-4.55419	-0.77503
-4.54585	1.785	-4.54585	3.96	-2.66666	0	-4.54585	-0.77503
-4.53752	1.82	-4.53752	4.003	-2.62499	0	-4.53752	-0.77503
-4.52918	1.843	-4.52918	4.037	-2.58332	0	-4.52918	-0.77503
-4.52085	1.881	-4.52085	4.071	-2.54165	0	-4.52085	-0.77503
-4.51252	1.926	-4.51252	4.117	-2.49998	0	-4.51252	-0.77503
-4.50418	1.963	-4.50418	4.144	-2.45831	0	-4.50418	-0.77503
-4.49585	1.988	-4.49585	4.174	-2.41665	0	-4.49585	-0.77503
-4.48751	1.988	-4.48751	4.174	-2.37502	0	-4.48751	-0.77503
-4.47918	2.016	-4.47918	4.21	-2.33335	0	-4.47918	-0.77503
-4.47085	2.042	-4.47085	4.234	-2.29168	0	-4.47085	-0.77503
-4.46251	2.076	-4.46251	4.262	-2.25001	0	-4.46251	-0.77503
-4.45418	2.094	-4.45418	4.284	-2.20834	0	-4.45418	-0.77503
-4.44585	2.114	-4.44585	4.296	-2.16667	0	-4.44585	-0.77503
-4.43751	2.125	-4.43751	4.302	-2.12501	0	-4.43751	-0.77503
-4.42918	2.15	-4.42918	4.322	-2.08334	0	-4.42918	-0.77503
-4.42084	2.167	-4.42084	4.343	-2.04167	0	-4.42084	-0.77503
-4.41251	2.183	-4.41251	4.361	-2	0	-4.41251	-0.77503
-4.40418	2.196	-4.40418	4.373	-1.95833	0	-4.40418	-0.77503
-4.39584	2.215	-4.39584	4.387	-1.91666	0	-4.39584	-0.77503
-4.38751	2.215	-4.38751	4.387	-1.87499	0	-4.38751	-0.77503
-4.37918	2.224	-4.37918	4.402	-1.83332	0	-4.37918	-0.77503
-4.37084	2.23	-4.37084	4.412	-1.79165	0	-4.37084	-0.77503
-4.36251	2.236	-4.36251	4.418	-1.74998	0	-4.36251	-0.77503
-4.35417	2.237	-4.35417	4.423	-1.70832	0	-4.35417	-0.77503
-4.34584	2.263	-4.34584	4.438	-1.66669	0	-4.34584	-0.77503
-4.33751	2.278	-4.33751	4.461	-1.62502	0	-4.33751	-0.77503
-4.32917	2.281	-4.32917	4.466	-1.58335	0	-4.32917	-0.77503
-4.32084	2.29	-4.32084	4.472	-1.54168	0	-4.32084	-0.77503
-4.3125	2.301	-4.3125	4.477	-1.50001	0	-4.3125	-0.77503
-4.30417	2.313	-4.30417	4.489	-1.45834	0	-4.30417	-0.77503
-4.29584	2.32	-4.29584	4.496	-1.41668	0	-4.29584	-0.77503
-4.2875	2.32	-4.2875	4.496	-1.37501	0	-4.2875	-0.77503
-4.27917	2.332	-4.27917	4.504	-1.33334	0	-4.27917	-0.77503
-4.27084	2.344	-4.27084	4.514	-1.29167	0	-4.27084	-0.77503
-4.2625	2.358	-4.2625	4.538	-1.25	0	-4.2625	-0.77503
-4.25417	2.368	-4.25417	4.543	-1.20833	0	-4.25417	-0.77503
-4.24583	2.372	-4.24583	4.548	-1.16666	0	-4.24583	-0.77503
-4.2375	2.373	-4.2375	4.548	-1.12499	0	-4.2375	-0.77503
-4.22917	2.39	-4.22917	4.56	-1.08333	0	-4.22917	-0.77503
-4.22083	2.412	-4.22083	4.572	-1.04166	0	-4.22083	-0.77503
-4.2125	2.427	-4.2125	4.586	-0.999988	0	-4.2125	-0.77503
-4.20417	2.436	-4.20417	4.595	-0.958318	0	-4.20417	-0.77503
-4.19583	2.436	-4.19583	4.595	-0.916691	0	-4.19583	-0.77503
-4.1875	2.438	-4.1875	4.605	-0.875021	0	-4.1875	-0.77503
-4.17916	2.451	-4.17916	4.609	-0.833351	0	-4.17916	-0.77503
-4.17083	2.461	-4.17083	4.618	-0.791681	0	-4.17083	-0.77503
-4.1625	2.472	-4.1625	4.63	-0.750012	0	-4.1625	-0.77503
-4.15416	2.473	-4.15416	4.634	-0.708342	0	-4.15416	-0.77503
-4.14583	2.48	-4.14583	4.64	-0.666673	0	-4.14583	-0.77503
-4.1375	2.482	-4.1375	4.651	-0.625003	0	-4.1375	-0.77503
-4.12916	2.488	-4.12916	4.655	-0.583333	0	-4.12916	-0.77503
-4.12083	2.495	-4.12083	4.654	-0.541664	0	-4.12083	-0.77503
-4.11249	2.5	-4.11249	4.662	-0.499994	0	-4.11249	-0.77503
-4.10416	2.51	-4.10416	4.668	-0.458324	0	-4.10416	-0.77503
-4.09583	2.51	-4.09583	4.668	-0.416655	0	-4.09583	-0.77503
-4.08749	2.517	-4.08749	4.686	-0.374985	0	-4.08749	-0.77503
-4.07916	2.514	-4.07916	4.689	-0.333316	0	-4.07916	-0.77503
-4.07082	2.524	-4.07082	4.693	-0.291646	0	-4.07082	-0.77503
-4.06249	2.539	-4.06249	4.7	-0.249977	0	-4.06249	-0.77503
-4.05416	2.548	-4.05416	4.705	-0.208348	0	-4.05416	-0.77503
-4.04582	2.554	-4.04582	4.716	-0.166679	0	-4.04582	-0.77503
-4.03749	2.558	-4.03749	4.732	-0.125009	0	-4.03749	-0.77503
-4.02916	2.562	-4.02916	4.736	-0.0833392	0	-4.02916	-0.77503
-4.02082	2.577	-4.02082	4.75	-0.0416694	0	-4.02082	-0.77503
-4.01249	2.576	-4.01249	4.756	0	0	-4.01249	-0.77503
-4.00415	2.571	-4.00415	4.756	0.00916719	0	-4.00415	-0.77503
-3.99582	2.571	-3.99582	4.756	0.0250015	0	-3.99582	-0.77503
-3.98749	2.57	-3.98749	4.762	0.0703378	0	-3.98749	-0.77503
-3.97915	2.583	-3.97915	4.768	0.103673	0	-3.97915	-0.77503
-3.97082	2.605	-3.97082	4.785	0.137009	0	-3.97082	-0.77503
-3.96249	2.611	-3.96249	4.795	0.170344	0	-3.96249	-0.77503
-3.95415	2.61	-3.95415	4.792	0.203679	0	-3.95415	-0.77503
-3.94582	2.612	-3.94582	4.797	0.237015	0	-3.94582	-0.77503
-3.93748	2.608	-3.93748	4.8	0.27035	0	-3.93748	-0.77503
-3.92915	2.609	-3.92915	4.805	0.303686	0	-3.92915	-0.77503
-3.92082	2.609	-3.92082	4.808	0.336988	0	-3.92082	-0.77503
-3.91248	2.61	-3.91248	4.808	0.370357	0	-3.91248	-0.77503
-3.90415	2.61	-3.90415	4.808	0.403659	0	-3.90415	-0.77503
-3.89581	2.622	-3.89581	4.805	0.436995	0	-3.89581	-0.77503
-3.88748	2.621	-3.88748	4.816	0.470331	0	-3.88748	-0.77503
-3.87915	2.618	-3.87915	4.816	0.503666	0	-3.87915	-0.77503
-3.87081	2.623	-3.87081	4.812	0.537002	0	-3.87081	-0.77503
-3.86248	2.628	-3.86248	4.812	0.570337	0	-3.86248	-0.77503
-3.85419	2.639	-3.85419	4.81	0.603673	0	-3.85419	-0.77503
-3.84585	2.653	-3.84585	4.82	0.637009	0	-3.84585	-0.77503
-3.83752	2.654	-3.83752	4.829	0.670344	0	-3.83752	-0.77503
-3.82919	2.661	-3.82919	4.833	0.70368	0	-3.82919	-0.77503
-3.82085	2.666	-3.82085	4.847	0.737015	0	-3.82085	-0.77503
-3.81252	2.673	-3.81252	4.859	0.770351	0	-3.81252	-0.77503
-3.80418	2.673	-3.80418	4.859	0.803686	0	-3.80418	-0.77503
-3.79585	2.682	-3.79585	4.864	0.837022	0	-3.79585	-0.77503
-3.78752	2.696	-3.78752	4.872	0.870358	0	-3.78752	-0.77503
-3.77918	2.702	-3.77918	4.878	0.903659	0	-3.77918	-0.77503
-3.77085	2.713	-3.77085	4.886	0.936995	0	-3.77085	-0.77503
-3.76251	2.712	-3.76251	4.889	0.970331	0	-3.76251	-0.77503
-3.75418	2.72	-3.75418	4.888	1.00367	0	-3.75418	-0.77503
-3.74585	2.735	-3.74585	4.894	1.037	0	-3.74585	-0.77503
-3.73751	2.749	-3.73751	4.903	1.07034	0	-3.73751	-0.77503
-3.72918	2.765	-3.72918	4.919	1.10367	0	-3.72918	-0.77503
-3.72085	2.778	-3.72085	4.938	1.13701	0	-3.72085	-0.77503
-3.71251	2.773	-3.71251	4.939	1.17034	0	-3.71251	-0.77503
-3.70418	2.773	-3.70418	4.939	1.20368	0	-3.70418	-0.77503
-3.69584	2.777	-3.69584	4.941	1.23702	0	-3.69584	-0.77503
-3.68751	2.784	-3.68751	4.946	1.27035	0	-3.68751	-0.77503
-3.67918	2.793	-3.67918	4.948	1.30369	0	-3.67918	-0.77503
-3.67084	2.802	-3.67084	4.955	1.33702	0	-3.67084	-0.77503
-3.66251	2.803	-3.66251	4.957	1.37036	0	-3.66251	-0.77503
-3.65417	2.814	-3.65417	4.965	1.40369	0	-3.65417	-0.77503
-3.64584	2.82	-3.64584	4.987	1.43703	0	-3.64584	-0.77503
-3.63751	2.827	-3.63751	4.995	1.47036	0	-3.63751	-0.77503
-3.62917	2.832	-3.62917	4.999	1.50367	0	-3.62917	-0.77503
-3.62084	2.846	-3.62084	5.001	1.537	0	-3.62084	-0.77503
-3.61251	2.846	-3.61251	5.001	1.57034	0	-3.61251	-0.77503
-3.60417	2.856	-3.60417	5.007	1.60367	0	-3.60417	-0.77503
-3.59584	2.869	-3.59584	5.021	1.63701	0	-3.59584	-0.77503
-3.5875	2.868	-3.5875	5.031	1.67034	0	-3.5875	-0.77503
-3.57917	2.873	-3.57917	5.031	1.70368	0	-3.57917	-0.77503
-3.57084	2.882	-3.57084	5.043	1.73702	0	-3.57084	-0.77503
-3.5625	2.899	-3.5625	5.053	1.77035	0	-3.5625	-0.77503
-3.55417	2.91	-3.55417	5.059	1.80369	0	-3.55417	-0.77503
-3.54583	2.92	-3.54583	5.074	1.83702	0	-3.54583	-0.77503
-3.5375	2.934	-3.5375	5.084	1.87036	0	-3.5375	-0.77503
-3.52917	2.954	-3.52917	5.099	1.90369	0	-3.52917	-0.77503
-3.52083	2.972	-3.52083	5.114	1.93703	0	-3.52083	-0.77503
-3.5125	2.972	-3.5125	5.114	1.97036	0	-3.5125	-0.77503
-3.50417	2.988	-3.50417	5.12	2.0037	0	-3.50417	-0.77503
-3.49583	3.016	-3.49583	5.135	2.03704	0	-3.49583	-0.77503
-3.4875	3.035	-3.4875	5.15	2.07034	0	-3.4875	-0.77503
-3.47916	3.059	-3.47916	5.173	2.10367	0	-3.47916	-0.77503
-3.47083	3.079	-3.47083	5.197	2.13701	0	-3.47083	-0.77503
-3.4625	3.097	-3.4625	5.213	2.17034	0	-3.4625	-0.77503
-3.45416	3.117	-3.45416	5.226	2.20368	0	-3.45416	-0.77503
-3.44583	3.139	-3.44583	5.253	2.23702	0	-3.44583	-0.77503
-3.43749	3.162	-3.43749	5.278	2.27035	0	-3.43749	-0.77503
-3.42916	3.186	-3.42916	5.288	2.30369	0	-3.42916	-0.77503
-3.42083	3.203	-3.42083	5.308	2.33702	0	-3.42083	-0.77503
-3.41249	3.203	-3.41249	5.308	2.37036	0	-3.41249	-0.77503
-3.40416	3.218	-3.40416	5.318	2.40369	0	-3.40416	-0.77503
-3.39583	3.228	-3.39583	5.338	2.43703	0	-3.39583	-0.77503
-3.38749	3.221	-3.38749	5.342	2.47036	0	-3.38749	-0.77503
-3.37916	3.228	-3.37916	5.35	2.5037	0	-3.37916	-0.77503
-3.37082	3.246	-3.37082	5.363	2.53704	0	-3.37082	-0.77503
-3.36249	3.263	-3.36249	5.373	2.57037	0	-3.36249	-0.77503
-3.35416	3.276	-3.35416	5.385	2.60371	0	-3.35416	-0.77503
-3.34582	3.28	-3.34582	5.393	2.63704	0	-3.34582	-0.77503
-3.33749	3.286	-3.33749	5.398	2.67034	0	-3.33749	-0.77503
-3.32916	3.292	-3.32916	5.407	2.70368	0	-3.32916	-0.77503
-3.32082	3.292	-3.32082	5.407	2.73702	0	-3.32082	-0.77503
-3.31249	3.29	-3.31249	5.408	2.77035	0	-3.31249	-0.77503
-3.30415	3.297	-3.30415	5.409	2.80369	0	-3.30415	-0.77503
-3.29582	3.303	-3.29582	5.409	2.83702	0	-3.29582	-0.77503
-3.28749	3.303	-3.28749	5.406	2.87036	0	-3.28749	-0.77503
-3.27915	3.308	-3.27915	5.41	2.90369	0	-3.27915	-0.77503
-3.27082	3.305	-3.27082	5.41	2.93703	0	-3.27082	-0.77503
-3.26248	3.29	-3.26248	5.407	2.97036	0	-3.26248	-0.77503
-3.25415	3.291	-3.25415	5.403	3.0037	0	-3.25415	-0.77503
-3.24582	3.284	-3.24582	5.398	3.03703	0	-3.24582	-0.77503
-3.23748	3.293	-3.23748	5.386	3.07037	0	-3.23748	-0.77503
-3.22915	3.292	-3.22915	5.39	3.1037	0	-3.22915	-0.77503
-3.22082	3.292	-3.22082	5.39	3.13703	0	-3.22082	-0.77503
-3.21248	3.287	-3.21248	5.392	3.17037	0	-3.21248	-0.77503
-3.20415	3.285	-3.20415	5.389	3.2037	0	-3.20415	-0.77503
-3.19581	3.28	-3.19581	5.373	3.237	0	-3.19581	-0.77503
-3.18748	3.268	-3.18748	5.369	3.27034	0	-3.18748	-0.77503
-3.17915	3.266	-3.17915	5.369	3.30367	0	-3.17915	-0.77503
-3.17081	3.261	-3.17081	5.362	3.337	0	-3.17081	-0.77503
-3.16248	3.256	-3.16248	5.359	3.37034	0	-3.16248	-0.77503
-3.15414	3.261	-3.15414	5.361	3.40367	0	-3.15414	-0.77503
-3.14581	3.258	-3.14581	5.353	3.437	0	-3.14581	-0.77503
-3.13748	3.244	-3.13748	5.344	3.47034	0	-3.13748	-0.77503
-3.12918	3.231	-3.12918	5.333	3.50367	0	-3.12918	-0.77503
-3.12085	3.231	-3.12085	5.333	3.537	0	-3.12085	-0.77503
-3.11252	3.219	-3.11252	5.333	3.57034	0	-3.11252	-0.77503
-3.10418	3.213	-3.10418	5.324	3.60367	0	-3.10418	-0.77503
-3.09585	3.197	-3.09585	5.323	3.63701	0	-3.09585	-0.77503
-3.08752	3.182	-3.08752	5.313	3.67034	0	-3.08752	-0.77503
-3.07918	3.172	-3.07918	5.307	3.70367	0	-3.07918	-0.77503
-3.07085	3.154	-3.07085	5.289	3.73701	0	-3.07085	-0.77503
-3.06251	3.137	-3.06251	5.28	3.77034	0	-3.06251	-0.77503
-3.05418	3.124	-3.05418	5.261	3.80367	0	-3.05418	-0.77503
-3.04585	3.111	-3.04585	5.244	3.83697	0	-3.04585	-0.77503
-3.03751	3.1	-3.03751	5.236	3.87031	0	-3.03751	-0.77503
-3.02918	3.1	-3.02918	5.236	3.90364	0	-3.02918	-0.77503
-3.02085	3.082	-3.02085	5.222	3.93698	0	-3.02085	-0.77503
-3.01251	3.071	-3.01251	5.206	3.97031	0	-3.01251	-0.77503
-3.00418	3.059	-3.00418	5.193	4.00364	0	-3.00418	-0.77503
-2.99584	3.05	-2.99584	5.181	4.03698	0	-2.99584	-0.77503
-2.98751	3.043	-2.98751	5.167	4.07031	0	-2.98751	-0.77503
-2.97918	3.033	-2.97918	5.159	4.10364	0	-2.97918	-0.77503
-2.97084	3.015	-2.97084	5.146	4.13698	0	-2.97084	-0.77503
-2.96251	3.01	-2.96251	5.145	4.17031	0	-2.96251	-0.77503
-2.95417	3.001	-2.95417	5.143	4.20364	0	-2.95417	-0.77503
-2.94584	2.987	-2.94584	5.133	4.23698	0	-2.94584	-0.77503
-2.93751	2.974	-2.93751	5.128	4.27031	0	-2.93751	-0.77503
-2.92917	2.974	-2.92917	5.128	4.30364	0	-2.92917	-0.77503
-2.92084	2.965	-2.92084	5.113	4.33698	0	-2.92084	-0.77503
-2.91251	2.96	-2.91251	5.106	4.37031	0	-2.91251	-0.77503
-2.90417	2.953	-2.90417	5.101	4.40361	0	-2.90417	-0.77503
-2.89584	2.943	-2.89584	5.091	4.43694	0	-2.89584	-0.77503
-2.8875	2.934	-2.8875	5.077	4.47028	0	-2.8875	-0.77503
-2.87917	2.926	-2.87917	5.066	4.50361	0	-2.87917	-0.77503
-2.87084	2.928	-2.87084	5.063	4.53694	0	-2.87084	-0.77503
-2.8625	2.936	-2.8625	5.059	4.57028	0	-2.8625	-0.77503
-2.85417	2.927	-2.85417	5.064	4.60361	0	-2.85417	-0.77503
-2.84584	2.932	-2.84584	5.068	4.63695	0	-2.84584	-0.77503
-2.8375	2.934	-2.8375	5.08	4.67028	0	-2.8375	-0.77503
-2.82917	2.934	-2.82917	5.08	4.70361	0	-2.82917	-0.77503
-2.82083	2.934	-2.82083	5.082	4.73694	0	-2.82083	-0.77503
-2.8125	2.934	-2.8125	5.083	4.77028	0	-2.8125	-0.77503
-2.80417	2.931	-2.80417	5.082	4.80361	0	-2.80417	-0.77503
-2.79583	2.929	-2.79583	5.079	4.83695	0	-2.79583	-0.77503
-2.7875	2.936	-2.7875	5.081	4.87028	0	-2.7875	-0.77503
-2.77917	2.939	-2.77917	5.083	4.90361	0	-2.77917	-0.77503
-2.77083	2.933	-2.77083	5.083	4.93695	0	-2.77083	-0.77503
-2.7625	2.921	-2.7625	5.079	4.97028	0	-2.7625	-0.77503
-2.75416	2.918	-2.75416	5.084	5.00358	0	-2.75416	-0.77503
-2.74583	2.92	-2.74583	5.087	5.03691	0	-2.74583	-0.77503
-2.7375	2.92	-2.7375	5.087	5.07025	0	-2.7375	-0.77503
-2.72916	2.926	-2.72916	5.087	5.10358	0	-2.72916	-0.77503
-2.72083	2.93	-2.72083	5.097	5.13691	0	-2.72083	-0.77503
-2.7125	2.936	-2.7125	5.103	5.17025	0	-2.7125	-0.77503
-2.70416	2.936	-2.70416	5.109	5.20358	0	-2.70416	-0.77503
-2.69583	2.942	-2.69583	5.111	5.23691	0	-2.69583	-0.77503
-2.68749	2.948	-2.68749	5.109	5.27025	0	-2.68749	-0.77503
-2.67916	2.95	-2.67916	5.113	5.30358	0	-2.67916	-0.77503
-2.67083	2.95	-2.67083	5.117	5.33691	0	-2.67083	-0.77503
-2.66249	2.95	-2.66249	5.122	5.37024	0	-2.66249	-0.77503
-2.65416	2.936	-2.65416	5.125	5.40358	0	-2.65416	-0.77503
-2.64582	2.931	-2.64582	5.105	5.43691	0	-2.64582	-0.77503
-2.63749	2.931	-2.63749	5.105	5.47024	0	-2.63749	-0.77503
-2.62916	2.915	-2.62916	5.097	5.50358	0	-2.62916	-0.77503
-2.62082	2.913	-2.62082	5.086	5.53691	0	-2.62082	-0.77503
-2.61249	2.91	-2.61249	5.074	5.57021	0	-2.61249	-0.77503
-2.60416	2.904	-2.60416	5.069	5.60354	0	-2.60416	-0.77503
-2.59582	2.901	-2.59582	5.063	5.63688	0	-2.59582	-0.77503
-2.58749	2.905	-2.58749	5.058	5.67021	0	-2.58749	-0.77503
-2.57915	2.91	-2.57915	5.057	5.70354	0	-2.57915	-0.77503
-2.57082	2.912	-2.57082	5.055	5.73688	0	-2.57082	-0.77503
-2.56249	2.918	-2.56249	5.064	5.77021	0	-2.56249	-0.77503
-2.55415	2.927	-2.55415	5.069	5.80354	0	-2.55415	-0.77503
-2.54582	2.943	-2.54582	5.075	5.83688	0	-2.54582	-0.77503
-2.53749	2.943	-2.53749	5.075	5.87021	0	-2.53749	-0.77503
-2.52915	2.951	-2.52915	5.091	5.90354	0	-2.52915	-0.77503
-2.52082	2.948	-2.52082	5.1	5.93687	0	-2.52082	-0.77503
-2.51248	2.951	-2.51248	5.099	5.97021	0	-2.51248	-0.77503
-2.50415	2.955	-2.50415	5.108	6.00354	0	-2.50415	-0.77503
-2.49582	2.953	-2.49582	5.106	6.03688	0	-2.49582	-0.77503
-2.48748	2.958	-2.48748	5.108	6.07021	0	-2.48748	-0.77503
-2.47915	2.952	-2.47915	5.108	6.10354	0	-2.47915	-0.77503
-2.47082	2.953	-2.47082	5.099	6.13687	0	-2.47082	-0.77503
-2.46248	2.946	-2.46248	5.103	6.17017	0	-2.46248	-0.77503
-2.45415	2.942	-2.45415	5.095	6.20351	0	-2.45415	-0.77503
-2.44581	2.942	-2.44581	5.095	6.23684	0	-2.44581	-0.77503
-2.43748	2.931	-2.43748	5.086	6.27017	0	-2.43748	-0.77503
-2.42915	2.926	-2.42915	5.066	6.30351	0	-2.42915	-0.77503
-2.42081	2.921	-2.42081	5.06	6.33684	0	-2.42081	-0.77503
-2.41248	2.921	-2.41248	5.053	6.37017	0	-2.41248	-0.77503
-2.40419	2.908	-2.40419	5.057	6.40351	0	-2.40419	-0.77503
-2.39585	2.897	-2.39585	5.048	6.43684	0	-2.39585	-0.77503
-2.38752	2.889	-2.38752	5.035	6.47017	0	-2.38752	-0.77503
-2.37918	2.884	-2.37918	5.034	6.5035	0	-2.37918	-0.790738
-2.37085	2.887	-2.37085	5.031	6.53684	0	-2.37085	-0.94721
-2.36252	2.878	-2.36252	5.032	6.57017	0	-2.36252	-1.10368
-2.35418	2.876	-2.35418	5.024	6.6035	0	-2.35418	-1.26016
-2.34585	2.876	-2.34585	5.024	6.63684	0	-2.34585	-1.41663
-2.33752	2.884	-2.33752	5.027	6.67017	0	-2.33752	-1.57311
-2.32918	2.884	-2.32918	5.028	6.7035	0	-2.32918	-1.72958
-2.32085	2.889	-2.32085	5.027	6.7368	0	-2.32085	-1.88605
-2.31252	2.885	-2.31252	5.025	6.77014	0	-2.31252	-2.04252
-2.30418	2.881	-2.30418	5.021	6.80347	0	-2.30418	-2.19899
-2.29585	2.885	-2.29585	5.024	6.8368	0	-2.29585	-2.35547
-2.28751	2.89	-2.28751	5.039	6.87013	0	-2.28751	-2.51194
-2.27918	2.888	-2.27918	5.04	6.90347	0	-2.27918	-2.66841
-2.27085	2.885	-2.27085	5.032	6.9368	0	-2.27085	-2.82489
-2.26251	2.89	-2.26251	5.028	6.97014	0	-2.26251	-2.98136
-2.25418	2.897	-2.25418	5.03	7.00347	0	-2.25418	-3.13784
-2.24584	2.897	-2.24584	5.03	7.0368	0	-2.24584	-3.29431
-2.23751	2.897	-2.23751	5.036	7.07014	0	-2.23751	-3.45078
-2.22918	2.896	-2.22918	5.041	7.10347	0	-2.22918	-3.51584
-2.22084	2.905	-2.22084	5.043	7.1368	0	-2.22084	-3.51584
-2.21251	2.919	-2.21251	5.046	7.17014	0	-2.21251	-3.51584
-2.20418	2.918	-2.20418	5.045	7.20347	0	-2.20418	-3.51584
-2.19584	2.927	-2.19584	5.053	7.2368	0	-2.19584	-3.51584
-2.18751	2.935	-2.18751	5.061	7.27014	0	-2.18751	-3.51584
-2.17917	2.942	-2.17917	5.068	7.30347	0	-2.17917	-3.51584
-2.17084	2.951	-2.17084	5.088	7.33677	0	-2.17084	-3.51584
-2.16251	2.952	-2.16251	5.101	7.3701	0	-2.16251	-3.51584
-2.15417	2.952	-2.15417	5.101	7.40344	0	-2.15417	-3.51584
-2.14584	2.95	-2.14584	5.096	7.43677	0	-2.14584	-3.51584
-2.13751	2.947	-2.13751	5.089	7.4701	0	-2.13751	-3.51584
-2.12917	2.946	-2.12917	5.086	7.50343	0	-2.12917	-3.51584
-2.12084	2.955	-2.12084	5.093	7.53677	0	-2.12084	-3.51584
-2.1125	2.951	-2.1125	5.089	7.5701	0	-2.1125	-3.51584
-2.10417	2.944	-2.10417	5.087	7.60343	0	-2.10417	-3.51584
-2.09584	2.948	-2.09584	5.09	7.63677	0	-2.09584	-3.51584
-2.0875	2.943	-2.0875	5.093	7.6701	0	-2.0875	-3.51584
-2.07917	2.943	-2.07917	5.092	7.70343	0	-2.07917	-3.51584
-2.07084	2.943	-2.07084	5.095	7.73677	0	-2.07084	-3.51584
-2.0625	2.95	-2.0625	5.089	7.7701	0	-2.0625	-3.51584
-2.05417	2.95	-2.05417	5.089	7.80343	0	-2.05417	-3.51584
-2.04583	2.962	-2.04583	5.092	7.83677	0	-2.04583	-3.51584
-2.0375	2.964	-2.0375	5.099	7.8701	0	-2.0375	-3.51584
-2.02917	2.962	-2.02917	5.104	7.9034	0	-2.02917	-3.51584
-2.02083	2.964	-2.02083	5.105	7.93674	0	-2.02083	-3.51584
-2.0125	2.97	-2.0125	5.116	7.97007	0	-2.0125	-3.51584
-2.00416	2.974	-2.00416	5.116	8.0034	0	-2.00416	-3.51584
-1.99583	2.976	-1.99583	5.119	8.03674	0	-1.99583	-3.51584
-1.9875	2.978	-1.9875	5.116	8.07007	0	-1.9875	-3.51584
-1.97916	2.985	-1.97916	5.115	8.1034	0	-1.97916	-3.51584
-1.97083	2.993	-1.97083	5.122	8.13674	0	-1.97083	-3.51584
-1.9625	2.994	-1.9625	5.121	8.17007	0	-1.9625	-3.51584
-1.95416	2.994	-1.95416	5.121	8.2034	0	-1.95416	-3.51584
-1.94583	2.996	-1.94583	5.116	8.23674	0	-1.94583	-3.51584
-1.93749	2.996	-1.93749	5.115	8.27007	0	-1.93749	-3.51584
-1.92916	3.004	-1.92916	5.113	8.3034	0	-1.92916	-3.51584
-1.92083	3.014	-1.92083	5.124	8.33674	0	-1.92083	-3.51584
-1.91249	3.017	-1.91249	5.137	8.4032	0	-1.91249	-3.51584
-1.90416	3.014	-1.90416	5.137	8.41707	0	-1.90416	-3.51584
-1.89583	3.012	-1.89583	5.143	8.43674	0	-1.89583	-3.51584
-1.88749	3.02	-1.88749	5.149	8.47004	0	-1.88749	-3.51584
-1.87916	3.033	-1.87916	5.156	8.50337	0	-1.87916	-3.51584
-1.87082	3.043	-1.87082	5.164	8.53671	0	-1.87082	-3.51584
-1.86249	3.043	-1.86249	5.164	8.57004	0	-1.86249	-3.51584
-1.85416	3.047	-1.85416	5.172	8.60337	0	-1.85416	-3.51584
-1.84582	3.057	-1.84582	5.171	8.6367	0	-1.84582	-3.51584
-1.83749	3.06	-1.83749	5.185	8.67004	0	-1.83749	-3.51584
-1.82499	3.07	-1.82499	5.187	8.70337	0	-1.82499	-3.51584
-1.82082	3.07	-1.82082	5.187	8.76774	0	-1.82082	-3.51584
-1.81249	3.076	-1.81249	5.19	8.78691	0	-1.81249	-3.51584
-1.80415	3.087	-1.80415	5.196	8.80338	0	-1.80415	-3.51584
-1.79582	3.094	-1.79582	5.206	8.83671	0	-1.79582	-3.51584
-1.78749	3.091	-1.78749	5.208	8.87004	0	-1.78749	-3.51584
-1.77915	3.091	-1.77915	5.208	8.90337	0	-1.77915	-3.51584
-1.77082	3.093	-1.77082	5.209	8.93671	0	-1.77082	-3.51584
-1.76249	3.093	-1.76249	5.209	8.97004	0	-1.76249	-3.51584
-1.75415	3.093	-1.75415	5.214	9.00337	0	-1.75415	-3.51584
-1.74582	3.09	-1.74582	5.213	9.03671	0	-1.74582	-3.51584
-1.73748	3.09	-1.73748	5.213	9.07001	0	-1.73748	-3.51584
-1.72915	3.089	-1.72915	5.213	9.10334	0	-1.72915	-3.51584
-1.72082	3.095	-1.72082	5.215	9.13668	0	-1.72082	-3.51584
-1.71248	3.088	-1.71248	5.22	9.17004	0	-1.71248	-3.51584
-1.70415	3.083	-1.70415	5.214	9.20334	0	-1.70415	-3.51584
-1.69582	3.077	-1.69582	5.205	9.23667	0	-1.69582	-3.51584
-1.68748	3.08	-1.68748	5.204	9.27001	0	-1.68748	-3.51584
-1.67915	3.087	-1.67915	5.204	9.30334	0	-1.67915	-3.51584
-1.67086	3.09	-1.67086	5.21	9.33667	0	-1.67086	-3.51584
-1.65836	3.09	-1.65836	5.213	9.37001	0	-1.65836	-3.51584
-1.65419	3.09	-1.65419	5.213	9.40334	0	-1.65419	-3.51584
-1.64586	3.092	-1.64586	5.209	9.43668	0	-1.64586	-3.51584
-1.63752	3.097	-1.63752	5.21	9.47001	0	-1.63752	-3.51584
-1.62919	3.098	-1.62919	5.204	9.50334	0	-1.62919	-3.51584
-1.62085	3.095	-1.62085	5.201	9.53668	0	-1.62085	-3.51584
-1.61252	3.091	-1.61252	5.199	9.57001	0	-1.61252	-3.51584
-1.60419	3.094	-1.60419	5.201	9.60334	0	-1.60419	-3.51584
-1.59585	3.095	-1.59585	5.199	9.63664	0	-1.59585	-3.51584
-1.58752	3.094	-1.58752	5.2	9.66998	0	-1.58752	-3.51584
-1.57918	3.096	-1.57918	5.205	9.70331	0	-1.57918	-3.51584
-1.57085	3.096	-1.57085	5.205	9.73664	0	-1.57085	-3.51584
-1.56252	3.104	-1.56252	5.204	9.76998	0	-1.56252	-3.51584
-1.55418	3.112	-1.55418	5.204	9.80331	0	-1.55418	-3.51584
-1.54585	3.121	-1.54585	5.213	9.83665	0	-1.54585	-3.51584
-1.53752	3.113	-1.53752	5.216	9.86998	0	-1.53752	-3.51584
-1.52918	3.115	-1.52918	5.218	9.90331	0	-1.52918	-3.51584
-1.52085	3.113	-1.52085	5.229	9.93665	0	-1.52085	-3.51584
-1.51251	3.118	-1.51251	5.232	9.96998	0	-1.51251	-3.51584
-1.50418	3.126	-1.50418	5.245	10.0033	0	-1.50418	-3.51584
-1.49585	3.128	-1.49585	5.259	10.0366	0	-1.49585	-3.51584
-1.48751	3.132	-1.48751	5.251	10.07	0	-1.48751	-3.51584
-1.47918	3.148	-1.47918	5.262	10.1033	0	-1.47918	-3.51584
-1.47085	3.148	-1.47085	5.262	10.1366	0	-1.47085	-3.51584
-1.46251	3.147	-1.46251	5.264	10.17	0	-1.46251	-3.51584
-1.45418	3.147	-1.45418	5.257	10.2033	0	-1.45418	-3.51584
-1.44584	3.152	-1.44584	5.248	10.2366	0	-1.44584	-3.51584
-1.43751	3.154	-1.43751	5.247	10.2699	0	-1.43751	-3.51584
-1.42918	3.169	-1.42918	5.248	10.3033	0	-1.42918	-3.51584
-1.42084	3.184	-1.42084	5.259	10.3366	0	-1.42084	-3.51584
-1.40834	3.187	-1.40834	5.259	10.3699	0	-1.40834	-3.51584
-1.40418	3.19	-1.40418	5.267	10.4033	0	-1.40418	-3.51584
-1.39584	3.2	-1.39584	5.279	10.4366	0	-1.39584	-3.51584
-1.38751	3.208	-1.38751	5.284	10.4699	0	-1.38751	-3.51584
-1.37917	3.212	-1.37917	5.297	10.5033	0	-1.37917	-3.51584
-1.37084	3.212	-1.37084	5.297	10.5366	0	-1.37084	-3.51584
-1.36251	3.223	-1.36251	5.294	10.5699	0	-1.36251	-3.51584
-1.35417	3.235	-1.35417	5.3	10.6033	0	-1.35417	-3.51584
-1.34584	3.24	-1.34584	5.311	10.6366	0	-1.34584	-3.51584
-1.3375	3.239	-1.3375	5.312	10.6699	0	-1.3375	-3.51584
-1.32917	3.249	-1.32917	5.318	10.7033	0	-1.32917	-3.51584
-1.32084	3.261	-1.32084	5.323	10.7366	0	-1.32084	-3.51584
-1.3125	3.271	-1.3125	5.323	10.7699	0	-1.3125	-3.51584
-1.30417	3.287	-1.30417	5.331	10.8032	0	-1.30417	-3.51584
-1.29584	3.28	-1.29584	5.338	10.8366	0	-1.29584	-3.51584
-1.2875	3.286	-1.2875	5.332	10.8699	0	-1.2875	-3.51584
-1.27917	3.286	-1.27917	5.332	10.9032	0	-1.27917	-3.51584
-1.27084	3.292	-1.27084	5.339	10.9366	0	-1.27084	-3.51584
-1.2625	3.299	-1.2625	5.354	10.9699	0	-1.2625	-3.51584
-1.25417	3.297	-1.25417	5.364	11.0032	0	-1.25417	-3.51584
-1.24583	3.292	-1.24583	5.366	11.0366	0	-1.24583	-3.51584
-1.2375	3.3	-1.2375	5.377	11.0699	0	-1.2375	-3.51584
-1.22917	3.308	-1.22917	5.389	11.1032	0	-1.22917	-3.51584
-1.22083	3.315	-1.22083	5.398	11.1366	0	-1.22083	-3.51584
-1.2125	3.319	-1.2125	5.399	11.1699	0	-1.2125	-3.51584
-1.20416	3.322	-1.20416	5.405	11.2033	0	-1.20416	-3.51584
-1.19583	3.332	-1.19583	5.398	11.2366	0	-1.19583	-3.51584
-1.1875	3.343	-1.1875	5.406	11.2699	0	-1.1875	-3.51584
-1.17916	3.343	-1.17916	5.406	11.3033	0	-1.17916	-3.51584
-1.17083	3.347	-1.17083	5.412	11.3366	0	-1.17083	-3.51584
-1.1625	3.336	-1.1625	5.408	11.3699	0	-1.1625	-3.51584
-1.15416	3.336	-1.15416	5.408	11.4032	0	-1.15416	-3.51584
-1.14583	3.335	-1.14583	5.405	11.4366	0	-1.14583	-3.51584
-1.1375	3.33	-1.1375	5.399	11.4699	0	-1.1375	-3.51584
-1.12916	3.334	-1.12916	5.391	11.5032	0	-1.12916	-3.51584
-1.12083	3.333	-1.12083	5.384	11.5366	0	-1.12083	-3.51584
-1.11249	3.341	-1.11249	5.388	11.5699	0	-1.11249	-3.51584
-1.10416	3.346	-1.10416	5.402	11.6032	0	-1.10416	-3.51584
-1.09583	3.347	-1.09583	5.404	11.6366	0	-1.09583	-3.51584
-1.08749	3.354	-1.08749	5.403	11.6699	0	-1.08749	-3.51584
-1.07916	3.362	-1.07916	5.412	11.7032	0	-1.07916	-3.51584
-1.07083	3.362	-1.07083	5.412	11.7366	0	-1.07083	-3.51584
-1.06249	3.376	-1.06249	5.418	11.7699	0	-1.06249	-3.51584
-1.05416	3.39	-1.05416	5.437	11.8033	0	-1.05416	-3.51584
-1.04582	3.402	-1.04582	5.442	11.8366	0	-1.04582	-3.51584
-1.03749	3.413	-1.03749	5.444	11.8699	0	-1.03749	-3.51584
-1.02916	3.422	-1.02916	5.457	11.9033	0	-1.02916	-3.51584
-1.02082	3.433	-1.02082	5.464	11.9366	0	-1.02082	-3.51584
-1.01249	3.442	-1.01249	5.47	11.9699	0	-1.01249	-3.51584
-1.00415	3.446	-1.00415	5.471	12.0032	0	-1.00415	-3.51584
-0.995821	3.448	-0.995821	5.474	12.0366	0	-0.995821	-3.51584
-0.987487	3.448	-0.987487	5.474	12.0699	0	-0.987487	-3.51584
-0.979153	3.457	-0.979153	5.487	12.1032	0	-0.979153	-3.51584
-0.970819	3.463	-0.970819	5.5	12.1366	0	-0.970819	-3.51584
-0.962485	3.466	-0.962485	5.498	12.1699	0	-0.962485	-3.51584
-0.954151	3.467	-0.954151	5.496	12.2032	0	-0.954151	-3.51584
-0.945859	3.471	-0.945859	5.501	12.2366	0	-0.945859	-3.51584
-0.937525	3.48	-0.937525	5.507	12.2699	0	-0.937525	-3.51584
-0.929192	3.482	-0.929192	5.517	12.3032	0	-0.929192	-3.51584
-0.920858	3.482	-0.920858	5.513	12.3366	0	-0.920858	-3.51584
-0.912524	3.487	-0.912524	5.516	12.3699	0	-0.912524	-3.51584
-0.90419	3.49	-0.90419	5.527	12.4032	0	-0.90419	-3.51584
-0.895855	3.502	-0.895855	5.527	12.4366	0	-0.895855	-3.51584
-0.887522	3.502	-0.887522	5.527	12.4699	0	-0.887522	-3.51584
-0.879188	3.512	-0.879188	5.538	12.5033	0	-0.879188	-3.51584
-0.870854	3.518	-0.870854	5.547	12.5366	0	-0.870854	-3.51584
-0.86252	3.525	-0.86252	5.552	12.5699	0	-0.86252	-3.51584
-0.854186	3.53	-0.854186	5.56	12.6032	0	-0.854186	-3.51584
-0.845852	3.529	-0.845852	5.559	12.6366	0	-0.845852	-3.51584
-0.837518	3.525	-0.837518	5.556	12.6699	0	-0.837518	-3.51584
-0.829184	3.521	-0.829184	5.556	12.7032	0	-0.829184	-3.51584
-0.82085	3.517	-0.82085	5.558	12.7366	0	-0.82085	-3.51584
-0.812516	3.52	-0.812516	5.555	12.7699	0	-0.812516	-3.51584
-0.804182	3.514	-0.804182	5.547	12.8032	0	-0.804182	-3.51584
-0.795848	3.507	-0.795848	5.54	12.8366	0	-0.795848	-3.51584
-0.787514	3.507	-0.787514	5.54	12.8699	0	-0.787514	-3.51584
-0.77918	3.499	-0.77918	5.535	12.9032	0	-0.77918	-3.51584
-0.770846	3.498	-0.770846	5.526	12.9366	0	-0.770846	-3.51584
-0.762513	3.483	-0.762513	5.513	12.9699	0	-0.762513	-3.51584
-0.754179	3.477	-0.754179	5.499	13.0032	0	-0.754179	-3.51584
-0.745845	3.463	-0.745845	5.484	13.0366	0	-0.745845	-3.51584
-0.737511	3.462	-0.737511	5.477	13.0699	0	-0.737511	-3.51584
-0.729177	3.445	-0.729177	5.465	13.1032	0	-0.729177	-3.51584
-0.720843	3.426	-0.720843	5.449	13.1365	0	-0.720843	-3.51584
-0.712509	3.405	-0.712509	5.422	13.1699	0	-0.712509	-3.51584
-0.704175	3.381	-0.704175	5.405	13.2032	0	-0.704175	-3.51584
-0.695841	3.381	-0.695841	5.405	13.2365	0	-0.695841	-3.51584
-0.687507	3.366	-0.687507	5.388	13.2699	0	-0.687507	-3.51584
-0.679173	3.347	-0.679173	5.367	13.3032	0	-0.679173	-3.51584
-0.67084	3.316	-0.67084	5.342	13.3365	0	-0.67084	-3.51584
-0.662506	3.297	-0.662506	5.316	13.3698	0	-0.662506	-3.51584
-0.654171	3.265	-0.654171	5.28	13.4032	0	-0.654171	-3.51584
-0.645837	3.237	-0.645837	5.253	13.4365	0	-0.645837	-3.51584
-0.637504	3.193	-0.637504	5.22	13.4698	0	-0.637504	-3.51584
-0.62917	3.157	-0.62917	5.186	13.5032	0	-0.62917	-3.51584
-0.620836	3.119	-0.620836	5.151	13.5365	0	-0.620836	-3.51584
-0.612502	3.077	-0.612502	5.11	13.5698	0	-0.612502	-3.51584
-0.604168	3.021	-0.604168	5.061	13.6032	0	-0.604168	-3.51584
-0.595834	3.021	-0.595834	5.061	13.6365	0	-0.595834	-3.51584
-0.587501	2.978	-0.587501	5.009	13.6698	0	-0.587501	-3.51584
-0.579166	2.938	-0.579166	4.963	13.7032	0	-0.579166	-3.51584
-0.570832	2.899	-0.570832	4.917	13.7364	0	-0.570832	-3.51584
-0.562498	2.851	-0.562498	4.883	13.7698	0	-0.562498	-3.51584
-0.554164	2.803	-0.554164	4.836	13.8031	0	-0.554164	-3.51584
-0.545831	2.747	-0.545831	4.784	13.8364	0	-0.545831	-3.51584
-0.537497	2.696	-0.537497	4.737	13.8698	0	-0.537497	-3.51584
-0.529162	2.64	-0.529162	4.678	13.9031	0	-0.529162	-3.51584
-0.520829	2.582	-0.520829	4.632	13.9364	0	-0.520829	-3.51584
-0.512495	2.528	-0.512495	4.572	13.9698	0	-0.512495	-3.51584
-0.504161	2.46	-0.504161	4.519	14.0031	0	-0.504161	-3.51584
-0.495827	2.46	-0.495827	4.519	14.0364	0	-0.495827	-3.51584
-0.487493	2.383	-0.487493	4.449	14.0698	0	-0.487493	-3.51584
-0.479159	2.314	-0.479159	4.381	14.1031	0	-0.479159	-3.51584
-0.470825	2.241	-0.470825	4.312	14.1364	0	-0.470825	-3.51584
-0.462492	2.177	-0.462492	4.246	14.1697	0	-0.462492	-3.51584
-0.454157	2.11	-0.454157	4.185	14.2031	0	-0.454157	-3.51584
-0.445823	2.045	-0.445823	4.116	14.2364	0	-0.445823	-3.51584
-0.43749	1.981	-0.43749	4.053	14.2697	0	-0.43749	-3.51584
-0.429156	1.914	-0.429156	3.988	14.303	0	-0.429156	-3.51584
-0.420822	1.847	-0.420822	3.927	14.3364	0	-0.420822	-3.51584
-0.412488	1.77	-0.412488	3.86	14.3697	0	-0.412488	-3.51584
-0.404154	1.77	-0.404154	3.86	14.4031	0	-0.404154	-3.51584
-0.39582	1.693	-0.39582	3.778	14.4364	0	-0.39582	-3.51584
-0.387486	1.617	-0.387486	3.704	14.4697	0	-0.387486	-3.51584
-0.379152	1.542	-0.379152	3.633	14.503	0	-0.379152	-3.51584
-0.370818	1.446	-0.370818	3.553	14.5364	0	-0.370818	-3.51584
-0.362484	1.357	-0.362484	3.463	14.5697	0	-0.362484	-3.51584
-0.35415	1.258	-0.35415	3.372	14.603	0	-0.35415	-3.51584
-0.345817	1.175	-0.345817	3.284	14.6364	0	-0.345817	-3.51584
-0.337483	1.102	-0.337483	3.205	14.6697	0	-0.337483	-3.51584
-0.329149	1.027	-0.329149	3.136	14.703	0	-0.329149	-3.51584
-0.320815	0.952	-0.320815	3.065	14.7363	0	-0.320815	-3.51584
-0.31248	0.883	-0.31248	3.004	14.7697	0	-0.31248	-3.51584
-0.304147	0.883	-0.304147	3.004	14.803	0	-0.304147	-3.51584
-0.295813	0.803	-0.295813	2.932	14.8363	0	-0.295813	-3.51584
-0.287479	0.719	-0.287479	2.861	14.8697	0	-0.287479	-3.51584
-0.279145	0.619	-0.279145	2.78	14.903	0	-0.279145	-3.51584
-0.270811	0.52	-0.270811	2.691	14.9363	0	-0.270811	-3.51584
-0.262477	0.421	-0.262477	2.608	14.9696	0	-0.262477	-3.51584
-0.254144	0.322	-0.254144	2.532	15.003	0	-0.254144	-3.51584
-0.24581	0.2	-0.24581	2.442	15.0363	0	-0.24581	-3.51584
-0.237475	0.075	-0.237475	2.342	15.0696	0	-0.237475	-3.51584
-0.229141	-0.039	-0.229141	2.225	15.1029	0	-0.229141	-3.51584
-0.220808	-0.134	-0.220808	2.135	15.1363	0	-0.220808	-3.51584
-0.212515	-0.235	-0.212515	2.055	15.1696	0	-0.212515	-3.51584
-0.204181	-0.235	-0.204181	2.055	15.2029	0	-0.204181	-3.51584
-0.195847	-0.34	-0.195847	1.965	15.2363	0	-0.195847	-3.51584
-0.187513	-0.429	-0.187513	1.886	15.2696	0	-0.187513	-3.51584
-0.17918	-0.538	-0.17918	1.824	15.3029	0	-0.17918	-3.51584
-0.170846	-0.638	-0.170846	1.727	15.3363	0	-0.170846	-3.51584
-0.162512	-0.761	-0.162512	1.64	15.3696	0	-0.162512	-3.51584
-0.154178	-0.897	-0.154178	1.532	15.4029	0	-0.154178	-3.51584
-0.145844	-1.034	-0.145844	1.413	15.4363	0	-0.145844	-3.51584
-0.13751	-1.153	-0.13751	1.311	15.4696	0	-0.13751	-3.51584
-0.129176	-1.338	-0.129176	1.209	15.5029	0	-0.129176	-3.51584
-0.120842	-1.511	-0.120842	1.056	15.5362	0	-0.120842	-3.51584
-0.112508	-1.511	-0.112508	1.056	15.5695	0	-0.112508	-3.51584
-0.104174	-1.699	-0.104174	0.925	15.6029	0	-0.104174	-3.51584
-0.09584	-1.86	-0.09584	0.769	15.6362	0	-0.09584	-3.51584
-0.0875063	-2.012	-0.0875063	0.655	15.6695	0	-0.0875063	-3.51584
-0.0791721	-2.173	-0.0791721	0.542	15.7029	0	-0.0791721	-3.51584
-0.070838	-2.307	-0.070838	0.419	15.7362	0	-0.070838	-3.51584
-0.0625038	-2.404	-0.0625038	0.346	15.7695	0	-0.0625038	-3.51584
-0.0541701	-2.55	-0.0541701	0.269	15.8029	0	-0.0541701	-3.51584
-0.0458364	-2.673	-0.0458364	0.166	15.8362	0	-0.0458364	-3.51584
-0.0375023	-2.832	-0.0375023	0.064	15.8695	0	-0.0375023	-3.51584
-0.0291681	-2.985	-0.0291681	-0.039	15.9029	0	-0.0291681	-3.51584
-0.0208344	-3.12	-0.0208344	-0.143	15.9362	0	-0.0208344	-3.51584
-0.0125008	-3.12	-0.0125008	-0.143	15.9695	0	-0.0125008	-3.51584
-0.00416708	-3.278	-0.00416708	-0.211	16.0028	0	-0.00416708	-3.51584
0.00712538	-3.66	0.00712538	-0.467	16.0362	0	0.00712538	-3.66
0.0250015	-3.66	0.0250015	-0.467	16.0695	0	0.0250015	-3.66
0.0250015	-3.66	0.0250015	-0.467	16.1028	0	0.0250015	-3.66
0.0250015	-3.66	0.0250015	-0.467	16.1361	0	0.0250015	-3.66
0.0250015	-3.66	0.0250015	-0.467	16.1695	0	0.0250015	-3.66
0.0250015	-3.66	0.0250015	-0.467	16.2028	0	0.0250015	-3.66
0.0250015	-3.66	0.0250015	-0.467	16.2361	0	0.0250015	-3.66
0.0250015	-3.66	0.0250015	-0.467	16.2695	0	0.0250015	-3.66
0.0250015	-3.66	0.0250015	-0.467	16.3028	0	0.0250015	-3.66
0.0250015	-3.66	0.0250015	-0.467	16.3361	0	0.0250015	-3.66
0.0250015	-3.66	0.0250015	-0.467	16.3695	0	0.0250015	-3.66
0.0250015	-0.117	0.0250015	-0.016	16.4028	0	0.0250015	-3.51584
0.0250015	-0.122	0.0250015	-0.053	16.4361	0	0.0250015	-3.51584
0.0250015	-0.083	0.0250015	-0.037	16.4694	0	0.0250015	-3.51584
0.0250015	-0.001	0.0250015	0.009	16.5028	0	0.0250015	-3.51584
0.0250015	0.639	0.0250015	0.512	16.5361	0	0.0250015	-3.51584
0.0250015	0.639	0.0250015	0.512	16.5694	0	0.0250015	-3.51584
0.0250015	1.13	0.0250015	0.727	16.6028	0	0.0250015	-3.51584
0.0250015	1.61	0.0250015	1.313	16.6361	0	0.0250015	-3.51584
0.0470028	1.61	0.0470028	1.313	16.6694	0	0.0470028	-3.51584
0.0536699	1.65	0.0536699	1.71	16.7028	0	0.0536699	-3.51584
0.0603371	1.103	0.0603371	1.71	16.7361	0	0.0603371	-3.51584
0.0670042	0.51	0.0670042	1.198	16.7694	0	0.0670042	-3.51584
0.0736713	-0.347	0.0736713	0.656	16.8027	0	0.0736713	-3.51584
0.0803385	-1.233	0.0803385	-0.074	16.836	0	0.0803385	-3.51584
0.0870056	-1.233	0.0870056	-0.074	16.8694	0	0.0870056	-3.51584
0.0936728	-2.41	0.0936728	-0.813	16.9027	0	0.0936728	-3.51584
0.100339	-3.47	0.100339	-1.771	16.936	0	0.100339	-3.51584
0.107007	-3.719	0.107007	-2.641	16.9694	0	0.107007	-3.719
0.113674	-3.053	0.113674	-2.771	17.0027	0	0.113674	-3.51584
0.120341	-2.459	0.120341	-2.19	17.036	0	0.120341	-3.51584
0.127008	-2.3	0.127008	-1.694	17.0694	0	0.127008	-3.51584
0.133675	-1.78	0.133675	-1.539	17.1027	0	0.133675	-3.51584
0.140342	-1.552	0.140342	-1.027	17.136	0	0.140342	-3.51584
0.147009	-1.695	0.147009	-0.862	17.1694	0	0.147009	-3.51584
0.153677	-2.066	0.153677	-0.974	17.2027	0	0.153677	-3.51584
0.160344	-2.419	0.160344	-1.249	17.236	0	0.160344	-3.51584
0.16701	-2.419	0.16701	-1.249	17.2693	0	0.16701	-3.51584
0.173677	-2.839	0.173677	-1.514	17.3026	0	0.173677	-3.51584
0.180345	-2.951	0.180345	-1.851	17.336	0	0.180345	-3.51584
0.187012	-2.618	0.187012	-1.857	17.3693	0	0.187012	-3.51584
0.193679	-2.475	0.193679	-1.511	17.4026	0	0.193679	-3.51584
0.200346	-2.684	0.200346	-1.385	17.436	0	0.200346	-3.51584
0.207013	-2.987	0.207013	-1.551	17.4693	0	0.207013	-3.51584
0.21368	-3.25	0.21368	-1.801	17.5026	0	0.21368	-3.51584
0.220347	-3.369	0.220347	-2.007	17.536	0	0.220347	-3.51584
0.227014	-3.364	0.227014	-2.091	17.5693	0	0.227014	-3.51584
0.233681	-3.325	0.233681	-2.069	17.6026	0	0.233681	-3.51584
0.240348	-3.325	0.240348	-2.069	17.636	0	0.240348	-3.51584
0.247015	-3.324	0.247015	-2.037	17.6693	0	0.247015	-3.51584
0.253683	-3.323	0.253683	-2.027	17.7026	0	0.253683	-3.51584
0.26035	-3.3	0.26035	-2.01	17.7359	0	0.26035	-3.51584
0.267017	-3.238	0.267017	-1.963	17.7693	0	0.267017	-3.51584
0.273684	-3.169	0.273684	-1.89	17.8026	0	0.273684	-3.51584
0.280351	-3.142	0.280351	-1.81	17.8359	0	0.280351	-3.51584
0.287018	-3.23	0.287018	-1.842	17.8692	0	0.287018	-3.51584
0.293685	-3.381	0.293685	-1.842	17.9026	0	0.293685	-3.51584
0.300353	-3.461	0.300353	-1.953	17.9359	0	0.300353	-3.51584
0.30702	-3.436	0.30702	-1.986	17.9692	0	0.30702	-3.51584
0.313653	-3.345	0.313653	-1.928	18.0026	0	0.313653	-3.51584
0.320321	-3.345	0.320321	-1.928	18.0359	0	0.320321	-3.51584
0.326988	-3.288	0.326988	-1.83	18.0692	0	0.326988	-3.51584
0.333655	-3.306	0.333655	-1.764	18.1026	0	0.333655	-3.51584
0.340322	-3.346	0.340322	-1.764	18.1359	0	0.340322	-3.51584
0.346989	-3.361	0.346989	-1.773	18.1692	0	0.346989	-3.51584
0.353656	-3.314	0.353656	-1.762	18.2025	0	0.353656	-3.51584
0.360323	-3.442	0.360323	-1.717	18.2359	0	0.360323	-3.51584
0.366991	-3.903	0.366991	-1.831	18.2692	0	0.366991	-3.903
0.373658	-3.885	0.373658	-2.222	18.3025	0	0.373658	-3.885
0.380325	-3.545	0.380325	-2.14	18.3359	0	0.380325	-3.545
0.386992	-2.74	0.386992	-1.744	18.3692	0	0.386992	-3.51584
0.393659	-2.008	0.393659	-0.964	18.4025	0	0.393659	-3.51584
0.400326	-2.008	0.400326	-0.964	18.4358	0	0.400326	-3.51584
0.406993	-1.762	0.406993	-0.297	18.4692	0	0.406993	-3.51584
0.41366	-1.941	0.41366	-0.118	18.5025	0	0.41366	-3.51584
0.420327	-1.814	0.420327	-0.216	18.5358	0	0.420327	-3.51584
0.426994	-1.662	0.426994	-0.071	18.5692	0	0.426994	-3.51584
0.433661	-1.436	0.433661	0.083	18.6025	0	0.433661	-3.51584
0.440329	-1.159	0.440329	0.303	18.6358	0	0.440329	-3.51584
0.446996	-0.829	0.446996	0.586	18.6691	0	0.446996	-3.51584
0.453663	-0.485	0.453663	0.9	18.7025	0	0.453663	-3.51584
0.46033	-0.163	0.46033	1.232	18.7358	0	0.46033	-3.51584
0.466997	0.177	0.466997	1.544	18.7691	0	0.466997	-3.51584
0.473664	0.177	0.473664	1.544	18.8025	0	0.473664	-3.51584
0.480331	0.552	0.480331	1.861	18.8358	0	0.480331	-3.51584
0.486999	0.892	0.486999	2.2	18.8691	0	0.486999	-3.51584
0.493666	1.199	0.493666	2.5	18.9025	0	0.493666	-3.51584
0.500333	1.546	0.500333	2.783	18.9358	0	0.500333	-3.51584
0.507	1.875	0.507	3.11	18.9691	0	0.507	-3.51584
0.513667	2.211	0.513667	3.415	19.0024	0	0.513667	-3.51584
0.520334	2.516	0.520334	3.714	19.0357	0	0.520334	-3.51584
0.527001	2.811	0.527001	3.995	19.0691	0	0.527001	-3.51584
0.533668	3.128	0.533668	4.278	19.1024	0	0.533668	-3.51584
0.540335	3.413	0.540335	4.574	19.1357	0	0.540335	-3.51584
0.547002	3.685	0.547002	4.831	19.1691	0	0.547002	-3.51584
0.553669	3.685	0.553669	4.831	19.2024	0	0.553669	-3.51584
0.560337	4.007	0.560337	5.099	19.2357	0	0.560337	-3.51584
0.567004	4.341	0.567004	5.399	19.2691	0	0.567004	-3.51584
0.573671	4.658	0.573671	5.705	19.3024	0	0.573671	-3.51584
0.580338	4.894	0.580338	5.988	19.3357	0	0.580338	-3.51584
0.587005	5.115	0.587005	6.201	19.3691	0	0.587005	-3.51584
0.593672	5.401	0.593672	6.404	19.4024	0	0.593672	-3.51584
0.600339	5.86	0.600339	6.668	19.4357	0	0.600339	-3.51584
0.607007	6.33	0.607007	7.108	19.4691	0	0.607007	-3.51584
0.613674	6.736	0.613674	7.503	19.5024	0	0.613674	-3.51584
0.620341	7.258	0.620341	7.887	19.5357	0	0.620341	-3.51584
0.627008	7.779	0.627008	8.373	19.569	0	0.627008	-3.51584
0.633675	7.779	0.633675	8.373	19.6023	0	0.633675	-3.51584
0.640342	8.222	0.640342	8.842	19.6357	0	0.640342	-3.51584
0.647009	8.459	0.647009	9.217	19.669	0	0.647009	-3.51584
0.653677	8.596	0.653677	9.394	19.7023	0	0.653677	-3.51584
0.660343	8.982	0.660343	9.541	19.7357	0	0.660343	-3.51584
0.66701	9.364	0.66701	9.915	19.769	0	0.66701	-3.51584
0.673677	9.68	0.673677	10.248	19.8023	0	0.673677	-3.51584
0.680345	9.953	0.680345	10.522	19.8357	0	0.680345	-3.51584
0.687012	10.171	0.687012	10.758	19.869	0	0.687012	-3.51584
0.693679	10.349	0.693679	10.945	19.9023	0	0.693679	-3.51584
0.700346	10.542	0.700346	11.115	19.9356	0	0.700346	-3.51584
0.707013	10.542	0.707013	11.115	19.969	0	0.707013	-3.51584
0.71368	10.791	0.71368	11.286	20.0023	0	0.71368	-3.51584
0.720347	11.065	0.720347	11.528	20.0356	0	0.720347	-3.51584
0.727015	11.351	0.727015	11.771	20.069	0	0.727015	-3.51584
0.733682	11.629	0.733682	12.025	20.1023	0	0.733682	-3.51584
0.740349	11.874	0.740349	12.278	20.1356	0	0.740349	-3.51584
0.747016	12.109	0.747016	12.493	20.1689	0	0.747016	-3.51584
0.753683	12.366	0.753683	12.705	20.2023	0	0.753683	-3.51584
0.76035	12.649	0.76035	12.941	20.2356	0	0.76035	-3.51584
0.767017	12.915	0.767017	13.2	20.2689	0	0.767017	-3.51584
0.773685	13.152	0.773685	13.437	20.3023	0	0.773685	-3.51584
0.780352	13.398	0.780352	13.652	20.3356	0	0.780352	-3.51584
0.787019	13.398	0.787019	13.652	20.3689	0	0.787019	-3.51584
0.793685	13.62	0.793685	13.871	20.4022	0	0.793685	-3.51584
0.800353	13.835	0.800353	14.066	20.4356	0	0.800353	-3.51584
0.80702	14.078	0.80702	14.265	20.4689	0	0.80702	-3.51584
0.813687	14.339	0.813687	14.478	20.5022	0	0.813687	-3.51584
0.820354	14.576	0.820354	14.699	20.5356	0	0.820354	-3.51584
0.827021	14.793	0.827021	14.909	20.5689	0	0.827021	-3.51584
0.833688	14.978	0.833688	15.096	20.6022	0	0.833688	-3.51584
0.840355	14.991	0.840355	15.242	20.6356	0	0.840355	-3.51584
0.847023	15.101	0.847023	15.209	20.6689	0	0.847023	-3.51584
0.85369	15.526	0.85369	15.364	20.7022	0	0.85369	-3.51584
0.860357	15.798	0.860357	15.754	20.7355	0	0.860357	-3.51584
0.867024	15.798	0.867024	15.754	20.7689	0	0.867024	-3.51584
0.873691	15.789	0.873691	15.969	20.8022	0	0.873691	-3.51584
0.880358	15.688	0.880358	15.925	20.8355	0	0.880358	-3.51584
0.887025	15.943	0.887025	15.846	20.8688	0	0.887025	-3.51584
0.893659	16.275	0.893659	16.108	20.9022	0	0.893659	-3.51584
0.900326	16.471	0.900326	16.375	20.9355	0	0.900326	-3.51584
0.906993	16.737	0.906993	16.565	20.9688	0	0.906993	-3.51584
0.91366	16.963	0.91366	16.792	21.0022	0	0.91366	-3.51584
0.920327	17.091	0.920327	16.977	21.0355	0	0.920327	-3.51584
0.926994	17.12	0.926994	17.073	21.0688	0	0.926994	-3.51584
0.933661	17.136	0.933661	17.088	21.1022	0	0.933661	-3.51584
0.940329	17.136	0.940329	17.088	21.1355	0	0.940329	-3.51584
0.946996	17.194	0.946996	17.089	21.1688	0	0.946996	-3.51584
0.953663	17.318	0.953663	17.23	21.2022	0	0.953663	-3.51584
0.96033	17.478	0.96033	17.23	21.2355	0	0.96033	-3.51584
0.966997	17.585	0.966997	17.362	21.2688	0	0.966997	-3.51584
0.973664	17.692	0.973664	17.438	21.3021	0	0.973664	-3.51584
0.980331	17.773	0.980331	17.518	21.3354	0	0.980331	-3.51584
0.986998	17.82	0.986998	17.574	21.3688	0	0.986998	-3.51584
0.993665	17.885	0.993665	17.614	21.4021	0	0.993665	-3.51584
1.00033	18.003	1.00033	17.663	21.4354	0	1.00033	-3.51584
1.007	18.075	1.007	17.756	21.4688	0	1.007	-3.51584
1.01367	18.118	1.01367	17.796	21.5021	0	1.01367	-3.51584
1.02033	18.118	1.02033	17.796	21.5354	0	1.02033	-3.51584
1.027	18.181	1.027	17.824	21.5688	0	1.027	-3.51584
1.03367	18.236	1.03367	17.87	21.6021	0	1.03367	-3.51584
1.04034	18.317	1.04034	17.914	21.6354	0	1.04034	-3.51584
1.047	18.406	1.047	17.967	21.6688	0	1.047	-3.51584
1.05367	18.483	1.05367	18.034	21.7021	0	1.05367	-3.51584
1.06034	18.5	1.06034	18.086	21.7354	0	1.06034	-3.51584
1.067	18.487	1.067	18.089	21.7687	0	1.067	-3.51584
1.07367	18.493	1.07367	18.057	21.8021	0	1.07367	-3.51584
1.08034	18.584	1.08034	18.057	21.8354	0	1.08034	-3.51584
1.08701	18.34	1.08701	18.121	21.8687	0	1.08701	-3.51584
1.09367	18.038	1.09367	17.87	21.902	0	1.09367	-3.51584
1.10034	18.038	1.10034	17.87	21.9354	0	1.10034	-3.51584
1.10701	17.671	1.10701	17.564	21.9687	0	1.10701	-3.51584
1.11367	17.611	1.11367	17.197	22.002	0	1.11367	-3.51584
1.12034	18.038	1.12034	17.195	22.0354	0	1.12034	-3.51584
1.12701	18.384	1.12701	17.564	22.0687	0	1.12701	-3.51584
1.13367	18.723	1.13367	17.832	22.102	0	1.13367	-3.51584
1.14034	18.95	1.14034	18.137	22.1353	0	1.14034	-3.51584
1.14701	18.654	1.14701	18.287	22.1687	0	1.14701	-3.51584
1.15368	18.279	1.15368	17.975	22.202	0	1.15368	-3.51584
1.16034	18.062	1.16034	17.631	22.2353	0	1.16034	-3.51584
1.16701	17.979	1.16701	17.436	22.2687	0	1.16701	-3.51584
1.17368	17.979	1.17368	17.436	22.302	0	1.17368	-3.51584
1.18038	17.918	1.18038	17.347	22.3353	0	1.18038	-3.51584
1.18701	17.905	1.18701	17.275	22.3687	0	1.18701	-3.51584
1.19368	17.944	1.19368	17.25	22.402	0	1.19368	-3.51584
1.20035	17.999	1.20035	17.288	22.4353	0	1.20035	-3.51584
1.20701	18.059	1.20701	17.327	22.4686	0	1.20701	-3.51584
1.21368	18.126	1.21368	17.366	22.502	0	1.21368	-3.51584
1.22035	18.163	1.22035	17.415	22.5353	0	1.22035	-3.51584
1.22701	18.164	1.22701	17.43	22.5686	0	1.22701	-3.51584
1.23368	18.157	1.23368	17.409	22.6019	0	1.23368	-3.51584
1.24035	18.182	1.24035	17.398	22.6353	0	1.24035	-3.51584
1.24702	18.294	1.24702	17.416	22.6686	0	1.24702	-3.51584
1.25368	18.294	1.25368	17.416	22.7019	0	1.25368	-3.51584
1.26035	18.463	1.26035	17.526	22.7353	0	1.26035	-3.51584
1.26702	18.678	1.26702	17.681	22.7686	0	1.26702	-3.51584
1.27368	18.844	1.27368	17.857	22.8019	0	1.27368	-3.51584
1.28035	18.944	1.28035	17.996	22.8353	0	1.28035	-3.51584
1.28702	19.01	1.28702	18.107	22.8686	0	1.28702	-3.51584
1.29369	19.094	1.29369	18.107	22.9019	0	1.29369	-3.51584
1.30035	19.172	1.30035	18.163	22.9353	0	1.30035	-3.51584
1.30702	19.273	1.30702	18.233	22.9686	0	1.30702	-3.51584
1.31369	19.417	1.31369	18.326	23.0019	0	1.31369	-3.51584
1.32035	19.692	1.32035	18.453	23.0352	0	1.32035	-3.51584
1.32702	20.362	1.32702	18.683	23.0685	0	1.32702	-3.51584
1.33369	20.362	1.33369	18.683	23.1019	0	1.33369	-3.51584
1.34036	20.587	1.34036	19.282	23.1352	0	1.34036	-3.51584
1.34702	20.543	1.34702	19.439	23.1685	0	1.34702	-3.51584
1.35369	20.142	1.35369	19.35	23.2019	0	1.35369	-3.51584
1.36036	19.704	1.36036	18.949	23.2352	0	1.36036	-3.51584
1.36702	19.47	1.36702	18.531	23.2685	0	1.36702	-3.51584
1.37369	19.503	1.37369	18.367	23.3019	0	1.37369	-3.51584
1.38036	19.493	1.38036	18.381	23.3352	0	1.38036	-3.51584
1.38702	19.545	1.38702	18.368	23.3685	0	1.38702	-3.51584
1.39369	19.531	1.39369	18.39	23.4019	0	1.39369	-3.51584
1.40036	19.487	1.40036	18.361	23.4352	0	1.40036	-3.51584
1.40703	19.487	1.40703	18.361	23.4685	0	1.40703	-3.51584
1.41369	19.451	1.41369	18.312	23.5018	0	1.41369	-3.51584
1.42036	19.368	1.42036	18.263	23.5352	0	1.42036	-3.51584
1.42703	19.233	1.42703	18.162	23.5685	0	1.42703	-3.51584
1.43369	19.111	1.43369	18.024	23.6018	0	1.43369	-3.51584
1.44036	19.027	1.44036	17.902	23.6351	0	1.44036	-3.51584
1.44703	18.957	1.44703	17.825	23.6685	0	1.44703	-3.51584
1.4537	18.882	1.4537	17.738	23.7018	0	1.4537	-3.51584
1.46036	18.802	1.46036	17.667	23.7351	0	1.46036	-3.51584
1.46703	18.741	1.46703	17.579	23.7685	0	1.46703	-3.51584
1.4737	18.704	1.4737	17.509	23.8018	0	1.4737	-3.51584
1.48033	18.67	1.48033	17.473	23.8351	0	1.48033	-3.51584
1.487	18.67	1.487	17.473	23.8685	0	1.487	-3.51584
1.49367	18.614	1.49367	17.428	23.9018	0	1.49367	-3.51584
1.50033	18.499	1.50033	17.363	23.9351	0	1.50033	-3.51584
1.507	18.425	1.507	17.249	23.9684	0	1.507	-3.51584
1.51367	18.392	1.51367	17.172	24.0018	0	1.51367	-3.51584
1.52033	18.402	1.52033	17.132	24.0351	0	1.52033	-3.51584
1.527	18.414	1.527	17.148	24.0684	0	1.527	-3.51584
1.53367	18.365	1.53367	17.135	24.1018	0	1.53367	-3.51584
1.54034	18.322	1.54034	17.088	24.1351	0	1.54034	-3.51584
1.547	18.254	1.547	17.041	24.1684	0	1.547	-3.51584
1.55367	18.14	1.55367	16.966	24.2018	0	1.55367	-3.51584
1.56034	18.011	1.56034	16.846	24.2351	0	1.56034	-3.51584
1.567	18.011	1.567	16.846	24.2684	0	1.567	-3.40921
1.57367	17.536	1.57367	16.706	24.3017	0	1.57367	-3.28403
1.58034	17.188	1.58034	16.267	24.3351	0	1.58034	-3.15886
1.58701	16.972	1.58701	15.95	24.3684	0	1.58701	-3.03368
1.59367	16.837	1.59367	15.729	24.4017	0	1.59367	-2.90849
1.60034	16.762	1.60034	15.598	24.435	0	1.60034	-2.78331
1.60701	16.796	1.60701	15.523	24.4684	0	1.60701	-2.65813
1.61367	16.973	1.61367	15.561	24.5017	0	1.61367	-2.53295
1.62034	16.971	1.62034	15.708	24.535	0	1.62034	-2.40777
1.62701	16.817	1.62701	15.671	24.5684	0	1.62701	-2.28259
1.63368	16.673	1.63368	15.507	24.6017	0	1.63368	-2.15741
1.64034	16.673	1.64034	15.507	24.635	0	1.64034	-2.03223
1.64701	16.539	1.64701	15.368	24.6684	0	1.64701	-1.90705
1.65368	16.409	1.65368	15.234	24.7017	0	1.65368	-1.78187
1.66034	16.301	1.66034	15.104	24.735	0	1.66034	-1.65669
1.66701	16.232	1.66701	15.001	24.7684	0	1.66701	-1.53151
1.67368	16.16	1.67368	14.928	24.8016	0	1.67368	-1.40633
1.68035	16.103	1.68035	14.845	24.835	0	1.68035	-1.28115
1.68701	16.064	1.68701	14.786	24.8683	0	1.68701	-1.15596
1.69368	16.024	1.69368	14.739	24.9016	0	1.69368	-1.03078
1.70035	15.973	1.70035	14.694	24.935	0	1.70035	-0.905603
1.70701	15.959	1.70701	14.635	24.9683	0	1.70701	-0.780432
1.71368	15.944	1.71368	14.612	25.0016	0	1.71368	-0.77503
1.72035	15.944	1.72035	14.612	25.035	0	1.72035	-0.77503
1.72701	15.904	1.72701	14.588	25.0683	0	1.72701	-0.77503
1.73368	15.853	1.73368	14.542	25.1016	0	1.73368	-0.77503
1.74035	15.818	1.74035	14.481	25.135	0	1.74035	-0.77503
1.74702	15.791	1.74702	14.443	25.1683	0	1.74702	-0.77503
1.75368	15.752	1.75368	14.415	25.2016	0	1.75368	-0.77503
1.76035	15.735	1.76035	14.376	25.2349	0	1.76035	-0.77503
1.76702	15.728	1.76702	14.351	25.2683	0	1.76702	-0.77503
1.77368	15.716	1.77368	14.343	25.3016	0	1.77368	-0.77503
1.78035	15.688	1.78035	14.318	25.3349	0	1.78035	-0.77503
1.78702	15.665	1.78702	14.28	25.3682	0	1.78702	-0.77503
1.79369	15.614	1.79369	14.257	25.4016	0	1.79369	-0.77503
1.80035	15.614	1.80035	14.257	25.4349	0	1.80035	-0.77503
1.80702	15.501	1.80702	14.182	25.4683	0	1.80702	-0.77503
1.81369	15.339	1.81369	14.034	25.5016	0	1.81369	-0.77503
1.82035	15.528	1.82035	13.946	25.5349	0	1.82035	-0.77503
1.82702	15.594	1.82702	14.107	25.5682	0	1.82702	-0.77503
1.83369	15.437	1.83369	14.14	25.6016	0	1.83369	-0.77503
1.84036	15.243	1.84036	13.973	25.6349	0	1.84036	-0.77503
1.84702	15.22	1.84702	13.803	25.6682	0	1.84702	-0.77503
1.85369	15.431	1.85369	13.804	25.7015	0	1.85369	-0.77503
1.86036	15.498	1.86036	13.976	25.7349	0	1.86036	-0.77503
1.86702	15.471	1.86702	14.012	25.7682	0	1.86702	-0.77503
1.87369	15.471	1.87369	14.012	25.8015	0	1.87369	-0.77503
1.88036	15.373	1.88036	13.977	25.8349	0	1.88036	-0.77503
1.88703	15.241	1.88703	13.872	25.8682	0	1.88703	-0.77503
1.89369	15.13	1.89369	13.75	25.9015	0	1.89369	-0.77503
1.90036	15.048	1.90036	13.642	25.9349	0	1.90036	-0.77503
1.90703	14.983	1.90703	13.562	25.9682	0	1.90703	-0.77503
1.91369	14.919	1.91369	13.503	26.0015	0	1.91369	-0.77503
1.92036	14.844	1.92036	13.429	26.0348	0	1.92036	-0.77503
1.92703	14.77	1.92703	13.365	26.0682	0	1.92703	-0.77503
1.9337	14.724	1.9337	13.296	26.1015	0	1.9337	-0.77503
1.94036	14.682	1.94036	13.257	26.1348	0	1.94036	-0.77503
1.94703	14.615	1.94703	13.216	26.1681	0	1.94703	-0.77503
1.9537	14.615	1.9537	13.143	26.2015	0	1.9537	-0.77503
1.96036	14.525	1.96036	13.143	26.2348	0	1.96036	-0.77503
1.96703	14.461	1.96703	13.059	26.2681	0	1.96703	-0.77503
1.9737	14.408	1.9737	12.999	26.3015	0	1.9737	-0.77503
1.98036	14.341	1.98036	12.946	26.3348	0	1.98036	-0.77503
1.98703	14.292	1.98703	12.871	26.3681	0	1.98703	-0.77503
1.9937	14.226	1.9937	12.815	26.4015	0	1.9937	-0.77503
2.00037	14.168	2.00037	12.747	26.4348	0	2.00037	-0.77503
2.00703	14.1	2.00703	12.696	26.4681	0	2.00703	-0.77503
2.0137	14.024	2.0137	12.638	26.5015	0	2.0137	-0.77503
2.02037	13.929	2.02037	12.557	26.5347	0	2.02037	-0.77503
2.02703	13.843	2.02703	12.467	26.5681	0	2.02703	-0.77503
2.0337	13.843	2.0337	12.467	26.6014	0	2.0337	-0.77503
2.04037	13.759	2.04037	12.382	26.6347	0	2.04037	-0.77503
2.04704	13.62	2.04704	12.301	26.6681	0	2.04704	-0.77503
2.0537	13.23	2.0537	12.161	26.7325	0	2.0537	-0.77503
2.06034	12.904	2.06034	11.801	26.75	0	2.06034	-0.77503
2.067	12.697	2.067	11.508	26.7681	0	2.067	-0.77503
2.07367	12.636	2.07367	11.316	26.8014	0	2.07367	-0.77503
2.08034	12.651	2.08034	11.268	26.8347	0	2.08034	-0.77503
2.08701	12.663	2.08701	11.276	26.8681	0	2.08701	-0.77503
2.09367	12.727	2.09367	11.28	26.9014	0	2.09367	-0.77503
2.10034	12.788	2.10034	11.337	26.9347	0	2.10034	-0.77503
2.10701	12.788	2.10701	11.337	26.9681	0	2.10701	-0.77503
2.11367	12.675	2.11367	11.372	27.0014	0	2.11367	-0.77503
2.12034	12.567	2.12034	11.25	27.0347	0	2.12034	-0.77503
2.12701	12.582	2.12701	11.17	27.0681	0	2.12701	-0.77503
2.13368	12.641	2.13368	11.184	27.1014	0	2.13368	-0.77503
2.14034	12.677	2.14034	11.225	27.1347	0	2.14034	-0.77503
2.14701	12.68	2.14701	11.261	27.1681	0	2.14701	-0.77503
2.15368	12.66	2.15368	11.273	27.2014	0	2.15368	-0.77503
2.16034	12.633	2.16034	11.252	27.2347	0	2.16034	-0.77503
2.16701	12.604	2.16701	11.231	27.2681	0	2.16701	-0.77503
2.17368	12.59	2.17368	11.202	27.3014	0	2.17368	-0.77503
2.18034	12.553	2.18034	11.182	27.3348	0	2.18034	-0.77503
2.18701	12.553	2.18701	11.182	27.3681	0	2.18701	-0.77503
2.19368	12.514	2.19368	11.153	27.4014	0	2.19368	-0.77503
2.20035	12.476	2.20035	11.111	27.4348	0	2.20035	-0.77503
2.20701	12.468	2.20701	11.066	27.4681	0	2.20701	-0.77503
2.21368	12.481	2.21368	11.048	27.5015	0	2.21368	-0.77503
2.22035	12.481	2.22035	11.058	27.5348	0	2.22035	-0.77503
2.22701	12.459	2.22701	11.051	27.5681	0	2.22701	-0.77503
2.23368	12.417	2.23368	11.021	27.6015	0	2.23368	-0.77503
2.24035	12.375	2.24035	10.993	27.6348	0	2.24035	-0.77503
2.24702	12.348	2.24702	10.945	27.6682	0	2.24702	-0.77503
2.25368	12.344	2.25368	10.922	27.7015	0	2.25368	-0.77503
2.26035	12.344	2.26035	10.919	27.7348	0	2.26035	-0.77503
2.26702	12.344	2.26702	10.919	27.7682	0	2.26702	-0.77503
2.27368	12.341	2.27368	10.92	27.8015	0	2.27368	-0.77503
2.28035	12.309	2.28035	10.913	27.8348	0	2.28035	-0.77503
2.28702	12.257	2.28702	10.809	27.8682	0	2.28702	-0.77503
2.29369	12.226	2.29369	10.809	27.9015	0	2.29369	-0.77503
2.30035	12.29	2.30035	10.81	27.9349	0	2.30035	-0.77503
2.30702	12.247	2.30702	10.846	27.9682	0	2.30702	-0.77503
2.31369	12.09	2.31369	10.787	28.0015	0	2.31369	-0.77503
2.32035	11.897	2.32035	10.621	28.0349	0	2.32035	-0.77503
2.32702	11.772	2.32702	10.449	28.0682	0	2.32702	-0.77503
2.33369	11.791	2.33369	10.341	28.1016	0	2.33369	-0.77503
2.34036	11.791	2.34036	10.341	28.1349	0	2.34036	-0.77503
2.34702	11.799	2.34702	10.361	28.1682	0	2.34702	-0.77503
2.35369	11.794	2.35369	10.364	28.2016	0	2.35369	-0.77503
2.36036	11.768	2.36036	10.367	28.2349	0	2.36036	-0.77503
2.36702	11.705	2.36702	10.333	28.2683	0	2.36702	-0.77503
2.37369	11.601	2.37369	10.272	28.3016	0	2.37369	-0.77503
2.38036	11.501	2.38036	10.183	28.3349	0	2.38036	-0.77503
2.38703	11.406	2.38703	10.087	28.3682	0	2.38703	-0.77503
2.39369	11.326	2.39369	9.998	28.4016	0	2.39369	-0.77503
2.40036	11.254	2.40036	9.921	28.4349	0	2.40036	-0.77503
2.40703	11.181	2.40703	9.858	28.4683	0	2.40703	-0.77503
2.41369	11.112	2.41369	9.791	28.5016	0	2.41369	-0.77503
2.42036	11.112	2.42036	9.791	28.5349	0	2.42036	-0.77503
2.42703	11.072	2.42703	9.731	28.5683	0	2.42703	-0.77503
2.43369	11.045	2.43369	9.693	28.6016	0	2.43369	-0.77503
2.44036	11.018	2.44036	9.666	28.635	0	2.44036	-0.77503
2.44703	10.987	2.44703	9.642	28.6683	0	2.44703	-0.77503
2.4537	10.957	2.4537	9.612	28.7016	0	2.4537	-0.77503
2.46036	10.921	2.46036	9.579	28.735	0	2.46036	-0.77503
2.46703	10.877	2.46703	9.542	28.7683	0	2.46703	-0.77503
2.4737	10.838	2.4737	9.5	28.8017	0	2.4737	-0.77503
2.48036	10.808	2.48036	9.469	28.835	0	2.48036	-0.77503
2.48703	10.759	2.48703	9.431	28.8683	0	2.48703	-0.77503
2.4937	10.732	2.4937	9.389	28.9017	0	2.4937	-0.77503
2.50037	10.732	2.50037	9.389	28.935	0	2.50037	-0.77503
2.50703	10.704	2.50703	9.368	28.9683	0	2.50703	-0.77503
2.5137	10.656	2.5137	9.338	29.0017	0	2.5137	-0.77503
2.52037	10.593	2.52037	9.287	29.035	0	2.52037	-0.77503
2.52703	10.551	2.52703	9.236	29.0684	0	2.52703	-0.77503
2.5337	10.384	2.5337	9.2	29.1017	0	2.5337	-0.77503
2.54037	10.225	2.54037	9.036	29.135	0	2.54037	-0.77503
2.54704	10.149	2.54704	8.895	29.1684	0	2.54704	-0.77503
2.5537	10.128	2.5537	8.826	29.2017	0	2.5537	-0.77503
2.56037	10.116	2.56037	8.812	29.2351	0	2.56037	-0.77503
2.56704	10.101	2.56704	8.801	29.2684	0	2.56704	-0.77503
2.5737	10.101	2.5737	8.801	29.3017	0	2.5737	-0.77503
2.58037	10.124	2.58037	8.782	29.3351	0	2.58037	-0.77503
2.58704	10.124	2.58704	8.797	29.3684	0	2.58704	-0.77503
2.59371	10.065	2.59371	8.783	29.4018	0	2.59371	-0.77503
2.60037	10.008	2.60037	8.725	29.4351	0	2.60037	-0.77503
2.60704	9.958	2.60704	8.674	29.4684	0	2.60704	-0.77503
2.61371	9.903	2.61371	8.626	29.5017	0	2.61371	-0.77503
2.62037	9.847	2.62037	8.53	29.5351	0	2.62037	-0.77503
2.62704	9.802	2.62704	8.53	29.5684	0	2.62704	-0.77503
2.63371	9.759	2.63371	8.481	29.6018	0	2.63371	-0.77503
2.64038	9.727	2.64038	8.445	29.6351	0	2.64038	-0.77503
2.64701	9.7	2.64701	8.414	29.6684	0	2.64701	-0.77503
2.65368	9.7	2.65368	8.414	29.7018	0	2.65368	-0.77503
2.66034	9.673	2.66034	8.389	29.7351	0	2.66034	-0.77503
2.66701	9.653	2.66701	8.364	29.7685	0	2.66701	-0.77503
2.67368	9.632	2.67368	8.34	29.8018	0	2.67368	-0.77503
2.68035	9.611	2.68035	8.326	29.8351	0	2.68035	-0.77503
2.68701	9.587	2.68701	8.301	29.8685	0	2.68701	-0.77503
2.69368	9.561	2.69368	8.284	29.9018	0	2.69368	-0.77503
2.70035	9.534	2.70035	8.271	29.9352	0	2.70035	-0.77503
2.70701	9.51	2.70701	8.253	29.9685	0	2.70701	-0.77503
2.71368	9.496	2.71368	8.238	30.0019	0	2.71368	-0.77503
2.72035	9.49	2.72035	8.222	30.0352	0	2.72035	-0.77503
2.72702	9.475	2.72702	8.208	30.0685	0	2.72702	-0.77503
2.73368	9.475	2.73368	8.208	30.1018	0	2.73368	-0.77503
2.74035	9.475	2.74035	8.197	30.1352	0	2.74035	-0.77503
2.74702	9.477	2.74702	8.196	30.1685	0	2.74702	-0.77503
2.75368	9.473	2.75368	8.196	30.2018	0	2.75368	-0.77503
2.76035	9.456	2.76035	8.184	30.2352	0	2.76035	-0.77503
2.76702	9.382	2.76702	8.152	30.2685	0	2.76702	-0.77503
2.77368	9.255	2.77368	8.059	30.3019	0	2.77368	-0.77503
2.78035	9.359	2.78035	7.968	30.3352	0	2.78035	-0.77503
2.78702	9.396	2.78702	8.061	30.3685	0	2.78702	-0.77503
2.79369	9.363	2.79369	8.082	30.4019	0	2.79369	-0.77503
2.80035	9.329	2.80035	8.042	30.4352	0	2.80035	-0.77503
2.80702	9.329	2.80702	8.042	30.4686	0	2.80702	-0.77503
2.81369	9.351	2.81369	8.013	30.5019	0	2.81369	-0.77503
2.82035	9.449	2.82035	8.032	30.5352	0	2.82035	-0.77503
2.82702	9.506	2.82702	8.106	30.5686	0	2.82702	-0.77503
2.83369	9.549	2.83369	8.143	30.6019	0	2.83369	-0.77503
2.84036	9.59	2.84036	8.17	30.6352	0	2.84036	-0.77503
2.84702	9.637	2.84702	8.2	30.6686	0	2.84702	-0.77503
2.85369	9.695	2.85369	8.232	30.7019	0	2.85369	-0.77503
2.86036	9.767	2.86036	8.28	30.7352	0	2.86036	-0.77503
2.86702	9.85	2.86702	8.339	30.7686	0	2.86702	-0.77503
2.87369	9.948	2.87369	8.399	30.8019	0	2.87369	-0.77503
2.88036	10.062	2.88036	8.465	30.8352	0	2.88036	-0.77503
2.88703	10.062	2.88703	8.465	30.8686	0	2.88703	-0.77503
2.89369	10.196	2.89369	8.561	30.9019	0	2.89369	-0.77503
2.90036	10.345	2.90036	8.663	30.9353	0	2.90036	-0.77503
2.90703	10.493	2.90703	8.775	30.9686	0	2.90703	-0.77503
2.91369	10.656	2.91369	8.883	31.0019	0	2.91369	-0.77503
2.92036	10.846	2.92036	9.003	31.0353	0	2.92036	-0.77503
2.92703	11.049	2.92703	9.149	31.0686	0	2.92703	-0.77503
2.9337	11.257	2.9337	9.31	31.102	0	2.9337	-0.77503
2.94036	11.479	2.94036	9.473	31.1353	0	2.94036	-0.77503
2.94703	11.729	2.94703	9.637	31.1686	0	2.94703	-0.77503
2.9537	11.986	2.9537	9.82	31.2019	0	2.9537	-0.77503
2.96036	12.245	2.96036	10.009	31.2353	0	2.96036	-0.77503
2.96703	12.245	2.96703	10.009	31.2686	0	2.96703	-0.77503
2.9737	12.511	2.9737	10.199	31.302	0	2.9737	-0.77503
2.98037	12.806	2.98037	10.4	31.3353	0	2.98037	-0.77503
2.98703	13.116	2.98703	10.614	31.3686	0	2.98703	-0.77503
2.9937	13.446	2.9937	10.838	31.402	0	2.9937	-0.77503
3.0004	13.787	3.0004	11.069	31.4353	0	3.0004	-0.77503
3.00703	14.15	3.00703	11.306	31.4687	0	3.00703	-0.77503
3.0137	14.439	3.0137	11.573	31.502	0	3.0137	-0.77503
3.02037	14.741	3.02037	11.753	31.5353	0	3.02037	-0.77503
3.02703	15.167	3.02703	11.944	31.5687	0	3.02703	-0.77503
3.0337	15.684	3.0337	12.256	31.602	0	3.0337	-0.77503
3.04037	15.684	3.04037	12.256	31.6354	0	3.04037	-0.77503
3.04703	16.256	3.04703	12.636	31.6687	0	3.04703	-0.77503
3.0537	16.806	3.0537	13.057	31.702	0	3.0537	-0.77503
3.06037	17.329	3.06037	13.448	31.7354	0	3.06037	-0.77503
3.06703	17.805	3.06703	13.814	31.7687	0	3.06703	-0.77503
3.0737	18.234	3.0737	14.152	31.802	0	3.0737	-0.77503
3.08037	18.709	3.08037	14.453	31.8354	0	3.08037	-0.77503
3.08703	19.209	3.08703	14.788	31.8687	0	3.08703	-0.77503
3.0937	19.71	3.0937	15.13	31.9021	0	3.0937	-0.77503
3.10037	20.222	3.10037	15.476	31.9354	0	3.10037	-0.77503
3.10703	20.768	3.10703	15.834	31.9687	0	3.10703	-0.77503
3.1137	21.319	3.1137	16.214	32.0021	0	3.1137	-0.77503
3.12037	21.319	3.12037	16.214	32.0354	0	3.12037	-0.77503
3.12703	21.879	3.12703	16.598	32.0688	0	3.12703	-0.77503
3.1337	22.462	3.1337	16.991	32.1021	0	3.1337	-0.77503
3.14037	23.06	3.14037	17.4	32.1354	0	3.14037	-0.77503
3.14703	23.658	3.14703	17.824	32.1688	0	3.14703	-0.77503
3.1537	24.28	3.1537	18.246	32.2021	0	3.1537	-0.77503
3.16037	24.931	3.16037	18.679	32.2355	0	3.16037	-0.77503
3.16703	25.587	3.16703	19.128	32.2688	0	3.16703	-0.77503
3.1737	26.249	3.1737	19.585	32.3021	0	3.1737	-0.77503
3.18037	26.941	3.18037	20.046	32.3355	0	3.18037	-0.77503
3.18703	27.684	3.18703	20.543	32.3688	0	3.18703	-0.77503
3.1937	28.443	3.1937	21.062	32.4021	0	3.1937	-0.77503
3.20037	28.443	3.20037	21.062	32.4355	0	3.20037	-0.77503
3.20703	29.23	3.20703	21.6	32.4688	0	3.20703	-0.77503
3.2137	30.075	3.2137	22.161	32.5022	0	3.2137	-0.77503
3.22037	30.964	3.22037	22.761	32.5355	0	3.22037	-0.77503
3.227	31.891	3.227	23.397	32.5688	0	3.227	-0.77503
3.23367	32.885	3.23367	24.066	32.6022	0	3.23367	-0.77503
3.24033	33.933	3.24033	24.788	32.6355	0	3.24033	-0.77503
3.247	34.898	3.247	25.53	32.6689	0	3.247	-0.77503
3.25367	35.793	3.25367	26.187	32.7022	0	3.25367	-0.77503
3.26034	36.967	3.26034	26.837	32.7355	0	3.26034	-0.77503
3.267	38.269	3.267	27.72	32.7689	0	3.267	-0.77503
3.27367	38.269	3.27367	27.72	32.8022	0	3.27367	-0.77503
3.28033	39.579	3.28033	28.672	32.8356	0	3.28033	-0.77503
3.287	41.039	3.287	30.706	32.8689	0	3.287	-0.77503
3.29367	42.664	3.29367	30.706	32.9022	0	3.29367	-0.77503
3.30034	44.547	3.30034	31.905	32.9356	0	3.30034	-0.77503
3.307	46.36	3.307	33.287	32.9689	0	3.307	-0.77503
3.31367	48.192	3.31367	34.604	33.0022	0	3.31367	-0.77503
3.32034	50.178	3.32034	35.946	33.0356	0	3.32034	-0.77503
3.327	52.328	3.327	37.41	33.0689	0	3.327	-0.77503
3.33367	54.65	3.33367	38.991	33.1023	0	3.33367	-0.77503
3.34034	57.193	3.34034	40.699	33.1356	0	3.34034	-0.77503
3.347	59.943	3.347	42.564	33.1689	0	3.347	-0.77503
3.35367	59.943	3.35367	42.564	33.2023	0	3.35367	-0.77503
3.36034	62.973	3.36034	44.595	33.2356	0	3.36034	-0.77503
3.367	66.263	3.367	46.819	33.269	0	3.367	-0.77503
3.37367	69.897	3.37367	49.269	33.3023	0	3.37367	-0.77503
3.38034	73.944	3.38034	51.946	33.3357	0	3.38034	-0.77503
3.387	78.316	3.387	54.917	33.369	0	3.387	-0.77503
3.39367	83.064	3.39367	58.126	33.4023	0	3.39367	-0.77503
3.40034	88.194	3.40034	61.594	33.4357	0	3.40034	-0.77503
3.407	93.736	3.407	65.35	33.469	0	3.407	-0.77503
3.41367	99.703	3.41367	69.4	33.5024	0	3.41367	-0.77503
3.42034	106.312	3.42034	73.764	33.5357	0	3.42034	-0.77503
3.427	113.516	3.427	78.596	33.569	0	3.427	-0.77503
3.43367	113.516	3.43367	78.596	33.6024	0	3.43367	-0.77503
3.44034	121.359	3.44034	83.842	33.6357	0	3.44034	-0.77503
3.447	129.83	3.447	89.553	33.669	0	3.447	-0.77503
3.45367	139.002	3.45367	95.693	33.7024	0	3.45367	-0.77503
3.46034	149.046	3.46034	102.338	33.7357	0	3.46034	-0.77503
3.467	159.67	3.467	109.598	33.7691	0	3.467	-0.77503
3.47367	170.769	3.47367	117.246	33.8024	0	3.47367	-0.77503
3.48034	182.438	3.48034	125.204	33.8357	0	3.48034	-0.77503
3.487	195.917	3.487	133.595	33.8691	0	3.487	-0.77503
3.49367	210.612	3.49367	143.421	33.9024	0	3.49367	-0.77503
3.50034	225.744	3.50034	153.759	33.9358	0	3.50034	-0.77503
3.507	225.744	3.507	153.759	33.9691	0	3.507	-0.77503
3.51367	243.405	3.51367	164.581	34.0024	0	3.51367	-0.77503
3.52034	264.279	3.52034	177.382	34.0358	0	3.52034	-0.77503
3.527	286.619	3.527	192.236	34.0691	0	3.527	-0.77503
3.53367	307.813	3.53367	207.937	34.1025	0	3.53367	-0.77503
3.54034	328.513	3.54034	222.689	34.1358	0	3.54034	-0.77503
3.547	348.89	3.547	237.142	34.1691	0	3.547	-0.77503
3.55367	369.875	3.55367	251.435	34.2025	0	3.55367	-0.77503
3.56034	392.798	3.56034	266.201	34.2358	0	3.56034	-0.77503
3.567	418.079	3.567	282.4	34.2691	0	3.567	-0.77503
3.57367	444.828	3.57367	300.175	34.3025	0	3.57367	-0.77503
3.58034	472.511	3.58034	318.83	34.3358	0	3.58034	-0.77503
3.587	472.511	3.587	318.83	34.3692	0	3.587	-0.77503
3.59367	502.191	3.59367	338.15	34.4025	0	3.59367	-0.77503
3.60034	533.582	3.60034	358.897	34.4358	0	3.60034	-0.77503
3.607	566.131	3.607	380.754	34.4692	0	3.607	-0.77503
3.61367	599.827	3.61367	403.36	34.5025	0	3.61367	-0.77503
3.62034	634.973	3.62034	451.146	34.5359	0	3.62034	-0.77503
3.62701	672.109	3.62701	451.146	34.5692	0	3.62701	-0.77503
3.63367	711.231	3.63367	476.878	34.6025	0	3.63367	-0.77503
3.64034	752.563	3.64034	503.969	34.6359	0	3.64034	-0.77503
3.647	796.458	3.647	532.634	34.6692	0	3.647	-0.77503
3.65367	841.61	3.65367	562.99	34.7025	0	3.65367	-0.77503
3.66034	886.938	3.66034	594.042	34.7359	0	3.66034	-0.77503
3.66701	886.938	3.66701	594.042	34.7692	0	3.66701	-0.77503
3.67367	933.741	3.67367	625.212	34.8025	0	3.67367	-0.77503
3.68034	982.709	3.68034	657.627	34.8359	0	3.68034	-0.77503
3.68701	1033.4	3.68701	691.474	34.8692	0	3.68701	-0.77503
3.69367	1086.67	3.69367	726.599	34.9026	0	3.69367	-0.77503
3.70034	1143.13	3.70034	763.586	34.9359	0	3.70034	-0.77503
3.70701	1202.41	3.70701	802.843	34.9692	0	3.70701	-0.77503
3.71367	1262.98	3.71367	844.035	35.0026	0	3.71367	-0.77503
3.72034	1324.91	3.72034	886.107	35.0359	0	3.72034	-0.77503
3.72701	1385.49	3.72701	929.442	35.0693	0	3.72701	-0.77503
3.73367	1441.39	3.73367	971.191	35.1026	0	3.73367	-0.77503
3.74034	1441.39	3.74034	971.191	35.1359	0	3.74034	-0.77503
3.74701	1499.38	3.74701	1010.37	35.1693	0	3.74701	-0.77503
3.75367	1560.49	3.75367	1051.68	35.2026	0	3.75367	-0.77503
3.76034	1624.69	3.76034	1094.98	35.2359	0	3.76034	-0.77503
3.76701	1693.87	3.76701	1141.43	35.2693	0	3.76701	-0.77503
3.77367	1765.73	3.77367	1191.76	35.3026	0	3.77367	-0.77503
3.78034	1839.16	3.78034	1245.48	35.3359	0	3.78034	-0.77503
3.78701	1907.09	3.78701	1299	35.3693	0	3.78701	-0.77503
3.79367	1976.56	3.79367	1350.62	35.4026	0	3.79367	-0.77503
3.80034	2045.47	3.80034	1403.92	35.4359	0	3.80034	-0.77503
3.80701	2113.13	3.80701	1457.27	35.4693	0	3.80701	-0.77503
3.81364	2182.75	3.81364	1512.01	35.5026	0	3.81364	-0.77503
3.82031	2182.75	3.82031	1512.01	35.536	0	3.82031	-0.77503
3.82697	2254.28	3.82697	1569.68	35.5693	0	3.82697	-0.77503
3.83364	2326.13	3.83364	1629.89	35.6026	0	3.83364	-0.77503
3.84031	2393.82	3.84031	1691.44	35.636	0	3.84031	-0.77503
3.84697	2458.84	3.84697	1753.24	35.6693	0	3.84697	-0.77503
3.85364	2522.61	3.85364	1815.47	35.7027	0	3.85364	-0.77503
3.86031	2583.78	3.86031	1877.58	35.736	0	3.86031	-0.77503
3.86698	2641.93	3.86698	1939.65	35.7693	0	3.86698	-0.77503
3.87364	2697.42	3.87364	2001.76	35.8027	0	3.87364	-0.77503
3.88031	2747.44	3.88031	2063.89	35.836	0	3.88031	-0.77503
3.88697	2793.86	3.88697	2124.13	35.8693	0	3.88697	-0.77503
3.89364	2837.08	3.89364	2184.67	35.9027	0	3.89364	-0.77503
3.90031	2837.08	3.90031	2184.67	35.936	0	3.90031	-0.77503
3.90698	2877.3	3.90698	2244.26	35.9694	0	3.90698	-0.77503
3.91364	2912.44	3.91364	2302.44	36.0027	0	3.91364	-0.77503
3.92031	2946.5	3.92031	2359.51	36.036	0	3.92031	-0.77503
3.92697	2980.05	3.92697	2411.79	36.0694	0	3.92697	-0.77503
3.93364	3006.75	3.93364	2462.92	36.1027	0	3.93364	-0.77503
3.94031	3032.88	3.94031	2513.71	36.1361	0	3.94031	-0.77503
3.94697	3054.32	3.94697	2563.17	36.1694	0	3.94697	-0.77503
3.95364	3074.56	3.95364	2610.04	36.2027	0	3.95364	-0.77503
3.96031	3092.07	3.96031	2653.31	36.2361	0	3.96031	-0.77503
3.96697	3110.14	3.96697	2695	36.2694	0	3.96697	-0.77503
3.97364	3110.14	3.97364	2695	36.3027	0	3.97364	-0.77503
3.98031	3128.88	3.98031	2733.64	36.3361	0	3.98031	-0.77503
3.98697	3146.27	3.98697	2770.64	36.3694	0	3.98697	-0.77503
3.99364	3159.53	3.99364	2803.49	36.4028	0	3.99364	-0.77503
4.00031	3174.56	4.00031	2834.97	36.4361	0	4.00031	-0.77503
4.00697	3189.06	4.00697	2862.82	36.4694	0	4.00697	-0.77503
4.01364	3195.66	4.01364	2885.68	36.5027	0	4.01364	-0.77503
4.02031	3206.38	4.02031	2908.65	36.5361	0	4.02031	-0.77503
4.02698	3213.02	4.02698	2931.2	36.5694	0	4.02698	-0.77503
4.03364	3219.54	4.03364	2949.7	36.6028	0	4.03364	-0.77503
4.04031	3225.97	4.04031	2963.38	36.6361	0	4.04031	-0.77503
4.04697	3233.49	4.04697	2979.19	36.6694	0	4.04697	-0.77503
4.05364	3233.49	4.05364	2979.19	36.7028	0	4.05364	-0.77503
4.06031	3237.43	4.06031	2992.17	36.7361	0	4.06031	-0.77503
4.06698	3245.18	4.06698	3005.22	36.7695	0	4.06698	-0.77503
4.07364	3247.03	4.07364	3015.93	36.8028	0	4.07364	-0.77503
4.08031	3250.76	4.08031	3028.04	36.8362	0	4.08031	-0.77503
4.08698	3250.52	4.08698	3035.47	36.8695	0	4.08698	-0.77503
4.09364	3251.42	4.09364	3044.92	36.9028	0	4.09364	-0.77503
4.10031	3252.14	4.10031	3054.41	36.9362	0	4.10031	-0.77503
4.10698	3254.97	4.10698	3064.87	36.9695	0	4.10698	-0.77503
4.11364	3258.42	4.11364	3069.05	37.0029	0	4.11364	-0.77503
4.12031	3260.12	4.12031	3075.09	37.0362	0	4.12031	-0.77503
4.12698	3262.66	4.12698	3081.84	37.0695	0	4.12698	-0.77503
4.13364	3262.66	4.13364	3081.84	37.1029	0	4.13364	-0.77503
4.14031	3264.73	4.14031	3089.21	37.1362	0	4.14031	-0.77503
4.14698	3268.76	4.14698	3096.2	37.1695	0	4.14698	-0.77503
4.15364	3276.94	4.15364	3100.08	37.2029	0	4.15364	-0.77503
4.16031	3283.65	4.16031	3104.17	37.2362	0	4.16031	-0.77503
4.16698	3286.68	4.16698	3104.81	37.2696	0	4.16698	-0.77503
4.17364	3290.41	4.17364	3109.93	37.3029	0	4.17364	-0.77503
4.18031	3288.66	4.18031	3111.34	37.3362	0	4.18031	-0.77503
4.18698	3293.27	4.18698	3117.22	37.3696	0	4.18698	-0.77503
4.19364	3294.58	4.19364	3116.42	37.4029	0	4.19364	-0.685759
4.20031	3298.13	4.20031	3121.39	37.4363	0	4.20031	-0.560578
4.20698	3298.13	4.20698	3121.39	37.4696	0	4.20698	-0.435415
4.21364	3297.36	4.21364	3125.47	37.5029	0	4.21364	-0.310252
4.22031	3297.94	4.22031	3133.84	37.5363	0	4.22031	-0.185089
4.22698	3306.07	4.22698	3138.66	37.5696	0	4.22698	-0.0599088
4.23364	3302.7	4.23364	3142.63	37.603	0	4.23364	0.0652719
4.24031	3308.65	4.24031	3142.9	37.6363	0	4.24031	0.190435
4.24698	3308.43	4.24698	3148.15	37.6696	0	4.24698	0.315597
4.25364	3305.82	4.25364	3152.46	37.7029	0	4.25364	0.44076
4.26031	3309.91	4.26031	3154.96	37.7363	0	4.26031	0.565941
4.26698	3309.47	4.26698	3156	37.7696	0	4.26698	0.691122
4.27364	3315.54	4.27364	3156.86	37.803	0	4.27364	0.816284
4.28031	3316.6	4.28031	3159.62	37.8363	0	4.28031	0.941465
4.28698	3316.6	4.28698	3156.84	37.8696	0	4.28698	1.06665
4.29364	3314.95	4.29364	3156.84	37.903	0	4.29364	1.19183
4.30031	3324.19	4.30031	3166.09	37.9363	0	4.30031	1.31701
4.30698	3327.63	4.30698	3166.15	37.9697	0	4.30698	1.44217
4.31364	3330.46	4.31364	3165.18	38.003	0	4.31364	1.56733
4.32031	3334.13	4.32031	3165.41	38.0363	0	4.32031	1.69251
4.32698	3334.45	4.32698	3166.63	38.0697	0	4.32698	1.81769
4.33365	3341.62	4.33365	3174.12	38.103	0	4.33365	1.94287
4.34031	3346.08	4.34031	3174.82	38.1364	0	4.34031	1.96578
4.34698	3348.33	4.34698	3175.4	38.1697	0	4.34698	1.96578
4.35364	3347.44	4.35364	3181.32	38.203	0	4.35364	1.96578
4.36031	3346.72	4.36031	3187.33	38.2364	0	4.36031	1.96578
4.36698	3346.72	4.36698	3187.33	38.2697	0	4.36698	1.96578
4.37365	3346.12	4.37365	3188.89	38.3031	0	4.37365	1.96578
4.38031	3340.43	4.38031	3189.08	38.3364	0	4.38031	1.96578
4.38698	3345.1	4.38698	3192.55	38.3697	0	4.38698	1.96578
4.39361	3344.8	4.39361	3193.19	38.4031	0	4.39361	1.96578
4.40028	3344.55	4.40028	3197.07	38.4364	0	4.40028	1.96578
4.40694	3343.01	4.40694	3195.79	38.4697	0	4.40694	1.96578
4.41361	3339.15	4.41361	3198.07	38.5031	0	4.41361	1.96578
4.42028	3338.58	4.42028	3203.39	38.5364	0	4.42028	1.96578
4.42694	3342.18	4.42694	3206.59	38.5698	0	4.42694	1.96578
4.43361	3342.4	4.43361	3210.39	38.6031	0	4.43361	1.96578
4.44028	3342.4	4.44028	3210.39	38.6364	0	4.44028	1.96578
4.44694	3346.72	4.44694	3212.34	38.6698	0	4.44694	1.96578
4.45361	3351.7	4.45361	3210.52	38.7031	0	4.45361	1.96578
4.46028	3357.24	4.46028	3209.04	38.7365	0	4.46028	1.96578
4.46694	3353.43	4.46694	3210.07	38.7698	0	4.46694	1.96578
4.47361	3352.99	4.47361	3214.44	38.8031	0	4.47361	1.96578
4.48028	3348.64	4.48028	3219.22	38.8364	0	4.48028	1.96578
4.48694	3350.44	4.48694	3229.5	38.8698	0	4.48694	1.96578
4.49361	3350.53	4.49361	3229.2	38.9031	0	4.49361	1.96578
4.50028	3357.78	4.50028	3231.34	38.9364	0	4.50028	1.96578
4.50695	3368.35	4.50695	3229.53	38.9698	0	4.50695	1.96578
4.51361	3370.91	4.51361	3229.22	39.0031	0	4.51361	1.96578
4.52028	3370.91	4.52028	3229.22	39.0365	0	4.52028	1.96578
4.52694	3371.55	4.52694	3230.15	39.0698	0	4.52694	1.96578
4.53361	3370.65	4.53361	3228.56	39.1031	0	4.53361	1.96578
4.54028	3367.13	4.54028	3233.29	39.1365	0	4.54028	1.96578
4.54695	3368.45	4.54695	3232.32	39.1698	0	4.54695	1.96578
4.55361	3370.99	4.55361	3236.38	39.2032	0	4.55361	1.96578
4.56028	3370.19	4.56028	3236.04	39.2365	0	4.56028	1.96578
4.56695	3369.54	4.56695	3234.56	39.2698	0	4.56695	1.96578
4.57361	3366.23	4.57361	3232.19	39.3032	0	4.57361	1.96578
4.58028	3369.17	4.58028	3236.28	39.3365	0	4.58028	1.96578
4.58694	3376.13	4.58694	3238.39	39.3698	0	4.58694	1.96578
4.59361	3375.84	4.59361	3237.68	39.4032	0	4.59361	1.96578
4.60028	3375.84	4.60028	3237.68	39.4365	0	4.60028	1.96578
4.60694	3378.55	4.60694	3243.34	39.4698	0	4.60694	1.96578
4.61361	3375	4.61361	3245.42	39.5032	0	4.61361	1.96578
4.62028	3373.48	4.62028	3248.18	39.5365	0	4.62028	1.96578
4.62695	3376.61	4.62695	3248.18	39.5698	0	4.62695	1.96578
4.63361	3380.69	4.63361	3243.36	39.6032	0	4.63361	1.96578
4.64028	3385.58	4.64028	3239.4	39.6365	0	4.64028	1.96578
4.64694	3389.59	4.64694	3239.72	39.6699	0	4.64694	1.96578
4.65361	3388.35	4.65361	3239.99	39.7032	0	4.65361	1.96578
4.66028	3391.87	4.66028	3245.24	39.7365	0	4.66028	1.96578
4.66695	3394.75	4.66695	3249.55	39.7699	0	4.66695	1.96578
4.67361	3394.75	4.67361	3249.55	39.8032	0	4.67361	1.96578
4.68028	3392.59	4.68028	3251.79	39.8366	0	4.68028	1.96578
4.68695	3400.17	4.68695	3254.93	39.8699	0	4.68695	1.96578
4.69361	3400.02	4.69361	3256.21	39.9032	0	4.69361	1.96578
4.70028	3398.4	4.70028	3259.86	39.9366	0	4.70028	1.96578
4.70695	3401.69	4.70695	3262.85	39.9699	0	4.70695	1.96578
4.71361	3406	4.71361	3260.2	40.0032	0	4.71361	1.96578
4.72028	3407.94	4.72028	3260.54	40.0366	0	4.72028	1.96578
4.72695	3403.41	4.72695	3259.54	40.0699	0	4.72695	1.96578
4.73361	3404.23	4.73361	3260	40.1032	0	4.73361	1.96578
4.74028	3404.92	4.74028	3260.38	40.1366	0	4.74028	1.96578
4.74694	3403.92	4.74694	3256.94	40.1699	0	4.74694	1.96578
4.75361	3403.92	4.75361	3256.94	40.2032	0	4.75361	1.96578
4.76028	3398.66	4.76028	3257.87	40.2366	0	4.76028	1.96578
4.76694	3390.13	4.76694	3259.92	40.2699	0	4.76694	1.96578
4.77361	3388.79	4.77361	3261.6	40.3033	0	4.77361	1.96578
4.78028	3386.25	4.78028	3260.43	40.3366	0	4.78028	1.96578
4.78694	3391.73	4.78694	3264.66	40.3699	0	4.78694	1.96578
4.79361	3393.11	4.79361	3262.93	40.4033	0	4.79361	1.96578
4.80028	3402.28	4.80028	3264.07	40.4366	0	4.80028	1.96578
4.80694	3400.25	4.80694	3261.21	40.47	0	4.80694	1.96578
4.81361	3401.65	4.81361	3262.67	40.5033	0	4.81361	1.96578
4.82028	3401.25	4.82028	3269.23	40.5366	0	4.82028	1.96578
4.82694	3395.05	4.82694	3271.88	40.57	0	4.82694	1.96578
4.83361	3395.05	4.83361	3271.88	40.6033	0	4.83361	1.96578
4.84028	3392.84	4.84028	3276.8	40.6366	0	4.84028	1.96578
4.84694	3397.14	4.84694	3274.17	40.67	0	4.84694	1.96578
4.85361	3397.55	4.85361	3277.29	40.7033	0	4.85361	1.96578
4.86028	3401.01	4.86028	3278.51	40.7366	0	4.86028	1.96578
4.86695	3407.09	4.86695	3274.31	40.77	0	4.86695	1.96578
4.87361	3407.26	4.87361	3270.85	40.8033	0	4.87361	1.96578
4.88028	3404.35	4.88028	3268.02	40.8367	0	4.88028	1.96578
4.88695	3400.48	4.88695	3266.97	40.87	0	4.88695	1.96578
4.89361	3398.78	4.89361	3267.39	40.9034	0	4.89361	1.96578
4.90028	3398.9	4.90028	3273.11	40.9367	0	4.90028	1.96578
4.90695	3398.9	4.90695	3273.11	40.97	0	4.90695	1.96578
4.91361	3405.37	4.91361	3273.74	41.0034	0	4.91361	1.96578
4.92028	3414.06	4.92028	3272.95	41.0367	0	4.92028	1.96578
4.92695	3411.45	4.92695	3273.61	41.0701	0	4.92695	1.96578
4.93361	3410.85	4.93361	3276.83	41.1034	0	4.93361	1.96578
4.94028	3415.17	4.94028	3278.13	41.1367	0	4.94028	1.96578
4.94695	3418.71	4.94695	3270.32	41.17	0	4.94695	1.96578
4.95361	3413.75	4.95361	3282.62	41.2034	0	4.95361	1.96578
4.96028	3415.92	4.96028	3282.62	41.2367	0	4.96028	1.96578
4.96695	3422.72	4.96695	3278.96	41.2701	0	4.96695	1.96578
4.97358	3421.67	4.97358	3275.94	41.3034	0	4.97358	1.96578
4.98025	3425.73	4.98025	3281.53	41.3368	0	4.98025	1.96578
4.98691	3425.73	4.98691	3281.53	41.3701	0	4.98691	1.96578
4.99358	3427.39	4.99358	3281.99	41.4034	0	4.99358	1.96578
5.00025	3420.87	5.00025	3283.72	41.4368	0	5.00025	1.96578
5.00691	3425.08	5.00691	3281.14	41.4701	0	5.00691	1.96578
5.01358	3423.61	5.01358	3277.74	41.5035	0	5.01358	1.96578
5.02025	3420.82	5.02025	3280.23	41.5368	0	5.02025	1.96578
5.02691	3426.75	5.02691	3285.06	41.5701	0	5.02691	1.96578
5.03358	3426.58	5.03358	3280.96	41.6035	0	5.03358	1.96578
5.04025	3424.85	5.04025	3284.25	41.6368	0	5.04025	1.96578
5.04691	3430.05	5.04691	3286.96	41.6702	0	5.04691	1.96578
5.05358	3430.93	5.05358	3282.52	41.7035	0	5.05358	1.96578
5.06025	3433.34	5.06025	3284.15	41.7368	0	5.06025	1.96578
5.06691	3433.34	5.06691	3284.15	41.7702	0	5.06691	1.96578
5.07358	3433.63	5.07358	3282.81	41.8035	0	5.07358	1.96578
5.08025	3427.51	5.08025	3288.61	41.8368	0	5.08025	1.96578
5.08691	3416.61	5.08691	3293.37	41.8702	0	5.08691	1.96578
5.09358	3418.27	5.09358	3309.77	41.9035	0	5.09358	1.96578
5.10025	3418.02	5.10025	3307.9	41.9369	0	5.10025	1.96578
5.10691	3417.82	5.10691	3306.36	41.9702	0	5.10691	1.96578
5.11358	3410.09	5.11358	3309.39	42.0035	0	5.11358	1.96578
5.12025	3412.92	5.12025	3316.42	42.0369	0	5.12025	1.96578
5.12691	3410.52	5.12691	3307.98	42.0702	0	5.12691	1.96578
5.13358	3411.67	5.13358	3312.21	42.1036	0	5.13358	1.96578
5.14025	3411.67	5.14025	3312.21	42.1369	0	5.14025	1.96578
5.14691	3407.98	5.14691	3305.84	42.1702	0	5.14691	1.96578
5.15358	3412.83	5.15358	3306.08	42.2036	0	5.15358	1.96578
5.16025	3412	5.16025	3302.15	42.2369	0	5.16025	1.96578
5.16691	3421.26	5.16691	3305.94	42.2703	0	5.16691	1.96578
5.17358	3422.09	5.17358	3304.76	42.3036	0	5.17358	1.96578
5.18024	3426.09	5.18024	3303.79	42.3369	0	5.18024	1.96578
5.18691	3422.87	5.18691	3305.83	42.3703	0	5.18691	1.96578
5.19358	3423.42	5.19358	3308.96	42.4036	0	5.19358	1.96578
5.20025	3423.86	5.20025	3311.53	42.4369	0	5.20025	1.96578
5.20691	3424.23	5.20691	3310.75	42.4703	0	5.20691	1.96578
5.21358	3419.81	5.21358	3307.33	42.5036	0	5.21358	1.96578
5.22024	3419.81	5.22024	3307.33	42.537	0	5.22024	1.96578
5.22691	3416.19	5.22691	3311.68	42.5703	0	5.22691	1.96578
5.23358	3416.32	5.23358	3308.09	42.6036	0	5.23358	1.96578
5.24025	3418.05	5.24025	3310.82	42.637	0	5.24025	1.96578
5.24691	3416.28	5.24691	3310.17	42.6703	0	5.24691	1.96578
5.25358	3421.32	5.25358	3305.51	42.7037	0	5.25358	1.96578
5.26024	3427.17	5.26024	3301.68	42.737	0	5.26024	1.96578
5.26691	3423.77	5.26691	3299.89	42.7704	0	5.26691	1.96578
5.27358	3429.18	5.27358	3299.81	42.8037	0	5.27358	1.96578
5.28024	3425.41	5.28024	3302.56	42.837	0	5.28024	1.96578
5.28691	3423.9	5.28691	3306.28	42.8703	0	5.28691	1.96578
5.29358	3423.9	5.29358	3306.28	42.9037	0	5.29358	1.96578
5.30025	3421.08	5.30025	3307.89	42.937	0	5.30025	1.96578
5.30691	3423.59	5.30691	3312.15	42.9704	0	5.30691	1.96578
5.31358	3425.65	5.31358	3309.86	43.0037	0	5.31358	1.96578
5.32024	3422.52	5.32024	3315.28	43.0371	0	5.32024	1.96578
5.32691	3423.13	5.32691	3313.84	43.0704	0	5.32691	1.96578
5.33358	3423.64	5.33358	3317.03	43.1037	0	5.33358	1.96578
5.34024	3425.69	5.34024	3316.71	43.1371	0	5.34024	1.96578
5.34691	3427.38	5.34691	3316.45	43.1704	0	5.34691	1.96578
5.35358	3425.52	5.35358	3316.23	43.2038	0	5.35358	1.96578
5.36024	3439.8	5.36024	3314.63	43.2371	0	5.36024	1.96578
5.36691	3437.32	5.36691	3306.54	43.2704	0	5.36691	1.96578
5.37358	3437.32	5.37358	3306.54	43.3038	0	5.37358	1.96578
5.38024	3443.86	5.38024	3308.1	43.3371	0	5.38024	1.96578
5.38691	3452.93	5.38691	3305.17	43.3705	0	5.38691	1.96578
5.39358	3456.66	5.39358	3294.97	43.4038	0	5.39358	1.96578
5.40024	3457.94	5.40024	3295.77	43.4371	0	5.40024	1.96578
5.40691	3466.41	5.40691	3293.69	43.4704	0	5.40691	1.96578
5.41358	3464.19	5.41358	3300.49	43.5038	0	5.41358	1.96578
5.42024	3462.36	5.42024	3306.08	43.5371	0	5.42024	1.96578
5.42691	3460.86	5.42691	3309.18	43.5705	0	5.42691	1.96578
5.43358	3454.61	5.43358	3306.06	43.6038	0	5.43358	1.96578
5.44024	3454.5	5.44024	3310.64	43.6372	0	5.44024	1.96578
5.44691	3451.03	5.44691	3315.92	43.6705	0	5.44691	1.96578
5.45358	3451.03	5.45358	3315.92	43.7038	0	5.45358	1.96578
5.46024	3448.18	5.46024	3315.8	43.7372	0	5.46024	1.96578
5.46691	3449.22	5.46691	3312.87	43.7705	0	5.46691	1.96578
5.47358	3445.06	5.47358	3313.31	43.8039	0	5.47358	1.96578
5.48024	3446.66	5.48024	3318.11	43.8372	0	5.48024	1.96578
5.48691	3444.6	5.48691	3316.17	43.8705	0	5.48691	1.96578
5.49358	3448.04	5.49358	3311.8	43.9039	0	5.49358	1.96578
5.50024	3449.12	5.50024	3311	43.9372	0	5.50024	1.96578
5.50691	3444.98	5.50691	3308.93	43.9705	0	5.50691	1.96578
5.51358	3450.15	5.51358	3314.52	44.0039	0	5.51358	1.96578
5.52024	3452.59	5.52024	3319.11	44.0372	0	5.52024	1.96578
5.52691	3452.86	5.52691	3315.58	44.0705	0	5.52691	1.96578
5.53358	3452.86	5.53358	3315.58	44.1039	0	5.53358	1.96578
5.54024	3448.04	5.54024	3318.46	44.1372	0	5.54024	1.96578
5.54691	3447.41	5.54691	3320.84	44.1705	0	5.54691	1.96578
5.55358	3445.21	5.55358	3322.78	44.2039	0	5.55358	1.96578
5.56021	3446.8	5.56021	3327.43	44.2372	0	5.56021	1.96578
5.56688	3443.07	5.56688	3329.71	44.2706	0	5.56688	1.96578
5.57354	3441.66	5.57354	3325.69	44.3039	0	5.57354	1.96578
5.58021	3440.49	5.58021	3331.39	44.3372	0	5.58021	1.96578
5.58688	3437.9	5.58688	3331.45	44.3706	0	5.58688	1.96578
5.59354	3444.34	5.59354	3330	44.4039	0	5.59354	1.96578
5.60021	3446.08	5.60021	3331.82	44.4372	0	5.60021	1.96578
5.60688	3446.08	5.60688	3331.82	44.4706	0	5.60688	1.96578
5.61354	3449.26	5.61354	3331.79	44.5039	0	5.61354	1.96578
5.62021	3445.1	5.62021	3338.42	44.5373	0	5.62021	1.96578
5.62688	3450.25	5.62688	3338.42	44.5706	0	5.62688	1.96578
5.63354	3452.69	5.63354	3337.21	44.6039	0	5.63354	1.96578
5.64021	3444.74	5.64021	3336.22	44.6372	0	5.64021	1.96578
5.64688	3446.42	5.64688	3341.64	44.6706	0	5.64688	1.96578
5.65354	3449.55	5.65354	3339.86	44.7039	0	5.65354	1.96578
5.66021	3453.9	5.66021	3334.04	44.7373	0	5.66021	1.96578
5.66688	3447.31	5.66688	3329.26	44.7706	0	5.66688	1.96578
5.67358	3455.78	5.67358	3329.7	44.8039	0	5.67358	1.96578
5.68021	3457.23	5.68021	3327.12	44.8373	0	5.68021	1.96578
5.68688	3457.23	5.68688	3327.12	44.8706	0	5.68688	1.96578
5.69354	3454.96	5.69354	3325	44.904	0	5.69354	1.96578
5.70021	3453.09	5.70021	3327.72	44.9373	0	5.70021	1.96578
5.70688	3453.27	5.70688	3329.96	44.9706	0	5.70688	1.96578
5.71354	3446.79	5.71354	3330.28	45.004	0	5.71354	1.96578
5.72021	3457.28	5.72021	3340.09	45.0373	0	5.72021	1.96578
5.72688	3458.46	5.72688	3335.65	45.0707	0	5.72688	1.96578
5.73354	3457.68	5.73354	3342.83	45.104	0	5.73354	1.96578
5.74021	3455.32	5.74021	3339.36	45.1374	0	5.74021	1.96578
5.74688	3455.32	5.74688	3339.36	45.1707	0	5.74688	1.96578
5.75354	3453.57	5.75354	3348.54	45.204	0	5.75354	1.96578
5.76021	3450.29	5.76021	3348.59	45.2373	0	5.76021	1.96578
5.76688	3450.29	5.76688	3348.59	45.2707	0	5.76688	1.96578
5.77354	3460.16	5.77354	3344.09	45.304	0	5.77354	1.96578
5.78021	3462.62	5.78021	3343.39	45.3374	0	5.78021	1.96578
5.78688	3470.27	5.78688	3341.31	45.3707	0	5.78688	1.96578
5.79354	3469.14	5.79354	3349.14	45.404	0	5.79354	1.96578
5.80021	3466.45	5.80021	3350.66	45.4374	0	5.80021	1.96578
5.80688	3473.41	5.80688	3350.33	45.4707	0	5.80688	1.96578
5.81354	3469.96	5.81354	3350.05	45.5041	0	5.81354	1.96578
5.82021	3470.66	5.82021	3351.4	45.5374	0	5.82021	1.96578
5.82688	3471.25	5.82688	3357.44	45.5707	0	5.82688	1.96578
5.83354	3468.18	5.83354	3364.1	45.6041	0	5.83354	1.96578
5.84021	3468.18	5.84021	3364.1	45.6374	0	5.84021	1.96578
5.84688	3478.84	5.84688	3359.81	45.6708	0	5.84688	1.96578
5.85354	3479.78	5.85354	3354.78	45.7041	0	5.85354	1.96578
5.86021	3482.44	5.86021	3352.17	45.7374	0	5.86021	1.96578
5.86688	3482.75	5.86688	3342.74	45.7707	0	5.86688	1.96578
5.87354	3475.91	5.87354	3343.83	45.8041	0	5.87354	1.96578
5.88021	3466.99	5.88021	3344.72	45.8374	0	5.88021	1.96578
5.88687	3464.69	5.88687	3353.67	45.8708	0	5.88687	1.96578
5.89354	3473.96	5.89354	3357.62	45.9041	0	5.89354	1.96578
5.90021	3472.16	5.90021	3352.99	45.9374	0	5.90021	1.96578
5.90688	3474.31	5.90688	3355.42	45.9708	0	5.90688	1.96578
5.91354	3476.08	5.91354	3348.24	46.0041	0	5.91354	1.96578
5.92021	3476.08	5.92021	3348.24	46.0375	0	5.92021	1.96578
5.92687	3475.7	5.92687	3354.84	46.0708	0	5.92687	1.96578
5.93354	3482.99	5.93354	3356.94	46.1042	0	5.93354	1.96578
5.94021	3487	5.94021	3353.95	46.1375	0	5.94021	1.96578
5.94687	3494.29	5.94687	3354.61	46.1708	0	5.94687	1.96578
5.95354	3485.38	5.95354	3351.45	46.2042	0	5.95354	1.96578
5.96021	3476.41	5.96021	3351.45	46.2375	0	5.96021	1.96578
5.96687	3481.6	5.96687	3360.94	46.2709	0	5.96687	1.96578
5.97354	3478.44	5.97354	3365.28	46.3042	0	5.97354	1.96578
5.98021	3474.09	5.98021	3367.16	46.3375	0	5.98021	1.96578
5.98687	3474.07	5.98687	3370.37	46.3708	0	5.98687	1.96578
5.99354	3467.12	5.99354	3368.08	46.4042	0	5.99354	1.96578
6.00021	3467.12	6.00021	3368.08	46.4375	0	6.00021	1.96578
6.00687	3456.6	6.00687	3374.59	46.4709	0	6.00687	1.96578
6.01354	3457.93	6.01354	3369.98	46.5042	0	6.01354	1.96578
6.02021	3460.81	6.02021	3367.76	46.5375	0	6.02021	1.96578
6.02688	3463.17	6.02688	3370.87	46.5709	0	6.02688	1.96578
6.03354	3465.11	6.03354	3365.38	46.6042	0	6.03354	1.96578
6.04021	3466.7	6.04021	3370.63	46.6376	0	6.04021	1.96578
6.04687	3469.84	6.04687	3373.22	46.6709	0	6.04687	1.96578
6.05354	3474.29	6.05354	3368.85	46.7043	0	6.05354	1.96578
6.06021	3468.98	6.06021	3370.09	46.7376	0	6.06021	1.96578
6.06687	3471.72	6.06687	3369.47	46.7709	0	6.06687	1.96578
6.07354	3471.72	6.07354	3369.47	46.8043	0	6.07354	1.96578
6.08021	3479.73	6.08021	3364.23	46.8376	0	6.08021	1.96578
6.08687	3488.33	6.08687	3354.06	46.871	0	6.08687	1.96578
6.09354	3489.47	6.09354	3356.32	46.9043	0	6.09354	1.96578
6.10021	3486.7	6.10021	3363.19	46.9376	0	6.10021	1.96578
6.10687	3486.25	6.10687	3365.45	46.971	0	6.10687	1.96578
6.11354	3485.89	6.11354	3365.66	47.0043	0	6.11354	1.96578
6.12021	3491.36	6.12021	3365.83	47.0376	0	6.12021	1.96578
6.12687	3493.88	6.12687	3364.37	47.071	0	6.12687	1.96578
6.13354	3495.95	6.13354	3361.6	47.1043	0	6.13354	1.96578
6.14017	3493.84	6.14017	3364.14	47.1377	0	6.14017	1.96578
6.14684	3499.92	6.14684	3367.9	47.171	0	6.14684	1.96578
6.15351	3499.92	6.15351	3367.9	47.2044	0	6.15351	1.96578
6.16017	3495.27	6.16017	3361.44	47.2377	0	6.16017	1.96578
6.16684	3491.46	6.16684	3372.78	47.271	0	6.16684	1.96578
6.17351	3490.16	6.17351	3371.68	47.3044	0	6.17351	1.96578
6.18017	3490.98	6.18017	3370.78	47.3377	0	6.18017	1.96578
6.18684	3486.15	6.18684	3373.35	47.3711	0	6.18684	1.96578
6.19351	3487.68	6.19351	3386.36	47.4044	0	6.19351	1.96578
6.20017	3492.84	6.20017	3386.15	47.4377	0	6.20017	1.96578
6.20684	3493.18	6.20684	3385.97	47.4711	0	6.20684	1.96578
6.21351	3495.38	6.21351	3385.82	47.5044	0	6.21351	1.96578
6.22017	3497.19	6.22017	3387.42	47.5377	0	6.22017	1.96578
6.22684	3496.75	6.22684	3388.73	47.5711	0	6.22684	1.96578
6.23351	3496.75	6.23351	3388.73	47.6044	0	6.23351	1.96578
6.24017	3498.31	6.24017	3386.42	47.6377	0	6.24017	1.96578
6.24684	3499.6	6.24684	3387.9	47.6711	0	6.24684	1.96578
6.25351	3493.22	6.25351	3387.42	47.7044	0	6.25351	1.96578
6.26017	3493.5	6.26017	3387.02	47.7378	0	6.26017	1.96578
6.26684	3491.85	6.26684	3381.77	47.7711	0	6.26684	1.96578
6.27351	3494.3	6.27351	3384.09	47.8044	0	6.27351	1.96578
6.28017	3500.3	6.28017	3385.99	47.8378	0	6.28017	1.96578
6.28684	3503.2	6.28684	3380.93	47.8711	0	6.28684	1.96578
6.29351	3503.62	6.29351	3376.77	47.9045	0	6.29351	1.96578
6.30017	3493.06	6.30017	3379.99	47.9378	0	6.30017	1.96578
6.30684	3493.06	6.30684	3379.99	47.9711	0	6.30684	1.96578
6.31351	3477.91	6.31351	3377.61	48.0045	0	6.31351	1.96578
6.32017	3479.06	6.32017	3382.43	48.0378	0	6.32017	1.96578
6.32684	3480	6.32684	3390.01	48.0712	0	6.32684	1.96578
6.33351	3478.94	6.33351	3396.23	48.1045	0	6.33351	1.96578
6.34017	3483.71	6.34017	3405.14	48.1378	0	6.34017	1.96578
6.34684	3493.69	6.34684	3399.89	48.1711	0	6.34684	1.96578
6.35351	3495.8	6.35351	3398.97	48.2045	0	6.35351	1.96578
6.36017	3490.12	6.36017	3405.46	48.2378	0	6.36017	1.96578
6.36684	3489.07	6.36684	3414.69	48.2712	0	6.36684	1.96578
6.37351	3490.1	6.37351	3407.72	48.3045	0	6.37351	1.96578
6.38017	3489.06	6.38017	3408.94	48.3378	0	6.38017	1.96578
6.38684	3489.06	6.38684	3408.94	48.3712	0	6.38684	1.96578
6.39351	3500.22	6.39351	3409.93	48.4045	0	6.39351	1.96578
6.40017	3513.83	6.40017	3399	48.4379	0	6.40017	1.96578
6.40684	3512.34	6.40684	3391.6	48.4712	0	6.40684	1.96578
6.41351	3515.11	6.41351	3397.54	48.5045	0	6.41351	1.96578
6.42017	3511.47	6.42017	3397.04	48.5379	0	6.42017	1.96578
6.42684	3510.4	6.42684	3393.24	48.5712	0	6.42684	1.96578
6.43351	3513.52	6.43351	3393.51	48.6045	0	6.43351	1.96578
6.44017	3512.08	6.44017	3393.73	48.6379	0	6.44017	1.96578
6.44684	3514.9	6.44684	3399.29	48.6712	0	6.44684	1.96578
6.4535	3519.29	6.4535	3398.48	48.7045	0	6.4535	1.96578
6.46017	3520.82	6.46017	3399.56	48.7379	0	6.46017	1.96578
6.46684	3520.82	6.46684	3399.56	48.7712	0	6.46684	1.96578
6.4735	3518.08	6.4735	3396.99	48.8045	0	6.4735	1.96578
6.48017	3524.03	6.48017	3407.74	48.8379	0	6.48017	1.96578
6.48684	3520.71	6.48684	3405.41	48.8712	0	6.48684	1.96578
6.4935	3517.99	6.4935	3405.25	48.9046	0	6.4935	1.96578
6.50017	3523.96	6.50017	3405.13	48.9379	0	6.50017	1.96578
6.50684	3518.73	6.50684	3405.02	48.9712	0	6.50684	1.96578
6.5135	3522.44	6.5135	3408.56	49.0046	0	6.5135	1.96578
6.52017	3517.48	6.52017	3406.08	49.0379	0	6.52017	1.96578
6.52684	3511.54	6.52684	3402.34	49.0713	0	6.52684	1.96578
6.5335	3510.47	6.5335	3408.24	49.1046	0	6.5335	1.96578
6.54017	3510.47	6.54017	3408.24	49.1379	0	6.54017	1.96578
6.54684	3509.59	6.54684	3402.44	49.1713	0	6.54684	1.96578
6.5535	3512.86	6.5535	3394.43	49.2046	0	6.5535	1.96578
6.56017	3509.63	6.56017	3394.49	49.238	0	6.56017	1.96578
6.56684	3512.89	6.56684	3394.55	49.2713	0	6.56684	1.96578
6.5735	3517.65	6.5735	3392.88	49.3046	0	6.5735	1.96578
6.58017	3525.88	6.58017	3391.51	49.3379	0	6.58017	1.96578
6.58684	3528.3	6.58684	3395.63	49.3713	0	6.58684	1.96578
6.5935	3532.43	6.5935	3399.02	49.4046	0	6.5935	1.96578
6.60017	3527.61	6.60017	3398.27	49.438	0	6.60017	1.96578
6.60684	3519.86	6.60684	3395.94	49.4713	0	6.60684	1.96578
6.6135	3515.37	6.6135	3399.27	49.5046	0	6.6135	1.96578
6.62017	3515.37	6.62017	3407.64	49.538	0	6.62017	1.96578
6.62684	3524.02	6.62684	3407.64	49.5713	0	6.62684	1.96578
6.6335	3522.68	6.6335	3410.72	49.6047	0	6.6335	1.96578
6.64017	3523.61	6.64017	3415.12	49.638	0	6.64017	1.96578
6.64683	3526.45	6.64683	3420.65	49.6714	0	6.64683	1.96578
6.6535	3522.7	6.6535	3423.27	49.7047	0	6.6535	1.96578
6.66017	3515.83	6.66017	3431.33	49.738	0	6.66017	1.96578
6.66684	3513.99	6.66684	3433.96	49.7714	0	6.66684	1.96578
6.6735	3510.56	6.6735	3436.11	49.8047	0	6.6735	1.96578
6.68017	3517.87	6.68017	3428.7	49.8381	0	6.68017	1.96578
6.68683	3519.67	6.68683	3433.77	49.8714	0	6.68683	1.96578
6.6935	3525.35	6.6935	3432.17	49.9047	0	6.6935	1.96578
6.70017	3525.35	6.70017	3432.17	49.938	0	6.70017	1.96578
6.70684	3521.81	6.70684	3434.64	49.9714	0	6.70684	1.96578
6.7135	3529.3	6.7135	3436.68	50.0047	0	6.7135	1.96578
6.72017	3531.12	6.72017	3436.42	50.0381	0	6.72017	1.96578
6.7268	3524.62	6.7268	3438.13	50.0714	0	6.7268	1.96578
6.73347	3523.18	6.73347	3437.62	50.1047	0	6.73347	1.96578
6.74014	3524.03	6.74014	3439.12	50.1381	0	6.74014	1.96578
6.7468	3522.7	6.7468	3440.34	50.1714	0	6.7468	1.96578
6.75347	3530.04	6.75347	3437.56	50.2048	0	6.75347	1.96578
6.76014	3529.65	6.76014	3433.44	50.2381	0	6.76014	1.96578
6.7668	3535.74	6.7668	3435.68	50.2714	0	6.7668	1.96578
6.77347	3535.74	6.77347	3435.68	50.3048	0	6.77347	1.96578
6.78014	3547.72	6.78014	3435.61	50.3381	0	6.78014	1.96578
6.7868	3540.17	6.7868	3439.44	50.3715	0	6.7868	1.96578
6.79347	3540.05	6.79347	3442.59	50.4048	0	6.79347	1.96578
6.80014	3537.86	6.80014	3451.41	50.4381	0	6.80014	1.96578
6.8068	3534.06	6.8068	3450.44	50.4715	0	6.8068	1.96578
6.81347	3539.36	6.81347	3444.01	50.5048	0	6.81347	1.96578
6.82013	3539.38	6.82013	3436.94	50.5381	0	6.82013	2.03489
6.8268	3548.31	6.8268	3438.57	50.5715	0	6.8268	2.16007
6.83347	3538.73	6.83347	3436.1	50.6048	0	6.83347	2.28523
6.84013	3538.87	6.84013	3426.99	50.6382	0	6.84013	2.4104
6.8468	3547.89	6.8468	3422.98	50.6715	0	6.8468	2.53556
6.85347	3547.89	6.85347	3422.98	50.7048	0	6.85347	2.66074
6.86013	3552.97	6.86013	3421.48	50.7382	0	6.86013	2.78592
6.8668	3548.48	6.8668	3431.95	50.7715	0	6.8668	2.9111
6.87347	3549	6.87347	3442.67	50.8048	0	6.87347	3.03626
6.88013	3545.21	6.88013	3437.63	50.8382	0	6.88013	3.16143
6.8868	3548.52	6.8868	3439.14	50.8715	0	6.8868	3.28661
6.89347	3553.49	6.89347	3438.45	50.9049	0	6.89347	3.41179
6.90014	3559.89	6.90014	3436	50.9382	0	6.90014	3.53697
6.9068	3554.16	6.9068	3437.79	50.9715	0	6.9068	3.66213
6.91347	3554.16	6.91347	3437.79	51.0049	0	6.91347	3.78729
6.92014	3551.12	6.92014	3447.75	51.0382	0	6.92014	3.91247
6.9268	3544.94	6.9268	3453.51	51.0715	0	6.9268	4.03765
6.93347	3544.94	6.93347	3453.51	51.1049	0	6.93347	4.16284
6.94014	3548.29	6.94014	3452.16	51.1382	0	6.94014	4.288
6.9468	3544.64	6.9468	3451.06	51.1715	0	6.9468	4.41316
6.95347	3541.65	6.95347	3453.01	51.2049	0	6.95347	4.53834
6.96014	3555.04	6.96014	3453.01	51.2382	0	6.96014	4.66352
6.9668	3558.84	6.9668	3455.76	51.2716	0	6.9668	4.70659
6.97347	3555.38	6.97347	3455.98	51.3049	0	6.97347	4.70659
6.98014	3559.12	6.98014	3464.6	51.3382	0	6.98014	4.70659
6.9868	3555.6	6.9868	3459.34	51.3716	0	6.9868	4.70659
6.99347	3557.05	6.99347	3463.03	51.4049	0	6.99347	4.70659
7.00014	3567.69	7.00014	3472.64	51.4382	0	7.00014	4.70659
7.0068	3567.69	7.0068	3472.64	51.4716	0	7.0068	4.70659
7.01347	3562.64	7.01347	3471.86	51.5049	0	7.01347	4.70659
7.02014	3562.83	7.02014	3475.44	51.5383	0	7.02014	4.70659
7.0268	3565.23	7.0268	3470.17	51.5716	0	7.0268	4.70659
7.03347	3567.21	7.03347	3467.81	51.6049	0	7.03347	4.70659
7.04014	3566.57	7.04014	3469.98	51.6383	0	7.04014	4.70659
7.0468	3570.64	7.0468	3467.66	51.6716	0	7.0468	4.70659
7.05347	3567.19	7.05347	3461.86	51.7049	0	7.05347	4.70659
7.06014	3562.23	7.06014	3469.43	51.7383	0	7.06014	4.70659
7.0668	3562.49	7.0668	3465.24	51.7716	0	7.0668	4.70659
7.07347	3558.37	7.07347	3463.77	51.8049	0	7.07347	4.70659
7.08014	3559.32	7.08014	3470.99	51.8383	0	7.08014	4.70659
7.0868	3559.32	7.0868	3470.99	51.8716	0	7.0868	4.70659
7.09347	3551.67	7.09347	3466.52	51.905	0	7.09347	4.70659
7.10014	3558.4	7.10014	3468.92	51.9383	0	7.10014	4.70659
7.1068	3555.02	7.1068	3468.81	51.9717	0	7.1068	4.70659
7.11347	3552.24	7.11347	3472.94	52.005	0	7.11347	4.70659
7.12014	3554.29	7.12014	3472.11	52.0383	0	7.12014	4.70659
7.1268	3558.23	7.1268	3463.63	52.0717	0	7.1268	4.70659
7.13347	3566.18	7.13347	3466.56	52.105	0	7.13347	4.70659
7.14014	3575.18	7.14014	3462.88	52.1384	0	7.14014	4.70659
7.1468	3575.18	7.1468	3462.88	52.1717	0	7.1468	4.70659
7.15347	3570.92	7.15347	3463.86	52.205	0	7.15347	4.70659
7.16014	3585.39	7.16014	3461.1	52.2383	0	7.16014	4.70659
7.1668	3585.39	7.1668	3461.1	52.2717	0	7.1668	4.70659
7.17347	3586.08	7.17347	3460.37	52.305	0	7.17347	4.70659
7.18014	3579.86	7.18014	3466.01	52.3383	0	7.18014	4.70659
7.1868	3576.96	7.1868	3464.4	52.3717	0	7.1868	4.70659
7.19347	3584.03	7.19347	3463.08	52.405	0	7.19347	4.70659
7.20014	3578.18	7.20014	3462	52.4384	0	7.20014	4.70659
7.2068	3582.56	7.2068	3465.21	52.4717	0	7.2068	4.70659
7.2135	3576.97	7.2135	3457.97	52.5051	0	7.2135	4.70659
7.22014	3581.57	7.22014	3461.9	52.5384	0	7.22014	4.70659
7.2268	3580.62	7.2268	3465.14	52.5717	0	7.2268	4.70659
7.23347	3579.84	7.23347	3463.69	52.6051	0	7.23347	4.70659
7.24014	3579.84	7.24014	3463.69	52.6384	0	7.24014	4.70659
7.2468	3574.75	7.2468	3462.5	52.6718	0	7.2468	4.70659
7.25347	3566.36	7.25347	3469.96	52.7051	0	7.25347	4.70659
7.26014	3563.69	7.26014	3473.88	52.7384	0	7.26014	4.70659
7.2668	3570.66	7.2668	3481.55	52.7718	0	7.2668	4.70659
7.27347	3563.01	7.27347	3490.17	52.8051	0	7.27347	4.70659
7.28014	3565.39	7.28014	3490.47	52.8384	0	7.28014	4.70659
7.2868	3567.34	7.2868	3500.82	52.8718	0	7.2868	4.70659
7.29347	3564.49	7.29347	3500.82	52.9051	0	7.29347	4.70659
7.30014	3573.8	7.30014	3501.41	52.9385	0	7.30014	4.70659
7.30677	3581.45	7.30677	3497.56	52.9718	0	7.30677	4.70659
7.31344	3581.45	7.31344	3497.56	53.0051	0	7.31344	4.70659
7.3201	3580.53	7.3201	3496.54	53.0385	0	7.3201	4.70659
7.32677	3577.51	7.32677	3495.7	53.0718	0	7.32677	4.70659
7.33344	3572.83	7.33344	3495.01	53.1051	0	7.33344	4.70659
7.3401	3580.65	7.3401	3488.21	53.1385	0	7.3401	4.70659
7.34677	3577.61	7.34677	3484.65	53.1718	0	7.34677	4.70659
7.35344	3568.71	7.35344	3490.39	53.2052	0	7.35344	4.70659
7.3601	3567.82	7.3601	3488.52	53.2385	0	7.3601	4.70659
7.36677	3571.67	7.36677	3489.11	53.2719	0	7.36677	4.70659
7.37344	3579.7	7.37344	3485.39	53.3052	0	7.37344	4.70659
7.3801	3583.81	7.3801	3484.42	53.3385	0	7.3801	4.70659
7.38677	3584.79	7.38677	3492.52	53.3718	0	7.38677	4.70659
7.39344	3583.27	7.39344	3492.4	53.4053	0	7.39344	4.70659
7.4001	3583.27	7.4001	3492.4	53.4385	0	7.4001	4.70659
7.40677	3584.35	7.40677	3496.75	53.4718	0	7.40677	4.70659
7.41344	3585.23	7.41344	3498.08	53.5052	0	7.41344	4.70659
7.4201	3588.35	7.4201	3506.13	53.5385	0	7.4201	4.70659
7.42677	3575.51	7.42677	3503.58	53.5719	0	7.42677	4.70659
7.43344	3564.96	7.43344	3497.26	53.6052	0	7.43344	4.70659
7.4401	3569.32	7.4401	3500.74	53.6385	0	7.4401	4.70659
7.44677	3570.56	7.44677	3501.33	53.6719	0	7.44677	4.70659
7.45343	3578.79	7.45343	3508.81	53.7052	0	7.45343	4.70659
7.4601	3567.65	7.4601	3512.55	53.7385	0	7.4601	4.70659
7.46677	3573.93	7.46677	3500.63	53.7719	0	7.46677	4.70659
7.47343	3573.93	7.47343	3500.63	53.8052	0	7.47343	4.70659
7.4801	3579.08	7.4801	3501.25	53.8386	0	7.4801	4.70659
7.48677	3585.78	7.48677	3506.34	53.8719	0	7.48677	4.70659
7.49343	3588.8	7.49343	3508.19	53.9052	0	7.49343	4.70659
7.5001	3591.28	7.5001	3509.71	53.9386	0	7.5001	4.70659
7.50677	3586.34	7.50677	3508.7	53.9719	0	7.50677	4.70659
7.51343	3586.86	7.51343	3505.68	54.0052	0	7.51343	4.70659
7.5201	3584.97	7.5201	3509.98	54.0386	0	7.5201	4.70659
7.52677	3583.42	7.52677	3518.38	54.1032	0	7.52677	4.70659
7.53343	3579.89	7.53343	3518.08	54.1216	0	7.53343	4.70659
7.5401	3574.8	7.5401	3509.16	54.1386	0	7.5401	4.70659
7.54677	3566.4	7.54677	3512.84	54.1719	0	7.54677	4.70659
7.55343	3566.4	7.55343	3512.84	54.2053	0	7.55343	4.70659
7.5601	3575.37	7.5601	3518.25	54.2386	0	7.5601	4.70659
7.56677	3582.74	7.56677	3511.39	54.272	0	7.56677	4.70659
7.57343	3572.92	7.57343	3497.76	54.3053	0	7.57343	4.70659
7.5801	3575.85	7.5801	3501.15	54.3386	0	7.5801	4.70659
7.58677	3573.67	7.58677	3508.66	54.372	0	7.58677	4.70659
7.59343	3586.54	7.59343	3517.29	54.4053	0	7.59343	4.70659
7.6001	3594.46	7.6001	3510.59	54.4386	0	7.6001	4.70659
7.60677	3595.92	7.60677	3503.02	54.472	0	7.60677	4.70659
7.61343	3583.73	7.61343	3503.21	54.5053	0	7.61343	4.70659
7.6201	3583.73	7.6201	3518.01	54.5386	0	7.6201	4.70659
7.62677	3584.96	7.62677	3527.52	54.572	0	7.62677	4.70659
7.63343	3584.96	7.63343	3527.52	54.6053	0	7.63343	4.70659
7.6401	3590.6	7.6401	3532.77	54.6386	0	7.6401	4.70659
7.64677	3585.78	7.64677	3532.21	54.672	0	7.64677	4.70659
7.65343	3591.28	7.65343	3536.62	54.7053	0	7.65343	4.70659
7.6601	3595.79	7.6601	3530.79	54.7387	0	7.6601	4.70659
7.66677	3590.05	7.66677	3535.45	54.772	0	7.66677	4.70659
7.67343	3587.58	7.67343	3539.28	54.8053	0	7.67343	4.70659
7.6801	3583.31	7.6801	3544.97	54.8387	0	7.6801	4.70659
7.68677	3591.8	7.68677	3552.3	54.872	0	7.68677	4.70659
7.69343	3593.74	7.69343	3548.24	54.9054	0	7.69343	4.70659
7.7001	3605.74	7.7001	3544.9	54.9387	0	7.7001	4.70659
7.70677	3605.74	7.70677	3544.9	54.972	0	7.70677	4.70659
7.71343	3605.18	7.71343	3542.17	55.0054	0	7.71343	4.70659
7.7201	3609.75	7.7201	3537.59	55.0387	0	7.7201	4.70659
7.72677	3603.76	7.72677	3543.59	55.0721	0	7.72677	4.70659
7.73343	3596.57	7.73343	3548.51	55.1054	0	7.73343	4.70659
7.7401	3592.94	7.7401	3549.99	55.1387	0	7.7401	4.70659
7.74677	3597.15	7.74677	3553.77	55.1721	0	7.74677	4.70659
7.75343	3600.61	7.75343	3551.83	55.2055	0	7.75343	4.70659
7.7601	3600.98	7.7601	3552.73	55.2387	0	7.7601	4.70659
7.76677	3598.88	7.76677	3558.66	55.2721	0	7.76677	4.70659
7.77343	3598.88	7.77343	3558.66	55.3054	0	7.77343	4.70659
7.7801	3599.56	7.7801	3560.88	55.3388	0	7.7801	4.70659
7.78677	3600.11	7.78677	3552.95	55.3721	0	7.78677	4.70659
7.79343	3603.04	7.79343	3551.18	55.4054	0	7.79343	4.70659
7.8001	3610.64	7.8001	3554.74	55.4388	0	7.8001	4.70659
7.80677	3604.48	7.80677	3552.64	55.4721	0	7.80677	4.70659
7.81343	3601.75	7.81343	3550.9	55.5055	0	7.81343	4.70659
7.8201	3597.19	7.8201	3554.52	55.5388	0	7.8201	4.70659
7.82677	3603.2	7.82677	3545.48	55.5722	0	7.82677	4.70659
7.83344	3608.13	7.83344	3542.64	55.6055	0	7.83344	4.70659
7.8401	3607.15	7.8401	3540.3	55.6388	0	7.8401	4.70659
7.84677	3608.81	7.84677	3538.39	55.6722	0	7.84677	4.70659
7.85344	3615.37	7.85344	3536.83	55.7055	0	7.85344	4.70659
7.8601	3620.76	7.8601	3537.94	55.7388	0	7.8601	4.70659
7.86677	3620.76	7.86677	3537.94	55.7721	0	7.86677	4.70659
7.87344	3622.54	7.87344	3529.68	55.8055	0	7.87344	4.70659
7.8801	3621.44	7.8801	3525.09	55.8388	0	7.8801	4.70659
7.88673	3615.68	7.88673	3530.78	55.8722	0	7.88673	4.70659
7.8934	3610.94	7.8934	3532.98	55.9055	0	7.8934	4.70659
7.90007	3611.93	7.90007	3527.8	55.9388	0	7.90007	4.70659
7.90673	3617.94	7.90673	3535.56	55.9722	0	7.90673	4.70659
7.9134	3622.86	7.9134	3534.5	56.0055	0	7.9134	4.70659
7.92007	3610.06	7.92007	3536.03	56.0389	0	7.92007	4.70659
7.92674	3613.76	7.92674	3544.96	56.0722	0	7.92674	4.70659
7.9334	3627.94	7.9334	3535.43	56.1055	0	7.9334	4.70659
7.94007	3627.94	7.94007	3535.43	56.1389	0	7.94007	4.70659
7.94673	3623.4	7.94673	3532.08	56.1722	0	7.94673	4.70659
7.9534	3627.34	7.9534	3539.77	56.2056	0	7.9534	4.70659
7.96007	3615.93	7.96007	3539.77	56.2389	0	7.96007	4.70659
7.96674	3618.58	7.96674	3556.53	56.2722	0	7.96674	4.70659
7.9734	3623.39	7.9734	3551.71	56.3055	0	7.9734	4.70659
7.98007	3619.66	7.98007	3545.42	56.3389	0	7.98007	4.70659
7.98674	3616.61	7.98674	3540.27	56.3722	0	7.98674	4.70659
7.9934	3614.11	7.9934	3548.43	56.4056	0	7.9934	4.70659
8.00007	3619.72	8.00007	3540.48	56.4389	0	8.00007	4.70659
8.00677	3619.72	8.00677	3540.48	56.4722	0	8.00677	4.70659
8.0134	3618.66	8.0134	3545.1	56.5056	0	8.0134	4.70659
8.02007	3618.66	8.02007	3545.1	56.5389	0	8.02007	4.70659
8.02674	3635.02	8.02674	3544.72	56.5723	0	8.02674	4.70659
8.0334	3631.69	8.0334	3542.02	56.6056	0	8.0334	4.70659
8.04007	3634.15	8.04007	3537.48	56.6389	0	8.04007	4.70659
8.04674	3621.53	8.04674	3546.14	56.6723	0	8.04674	4.70659
8.0534	3623.17	8.0534	3558.81	56.7056	0	8.0534	4.70659
8.06007	3619.49	8.06007	3553.58	56.739	0	8.06007	4.70659
8.06674	3616.47	8.06674	3549.3	56.7723	0	8.06674	4.70659
8.0734	3616.46	8.0734	3550.64	56.8056	0	8.0734	4.70659
8.08007	3624.38	8.08007	3554.31	56.839	0	8.08007	4.70659
8.08674	3624.38	8.08674	3554.31	56.8723	0	8.08674	4.70659
8.0934	3616.92	8.0934	3542.49	56.9056	0	8.0934	4.70659
8.10007	3616.92	8.10007	3542.49	56.939	0	8.10007	4.70659
8.10674	3614.36	8.10674	3535.6	56.9723	0	8.10674	4.70659
8.1134	3607.53	8.1134	3541.96	57.0056	0	8.1134	4.70659
8.12007	3611.68	8.12007	3549.81	57.039	0	8.12007	4.70659
8.12674	3617.73	8.12674	3551.06	57.0723	0	8.12674	4.70659
8.13341	3605.85	8.13341	3557.3	57.1056	0	8.13341	4.70659
8.14007	3615.68	8.14007	3554.74	57.139	0	8.14007	4.70659
8.14674	3608.62	8.14674	3557.66	57.1723	0	8.14674	4.70659
8.1534	3620.79	8.1534	3560.06	57.2058	0	8.1534	4.70659
8.16007	3604.15	8.16007	3557.01	57.239	0	8.16007	4.70659
8.16674	3606.35	8.16674	3549.79	57.2724	0	8.16674	4.70659
8.1734	3606.35	8.1734	3549.79	57.3057	0	8.1734	4.70659
8.18007	3608.16	8.18007	3551.05	57.3391	0	8.18007	4.70659
8.18674	3609.64	8.18674	3544.89	57.3724	0	8.18674	4.70659
8.1934	3601.41	8.1934	3544.55	57.4057	0	8.1934	4.70659
8.20007	3614.87	8.20007	3554.67	57.439	0	8.20007	4.70659
8.20674	3620.35	8.20674	3552.58	57.4724	0	8.20674	4.70659
8.2134	3622.2	8.2134	3553.34	57.5057	0	8.2134	4.70659
8.22007	3616.3	8.22007	3551.5	57.5391	0	8.22007	4.70659
8.22674	3618.88	8.22674	3552.44	57.5723	0	8.22674	4.70659
8.23341	3611.25	8.23341	3558.41	57.6057	0	8.23341	4.70659
8.24007	3609.71	8.24007	3560.68	57.639	0	8.24007	4.70659
8.24674	3609.71	8.24674	3560.68	57.6725	0	8.24674	4.70659
8.2534	3606.05	8.2534	3576.74	57.7057	0	8.2534	4.70659
8.26007	3610.47	8.26007	3565.97	57.739	0	8.26007	4.70659
8.26674	3619.47	8.26674	3572.26	57.7724	0	8.26674	4.70659
8.2734	3632.63	8.2734	3562.3	57.8057	0	8.2734	4.70659
8.28007	3634.93	8.28007	3561.31	57.839	0	8.28007	4.70659
8.28674	3642.38	8.28674	3554.63	57.8724	0	8.28674	4.70659
8.2934	3640.28	8.2934	3554.63	57.9057	0	8.2934	4.70659
8.30007	3628.81	8.30007	3557.58	57.9391	0	8.30007	4.70659
8.30674	3621.73	8.30674	3568.21	57.9724	0	8.30674	4.70659
8.3134	3621.73	8.3134	3568.21	58.0057	0	8.3134	4.70659
8.32007	3618.31	8.32007	3566.16	58.039	0	8.32007	4.70659
8.32674	3622.9	8.32674	3570.4	58.0724	0	8.32674	4.70659
8.3334	3622.9	8.3334	3570.4	58.1057	0	8.3334	4.70659
8.34007	3626.94	8.34007	3563.09	58.1391	0	8.34007	4.70659
8.34674	3627.61	8.34674	3557.1	58.1724	0	8.34674	4.70659
8.3534	3630.81	8.3534	3552.19	58.2057	0	8.3534	4.70659
8.36007	3625.76	8.36007	3563.79	58.2391	0	8.36007	4.70659
8.4011	3634.44	8.4011	3546.74	58.2724	0	8.4011	4.70659
8.40534	3634.44	8.40534	3546.74	58.3057	0	8.40534	4.70659
8.40774	3634.44	8.40774	3546.74	58.3391	0	8.40774	4.70659
8.4112	3633.77	8.4112	3543.67	58.3724	0	8.4112	4.70659
8.41307	3633.77	8.41307	3543.67	58.4058	0	8.41307	4.70659
8.41521	3628.19	8.41521	3536.58	58.4391	0	8.41521	4.70659
8.41974	3628.19	8.41974	3536.58	58.4725	0	8.41974	4.70659
8.42354	3618.89	8.42354	3540.2	58.5058	0	8.42354	4.70659
8.42804	3618.89	8.42804	3540.2	58.5391	0	8.42804	4.70659
8.42987	3618.89	8.42987	3540.2	58.5725	0	8.42987	4.70659
8.43341	3623.65	8.43341	3553.94	58.6058	0	8.43341	4.70659
8.44007	3619.88	8.44007	3562.39	58.6391	0	8.44007	4.70659
8.44674	3630.03	8.44674	3556.52	58.6724	0	8.44674	4.70659
8.4534	3632.79	8.4534	3554.09	58.7058	0	8.4534	4.70659
8.46007	3627.39	8.46007	3554.58	58.7391	0	8.46007	4.70659
8.46674	3636.19	8.46674	3552.51	58.7725	0	8.46674	4.70659
8.47337	3632.64	8.47337	3558.47	58.8058	0	8.47337	4.70659
8.48004	3632.29	8.48004	3555.7	58.8392	0	8.48004	4.70659
8.48671	3632.29	8.48671	3555.7	58.8725	0	8.48671	4.70659
8.49337	3634.65	8.49337	3561.09	58.9058	0	8.49337	4.70659
8.50004	3636.58	8.50004	3565.52	58.9392	0	8.50004	4.70659
8.50671	3632.97	8.50671	3563.97	58.9725	0	8.50671	4.70659
8.51337	3630.01	8.51337	3562.68	59.0059	0	8.51337	4.70659
8.52004	3635.51	8.52004	3569.55	59.0392	0	8.52004	4.70659
8.52671	3634.64	8.52671	3569.82	59.0725	0	8.52671	4.70659
8.53337	3631.39	8.53337	3572.69	59.1059	0	8.53337	4.70659
8.54004	3623.85	8.54004	3567.37	59.1392	0	8.54004	4.70659
8.54671	3623.85	8.54671	3567.37	59.1726	0	8.54671	4.70659
8.55337	3625.08	8.55337	3553.82	59.2059	0	8.55337	4.70659
8.56004	3618.27	8.56004	3557.36	59.2392	0	8.56004	4.70659
8.56671	3618.27	8.56671	3557.36	59.2726	0	8.56671	4.70659
8.57337	3613.08	8.57337	3552.39	59.3059	0	8.57337	4.70659
8.58004	3630.44	8.58004	3545.98	59.3392	0	8.58004	4.70659
8.5867	3633.13	8.5867	3555.86	59.3726	0	8.5867	4.70659
8.59337	3627.68	8.59337	3553.56	59.4059	0	8.59337	4.70659
8.60004	3625.67	8.60004	3544.69	59.4393	0	8.60004	4.70659
8.6067	3624.02	8.6067	3549.41	59.4726	0	8.6067	4.70659
8.61337	3636.36	8.61337	3545.88	59.5059	0	8.61337	4.70659
8.62004	3637.99	8.62004	3538.39	59.5393	0	8.62004	4.70659
8.6267	3634.13	8.6267	3536.83	59.5726	0	8.6267	4.70659
8.63337	3638.89	8.63337	3542.97	59.606	0	8.63337	4.70659
8.64004	3638.89	8.64004	3542.97	59.6393	0	8.64004	4.70659
8.6467	3630	8.6467	3545.46	59.6726	0	8.6467	4.70659
8.65337	3632.77	8.65337	3547.5	59.706	0	8.65337	4.70659
8.66004	3629.85	8.66004	3554.38	59.7393	0	8.66004	4.70659
8.66671	3630	8.66671	3557.36	59.7726	0	8.66671	4.70659
8.67337	3627.57	8.67337	3562.45	59.806	0	8.67337	4.70659
8.68004	3625.58	8.68004	3556.57	59.8393	0	8.68004	4.70659
8.68671	3623.95	8.68671	3561.81	59.8726	0	8.68671	4.70659
8.69337	3625.16	8.69337	3577.67	59.906	0	8.69337	4.70659
8.70004	3618.74	8.70004	3587.64	59.9393	0	8.70004	4.70659
8.70671	3623.52	8.70671	3584.66	59.9727	0	8.70671	4.70659
8.71337	3633.02	8.71337	3577.19	60.006	0	8.71337	4.70659
8.72004	3633.02	8.72004	3577.19	60.0393	0	8.72004	4.70659
8.72671	3640.82	8.72671	3566.35	60.0727	0	8.72671	4.70659
8.76774	3640.32	8.76774	3550.46	60.106	0	8.76774	4.70659
8.77144	3638.59	8.77144	3554.16	60.1394	0	8.77144	4.70659
8.77687	3638.59	8.77687	3554.16	60.1727	0	8.77687	4.70659
8.77997	3638.59	8.77997	3554.16	60.206	0	8.77997	4.70659
8.78157	3634.62	8.78157	3554.64	60.2394	0	8.78157	4.70659
8.78371	3634.62	8.78371	3554.64	60.2727	0	8.78371	4.70659
8.78958	3636.56	8.78958	3565.79	60.3061	0	8.78958	4.70659
8.79251	3636.56	8.79251	3565.79	60.3394	0	8.79251	4.70659
8.79571	3638.15	8.79571	3561.71	60.3727	0	8.79571	4.70659
8.79731	3638.15	8.79731	3561.71	60.406	0	8.79731	4.70659
8.80004	3638.15	8.80004	3561.71	60.4394	0	8.80004	4.70659
8.80671	3642.19	8.80671	3563.38	60.4727	0	8.80671	4.70659
8.81337	3648.33	8.81337	3564.77	60.5061	0	8.81337	4.70659
8.82004	3653.38	8.82004	3563.35	60.5394	0	8.82004	4.70659
8.82671	3654.7	8.82671	3562.17	60.5728	0	8.82671	4.70659
8.83338	3650.4	8.83338	3561.22	60.6061	0	8.83338	4.70659
8.84004	3641.85	8.84004	3560.43	60.6394	0	8.84004	4.70659
8.84671	3651	8.84671	3573.48	60.6728	0	8.84671	4.70659
8.85337	3655.57	8.85337	3570.49	60.7061	0	8.85337	4.70659
8.86004	3653.75	8.86004	3570.6	60.7395	0	8.86004	4.70659
8.86671	3644.59	8.86671	3570.69	60.7728	0	8.86671	4.70659
8.87337	3644.59	8.87337	3570.69	60.8061	0	8.87337	4.70659
8.88004	3642.1	8.88004	3584.96	60.8395	0	8.88004	4.70659
8.88671	3632.63	8.88671	3577.44	60.8728	0	8.88671	4.70659
8.89337	3634.92	8.89337	3573.74	60.9062	0	8.89337	4.70659
8.90004	3636.81	8.90004	3573.27	60.9395	0	8.90004	4.70659
8.90671	3638.36	8.90671	3575.51	60.9728	0	8.90671	4.70659
8.91337	3639.63	8.91337	3569.68	61.0062	0	8.91337	4.70659
8.92004	3633	8.92004	3578.13	61.0395	0	8.92004	4.70659
8.92671	3627.56	8.92671	3571.83	61.0728	0	8.92671	4.70659
8.93337	3623.1	8.93337	3585.9	61.1062	0	8.93337	4.70659
8.94004	3623.1	8.94004	3585.9	61.1395	0	8.94004	4.70659
8.94671	3621.91	8.94671	3578.21	61.1728	0	8.94671	4.70659
8.95337	3626.13	8.95337	3582.9	61.2062	0	8.95337	4.70659
8.96004	3621.92	8.96004	3582.9	61.2395	0	8.96004	4.70659
8.96671	3628.87	8.96671	3575.75	61.2729	0	8.96671	4.70659
8.97337	3629.2	8.97337	3558.57	61.3062	0	8.97337	4.70659
8.98004	3629.47	8.98004	3558.26	61.3396	0	8.98004	4.70659
8.98671	3622.27	8.98671	3560.55	61.3729	0	8.98671	4.70659
8.99337	3623.79	8.99337	3557.41	61.4062	0	8.99337	4.70659
9.00004	3622.48	9.00004	3565.24	61.4396	0	9.00004	4.70659
9.00671	3611.95	9.00671	3563.73	61.4729	0	9.00671	4.70659
9.01337	3617.96	9.01337	3570.42	61.5062	0	9.01337	4.70659
9.02004	3610.5	9.02004	3573.17	61.5396	0	9.02004	4.70659
9.02671	3610.5	9.02671	3573.17	61.5729	0	9.02671	4.70659
9.03338	3616.77	9.03338	3581.01	61.6062	0	9.03338	4.70659
9.04004	3619.27	9.04004	3579.23	61.6396	0	9.04004	4.70659
9.04671	3629.53	9.04671	3580.41	61.6729	0	9.04671	4.70659
9.05334	3635.12	9.05334	3566.72	61.7063	0	9.05334	4.70659
9.06001	3642.54	9.06001	3555.5	61.7396	0	9.06001	4.70659
9.06667	3640.42	9.06667	3563.66	61.7729	0	9.06667	4.70659
9.07334	3638.68	9.07334	3552.99	61.8063	0	9.07334	4.70659
9.08001	3634.7	9.08001	3553.67	61.8396	0	9.08001	4.70659
9.08667	3628.96	9.08667	3559.43	61.873	0	9.08667	4.70659
9.09334	3637.48	9.09334	3566.9	61.9063	0	9.09334	4.70659
9.10001	3633.72	9.10001	3565.09	61.9396	0	9.10001	4.70659
9.10667	3633.72	9.10667	3565.09	61.973	0	9.10667	4.70659
9.11334	3635.82	9.11334	3561.14	62.0063	0	9.11334	4.70659
9.12001	3634.9	9.12001	3580.3	62.0397	0	9.12001	4.70659
9.12668	3639.53	9.12668	3584.02	62.073	0	9.12668	4.70659
9.13334	3643.32	9.13334	3576.67	62.1063	0	9.13334	4.70659
9.14001	3643.7	9.14001	3578.31	62.1397	0	9.14001	4.70659
9.14667	3638.83	9.14667	3571.98	62.173	0	9.14667	4.70659
9.15334	3651.58	9.15334	3566.79	62.2063	0	9.15334	4.70659
9.16001	3645.28	9.16001	3570.19	62.2397	0	9.16001	4.70659
9.16668	3645.31	9.16668	3572.99	62.273	0	9.16668	4.70659
9.17668	3642.7	9.17668	3570.1	62.3064	0	9.17668	4.70659
9.18001	3642.7	9.18001	3570.1	62.3397	0	9.18001	4.70659
9.18668	3648.75	9.18668	3565.25	62.373	0	9.18668	4.70659
9.19334	3640.49	9.19334	3563.74	62.4064	0	9.19334	4.70659
9.20001	3628.99	9.20001	3565.05	62.4397	0	9.20001	4.70659
9.20668	3634.67	9.20668	3571.51	62.4731	0	9.20668	4.70659
9.21334	3631.41	9.21334	3571.43	62.5064	0	9.21334	4.70659
[truncated: 24,930 more rows]

## Sheet: SuperdexP116WT
p116 sin sal 2	p116 sin sal 2	p116 sin sal 2	p116 sin sal 2
UV1 (260 nm)_volume	UV1 (260 nm)_mAU	UV2 (280 nm)_volume	UV2 (280 nm)_mAU
-1.19789	-932.331	-1.19789	0
-1.19349	-932.345	-1.19349	0
-1.19077	-932.358	-1.19077	NeuN
-1.188	-932.368	-1.188	NeuN
-1.18602	-932.368	-1.18602	NeuN
-1.18495	-932.368	-1.18495	NeuN
-1.18242	-932.496	-1.18242	NeuN
-1.18	-932.496	-1.18	NeuN
-1.17667	-932.748	-1.17667	-927.488
-1.17334	-932.961	-1.17334	-927.474
-1.17	-933.146	-1.17	-927.465
-1.16667	-933.146	-1.16667	-927.465
-1.16333	-933.312	-1.16333	-927.459
-1.16	-933.465	-1.16	-927.465
-1.15667	-933.604	-1.15667	-927.471
-1.15333	-933.742	-1.15333	-927.473
-1.15	-933.742	-1.15	-927.473
-1.14667	-933.886	-1.14667	-927.488
-1.14333	-934.02	-1.14333	-927.505
-1.14	-934.02	-1.14	-927.505
-1.13667	-934.167	-1.13667	-927.518
-1.13333	-934.319	-1.13333	-927.536
-1.13	-934.497	-1.13	-927.566
-1.12667	-934.497	-1.12667	-927.566
-1.12333	-934.699	-1.12333	-927.611
-1.12	-934.937	-1.12	-927.673
-1.11667	-935.195	-1.11667	-927.746
-1.11333	-935.195	-1.11333	-927.746
-1.11	-935.456	-1.11	-927.816
-1.10666	-935.716	-1.10666	-927.871
-1.10333	-933.85	-1.10333	-927.757
-1.1	-933.85	-1.1	-927.757
-1.09666	-890.296	-1.09666	-900.857
-1.09333	-759.628	-1.09333	-796.881
-1.09	-533.765	-1.09	-593.202
-1.08666	-287.363	-1.08666	-347.946
-1.08333	-287.363	-1.08333	-347.946
-1.08	-24.637	-1.08	-74.446
-1.07666	182.605	-1.07666	139.729
-1.07333	182.605	-1.07333	139.729
-1.07	344.995	-1.07	309.177
-1.06666	471.894	-1.06666	441.627
-1.06333	570.046	-1.06333	542.396
-1.06	570.046	-1.06	542.396
-1.05666	651.672	-1.05666	625.862
-1.05333	578.561	-1.05333	585.525
-1.04999	397.02	-1.04999	449.907
-1.04666	397.02	-1.04666	449.907
-1.04333	121.803	-1.04333	182.681
-1.03999	-101.343	-1.03999	-50.667
-1.03666	-277.673	-1.03666	-235.021
-1.03333	-277.673	-1.03333	-235.021
-1.02999	-417.153	-1.02999	-380.778
-1.02666	-527.391	-1.02666	-496.128
-1.02333	-614.037	-1.02333	-586.7
-1.01999	-682.824	-1.01999	-658.401
-1.01666	-682.824	-1.01666	-658.401
-1.01333	-738.669	-1.01333	-716.426
-1.00999	-782.946	-1.00999	-762.61
-1.00666	-782.946	-1.00666	-762.61
-1.00333	-818.097	-1.00333	-799.246
-0.999992	-846.03	-0.999992	-828.344
-0.996658	-868.209	-0.996658	-851.421
-0.993325	-868.209	-0.993325	-851.421
-0.989991	-885.863	-0.989991	-869.775
-0.986658	-899.965	-0.986658	-884.397
-0.983324	-911.274	-0.983324	-896.104
-0.979991	-911.274	-0.979991	-896.104
-0.976657	-920.355	-0.976657	-905.5
-0.973324	-927.662	-0.973324	-913.043
-0.96999	-933.525	-0.96999	-919.085
-0.966657	-933.525	-0.966657	-919.085
-0.963323	-938.249	-0.963323	-923.948
-0.95999	-942.024	-0.95999	-927.845
-0.956656	-945.051	-0.956656	-930.934
-0.953322	-945.051	-0.953322	-930.934
-0.949989	-947.49	-0.949989	-933.434
-0.946655	-949.484	-0.946655	-935.457
-0.943322	-951.067	-0.943322	-937.071
-0.939988	-951.067	-0.939988	-937.071
-0.936655	-952.421	-0.936655	-938.423
-0.933338	-953.491	-0.933338	-939.506
-0.930005	-954.381	-0.930005	-940.381
-0.926671	-954.381	-0.926671	-940.381
-0.923337	-955.101	-0.923337	-941.086
-0.920004	-955.717	-0.920004	-941.681
-0.91667	-956.28	-0.91667	-942.229
-0.913337	-956.28	-0.913337	-942.229
-0.910003	-956.656	-0.910003	-942.617
-0.90667	-957.013	-0.90667	-942.954
-0.903336	-957.379	-0.903336	-943.303
-0.900003	-957.379	-0.900003	-943.303
-0.896669	-957.664	-0.896669	-943.593
-0.893336	-957.858	-0.893336	-943.797
-0.890002	-958.028	-0.890002	-943.95
-0.886669	-958.18	-0.886669	-944.106
-0.883335	-958.18	-0.883335	-944.106
-0.880002	-958.286	-0.880002	-944.208
-0.876668	-958.365	-0.876668	-944.289
-0.873335	-958.365	-0.873335	-944.289
-0.870001	-958.416	-0.870001	-944.328
-0.866668	-958.433	-0.866668	-944.35
-0.863334	-958.359	-0.863334	-944.309
-0.860001	-958.359	-0.860001	-944.309
-0.856667	-958.271	-0.856667	-944.219
-0.853334	-958.148	-0.853334	-944.107
-0.85	-957.995	-0.85	-943.928
-0.846667	-957.995	-0.846667	-943.928
-0.843333	-957.324	-0.843333	-943.465
-0.84	-956.243	-0.84	-942.514
-0.836666	-954.99	-0.836666	-941.335
-0.833333	-954.99	-0.833333	-941.335
-0.829999	-953.762	-0.829999	-940.154
-0.826666	-952.63	-0.826666	-939.06
-0.823332	-951.628	-0.823332	-938.071
-0.819999	-950.743	-0.819999	-937.204
-0.816665	-950.743	-0.816665	-937.204
-0.813332	-949.972	-0.813332	-936.446
-0.809998	-949.309	-0.809998	-935.793
-0.806665	-949.309	-0.806665	-935.793
-0.803331	-948.736	-0.803331	-935.23
-0.799998	-948.249	-0.799998	-934.749
-0.796664	-947.823	-0.796664	-934.319
-0.793331	-947.823	-0.793331	-934.319
-0.789997	-947.471	-0.789997	-933.97
-0.786663	-947.173	-0.786663	-933.673
-0.78333	-946.896	-0.78333	-933.41
-0.779996	-946.896	-0.779996	-933.41
-0.776663	-946.579	-0.776663	-933.115
-0.773329	-946.172	-0.773329	-932.745
-0.769996	-945.655	-0.769996	-932.279
-0.766662	-945.655	-0.766662	-932.279
-0.763329	-945.138	-0.763329	-931.718
-0.759995	-945.534	-0.759995	-931.931
-0.756662	-946.631	-0.756662	-932.774
-0.753328	-948.421	-0.753328	-934.357
-0.749995	-948.421	-0.749995	-934.357
-0.746661	-950.357	-0.746661	-936.196
-0.743328	-952.119	-0.743328	-937.915
-0.739994	-952.119	-0.739994	-937.915
-0.736661	-953.577	-0.736661	-939.359
-0.733327	-954.682	-0.733327	-940.485
-0.729994	-955.432	-0.729994	-941.272
-0.72666	-955.432	-0.72666	-941.272
-0.723327	-955.807	-0.723327	-941.702
-0.719993	-955.952	-0.719993	-941.859
-0.71666	-955.988	-0.71666	-941.917
-0.713326	-955.988	-0.713326	-941.917
-0.709993	-955.935	-0.709993	-941.884
-0.706659	-955.847	-0.706659	-941.816
-0.703326	-955.719	-0.703326	-941.717
-0.699992	-955.719	-0.699992	-941.717
-0.696659	-955.617	-0.696659	-941.608
-0.693325	-955.493	-0.693325	-941.499
-0.689992	-955.309	-0.689992	-941.362
-0.686658	-955.121	-0.686658	-941.191
-0.683325	-955.121	-0.683325	-941.191
-0.679991	-954.896	-0.679991	-941.009
-0.676658	-954.64	-0.676658	-940.783
-0.673324	-954.399	-0.673324	-940.563
-0.669991	-954.399	-0.669991	-940.563
-0.666657	-954.181	-0.666657	-940.38
-0.663323	-953.948	-0.663323	-940.193
-0.65999	-953.691	-0.65999	-939.983
-0.656656	-953.691	-0.656656	-939.983
-0.653323	-953.427	-0.653323	-939.755
-0.649989	-953.176	-0.649989	-939.533
-0.646656	-952.913	-0.646656	-939.304
-0.643322	-952.913	-0.643322	-939.304
-0.640005	-952.645	-0.640005	-939.07
-0.636672	-952.378	-0.636672	-938.832
-0.633338	-952.113	-0.633338	-938.586
-0.630005	-952.113	-0.630005	-938.586
-0.626671	-951.848	-0.626671	-938.352
-0.623338	-951.537	-0.623338	-938.075
-0.620004	-951.222	-0.620004	-937.776
-0.616671	-951.222	-0.616671	-937.776
-0.613337	-950.923	-0.613337	-937.504
-0.610004	-950.748	-0.610004	-937.312
-0.60667	-950.596	-0.60667	-937.18
-0.603337	-950.596	-0.603337	-937.18
-0.600003	-950.479	-0.600003	-937.074
-0.596669	-950.424	-0.596669	-937.022
-0.593336	-950.367	-0.593336	-936.99
-0.590003	-950.367	-0.590003	-936.99
-0.586669	-950.288	-0.586669	-936.912
-0.583335	-950.205	-0.583335	-936.842
-0.580002	-950.09	-0.580002	-936.743
-0.576668	-950.09	-0.576668	-936.743
-0.573335	-949.949	-0.573335	-936.617
-0.570001	-949.823	-0.570001	-936.506
-0.566668	-949.712	-0.566668	-936.399
-0.563318	-949.712	-0.563318	-936.399
-0.560001	-949.621	-0.560001	-936.307
-0.556667	-949.516	-0.556667	-936.22
-0.553334	-949.406	-0.553334	-936.123
-0.55	-949.406	-0.55	-936.123
-0.546667	-949.326	-0.546667	-936.034
-0.543333	-949.289	-0.543333	-935.992
-0.54	-949.266	-0.54	-935.972
-0.536666	-949.266	-0.536666	-935.972
-0.533333	-949.251	-0.533333	-935.967
-0.529999	-949.229	-0.529999	-935.947
-0.526666	-949.222	-0.526666	-935.939
-0.523332	-949.222	-0.523332	-935.939
-0.519998	-949.178	-0.519998	-935.914
-0.516665	-949.151	-0.516665	-935.879
-0.513331	-949.121	-0.513331	-935.843
-0.509998	-949.121	-0.509998	-935.843
-0.506664	-949.093	-0.506664	-935.814
-0.503331	-949.073	-0.503331	-935.786
-0.499997	-949.047	-0.499997	-935.766
-0.496664	-949.047	-0.496664	-935.766
-0.49333	-949.019	-0.49333	-935.739
-0.489997	-948.998	-0.489997	-935.719
-0.486663	-948.981	-0.486663	-935.705
-0.48333	-948.981	-0.48333	-935.705
-0.479996	-948.966	-0.479996	-935.699
-0.476663	-948.929	-0.476663	-935.684
-0.473329	-948.874	-0.473329	-935.633
-0.469996	-948.874	-0.469996	-935.633
-0.466662	-948.85	-0.466662	-935.611
-0.463328	-948.842	-0.463328	-935.608
-0.459995	-948.825	-0.459995	-935.595
-0.456661	-948.825	-0.456661	-935.595
-0.453328	-948.816	-0.453328	-935.583
-0.449994	-948.795	-0.449994	-935.563
-0.446661	-948.797	-0.446661	-935.562
-0.443327	-948.797	-0.443327	-935.562
-0.439994	-948.801	-0.439994	-935.57
-0.43666	-948.803	-0.43666	-935.58
-0.433327	-948.816	-0.433327	-935.584
-0.429993	-948.816	-0.429993	-935.584
-0.42666	-948.844	-0.42666	-935.612
-0.423326	-948.881	-0.423326	-935.636
-0.419993	-948.913	-0.419993	-935.665
-0.416659	-948.913	-0.416659	-935.665
-0.413326	-948.943	-0.413326	-935.696
-0.409992	-948.972	-0.409992	-935.728
-0.406659	-949.007	-0.406659	-935.754
-0.403325	-949.007	-0.403325	-935.754
-0.399991	-949.03	-0.399991	-935.773
-0.396658	-949.042	-0.396658	-935.792
-0.393324	-949.047	-0.393324	-935.801
-0.389991	-949.047	-0.389991	-935.801
-0.386657	-949.074	-0.386657	-935.822
-0.383324	-949.098	-0.383324	-935.852
-0.37999	-949.126	-0.37999	-935.873
-0.376657	-949.126	-0.376657	-935.873
-0.373323	-949.162	-0.373323	-935.907
-0.36999	-949.193	-0.36999	-935.936
-0.366656	-949.229	-0.366656	-935.971
-0.363323	-949.229	-0.363323	-935.971
-0.359989	-949.255	-0.359989	-936.006
-0.356656	-949.276	-0.356656	-936.026
-0.353322	-949.284	-0.353322	-936.041
-0.350005	-949.284	-0.350005	-936.041
-0.346672	-949.288	-0.346672	-936.044
-0.343338	-949.307	-0.343338	-936.048
-0.340005	-949.312	-0.340005	-936.059
-0.336671	-949.312	-0.336671	-936.059
-0.333337	-949.333	-0.333337	-936.072
-0.330004	-949.352	-0.330004	-936.085
-0.32667	-949.365	-0.32667	-936.103
-0.323337	-949.365	-0.323337	-936.103
-0.320003	-949.365	-0.320003	-936.102
-0.31667	-949.372	-0.31667	-936.108
-0.313336	-949.402	-0.313336	-936.117
-0.310003	-949.402	-0.310003	-936.117
-0.306669	-949.442	-0.306669	-936.16
-0.303336	-949.465	-0.303336	-936.193
-0.300002	-949.488	-0.300002	-936.211
-0.296669	-949.488	-0.296669	-936.211
-0.293335	-949.537	-0.293335	-936.242
-0.290002	-949.586	-0.290002	-936.279
-0.286668	-949.63	-0.286668	-936.323
-0.283335	-949.668	-0.283335	-936.358
-0.280001	-949.668	-0.280001	-936.358
-0.276668	-949.692	-0.276668	-936.391
-0.273334	-949.728	-0.273334	-936.422
-0.270001	-949.772	-0.270001	-936.455
-0.266667	-949.772	-0.266667	-936.455
-0.263333	-949.802	-0.263333	-936.488
-0.26	-949.849	-0.26	-936.529
-0.256666	-949.849	-0.256666	-936.529
-0.253333	-949.883	-0.253333	-936.568
-0.248333	-949.903	-0.248333	-936.587
-0.246666	-949.935	-0.246666	-936.613
-0.243332	-949.935	-0.243332	-936.613
-0.239999	-949.965	-0.239999	-936.64
-0.236665	-950.005	-0.236665	-936.668
-0.233332	-950.042	-0.233332	-936.706
-0.229998	-950.042	-0.229998	-936.706
-0.226665	-950.058	-0.226665	-936.734
-0.223331	-950.091	-0.223331	-936.757
-0.219998	-950.113	-0.219998	-936.774
-0.216664	-950.141	-0.216664	-936.791
-0.21333	-950.141	-0.21333	-936.791
-0.209997	-950.159	-0.209997	-936.812
-0.206663	-950.183	-0.206663	-936.838
-0.20333	-950.216	-0.20333	-936.873
-0.199996	-950.216	-0.199996	-936.873
-0.196663	-950.261	-0.196663	-936.904
-0.193329	-950.298	-0.193329	-936.942
-0.189996	-950.298	-0.189996	-936.942
-0.186662	-950.329	-0.186662	-936.969
-0.183329	-950.371	-0.183329	-937.009
-0.179995	-950.398	-0.179995	-937.037
-0.176661	-950.398	-0.176661	-937.037
-0.173328	-950.439	-0.173328	-937.066
-0.169994	-950.491	-0.169994	-937.116
-0.166661	-950.537	-0.166661	-937.162
-0.163327	-950.537	-0.163327	-937.162
-0.159994	-950.571	-0.159994	-937.197
-0.15666	-950.597	-0.15666	-937.218
-0.153327	-950.621	-0.153327	-937.238
-0.149993	-950.65	-0.149993	-937.268
-0.14666	-950.65	-0.14666	-937.268
-0.143326	-950.684	-0.143326	-937.288
-0.139992	-950.723	-0.139992	-937.324
-0.136659	-950.754	-0.136659	-937.359
-0.133325	-950.754	-0.133325	-937.359
-0.129992	-950.778	-0.129992	-937.372
-0.126658	-950.805	-0.126658	-937.394
-0.123325	-950.805	-0.123325	-937.394
-0.119991	-950.822	-0.119991	-937.408
-0.114991	-950.846	-0.114991	-937.431
-0.113324	-950.876	-0.113324	-937.455
-0.109991	-950.876	-0.109991	-937.455
-0.106657	-950.902	-0.106657	-937.48
-0.103323	-950.927	-0.103323	-937.51
-0.0999899	-950.947	-0.0999899	-937.531
-0.0966563	-950.947	-0.0966563	-937.531
-0.0933228	-950.969	-0.0933228	-937.548
-0.0899893	-950.982	-0.0899893	-937.568
-0.0866557	-950.996	-0.0866557	-937.581
-0.0833222	-951.016	-0.0833222	-937.595
-0.0799887	-951.016	-0.0799887	-937.595
-0.0766385	-951.04	-0.0766385	-937.623
-0.0733216	-951.053	-0.0733216	-937.631
-0.069988	-951.095	-0.069988	-937.658
-0.0666544	-951.095	-0.0666544	-937.658
-0.0633209	-951.12	-0.0633209	-937.683
-0.0600041	-951.143	-0.0600041	-937.704
-0.0566705	-951.158	-0.0566705	-937.727
-0.053337	-951.158	-0.053337	-937.727
-0.0500034	-951.184	-0.0500034	-937.747
-0.0466698	-951.218	-0.0466698	-937.773
-0.0433363	-951.247	-0.0433363	-937.81
-0.0400027	-951.247	-0.0400027	-937.81
-0.0366691	-951.267	-0.0366691	-937.843
-0.0333356	-951.293	-0.0333356	-937.868
-0.030002	-951.293	-0.030002	-937.868
-0.0266685	-951.328	-0.0266685	-937.899
-0.023335	-951.35	-0.023335	-937.919
-0.0200014	-951.364	-0.0200014	-937.94
-0.0166678	-951.39	-0.0166678	-937.965
-0.0133343	-951.39	-0.0133343	-937.965
-0.0100007	-951.414	-0.0100007	-937.99
-0.00666714	-951.433	-0.00666714	-938.014
-0.00333357	-951.442	-0.00333357	-938.03
0	-951.442	0	-938.03
0.00361681	-951.458	0.00361681	-938.044
0.00905037	-951.458	0.00905037	-938.044
0.00905037	-951.458	0.00905037	-938.044
0.00905037	-951.458	0.00905037	-938.044
0.00905037	-951.458	0.00905037	-938.044
0.00905037	0.58	0.00905037	0.475
0.0125172	1.149	0.0125172	0.997
0.0125172	1.149	0.0125172	0.997
0.014384	1.777	0.014384	1.582
0.0170509	1.777	0.0170509	1.582
0.0185509	2.409	0.0185509	2.174
0.021201	2.409	0.021201	2.174
0.0245346	3.022	0.0245346	2.755
0.0278682	3.624	0.0278682	3.329
0.0312017	3.624	0.0312017	3.329
0.0345353	4.221	0.0345353	3.883
0.0378689	4.8	0.0378689	4.435
0.0412024	5.348	0.0412024	4.956
0.044536	5.847	0.044536	5.443
0.0478696	5.847	0.0478696	5.443
0.0512031	6.298	0.0512031	5.891
0.0545366	6.698	0.0545366	6.288
0.0578701	6.698	0.0578701	6.288
0.0612037	7.037	0.0612037	6.627
0.0645373	7.332	0.0645373	6.925
0.0678709	7.571	0.0678709	7.175
0.0712044	7.571	0.0712044	7.175
0.074538	7.733	0.074538	7.361
0.0778716	7.845	0.0778716	7.493
0.0812051	7.917	0.0812051	7.574
0.0845387	7.917	0.0845387	7.574
0.0878721	7.941	0.0878721	7.619
0.0912057	7.914	0.0912057	7.615
0.0945393	7.841	0.0945393	7.561
0.0978729	7.71	0.0978729	7.448
0.101206	7.71	0.101206	7.448
0.10454	7.514	0.10454	7.272
0.107874	7.244	0.107874	7.03
0.111207	6.917	0.111207	6.723
0.114541	6.917	0.114541	6.723
0.117874	6.509	0.117874	6.334
0.121208	6.056	0.121208	5.888
0.124541	6.056	0.124541	5.888
0.127875	5.568	0.127875	5.404
0.131208	5.047	0.131208	4.896
0.134542	4.502	0.134542	4.373
0.137876	4.502	0.137876	4.373
0.141209	3.926	0.141209	3.824
0.144543	3.369	0.144543	3.292
0.147876	2.854	0.147876	2.798
0.15121	2.854	0.15121	2.798
0.154543	2.371	0.154543	2.343
0.157877	1.932	0.157877	1.94
0.16121	1.523	0.16121	1.58
0.164544	1.523	0.164544	1.58
0.167878	1.147	0.167878	1.265
0.171211	0.83	0.171211	1.006
0.174545	0.57	0.174545	0.818
0.177878	0.36	0.177878	0.689
0.181212	0.36	0.181212	0.689
0.184545	0.179	0.184545	0.582
0.187879	0.011	0.187879	0.486
0.191212	0.011	0.191212	0.486
0.194546	-0.154	0.194546	0.387
0.19788	-0.32	0.19788	0.279
0.201213	-0.485	0.201213	0.158
0.204547	-0.485	0.204547	0.158
0.20788	-0.653	0.20788	0.014
0.211214	-0.818	0.211214	-0.135
0.214531	-1.011	0.214531	-0.317
0.217864	-1.011	0.217864	-0.317
0.221198	-1.221	0.221198	-0.532
0.224531	-1.423	0.224531	-0.756
0.227865	-1.616	0.227865	-0.966
0.231198	-1.616	0.231198	-0.966
0.234532	-1.802	0.234532	-1.18
0.237866	-1.97	0.237866	-1.382
0.241199	-2.111	0.241199	-1.567
0.244533	-2.247	0.244533	-1.733
0.247866	-2.247	0.247866	-1.733
0.2512	-2.366	0.2512	-1.892
0.254533	-2.483	0.254533	-2.04
0.257867	-2.483	0.257867	-2.04
0.2612	-2.568	0.2612	-2.156
0.264534	-2.652	0.264534	-2.268
0.267868	-2.726	0.267868	-2.373
0.271201	-2.726	0.271201	-2.373
0.274535	-2.781	0.274535	-2.465
0.277868	-2.824	0.277868	-2.53
0.281202	-2.844	0.281202	-2.576
0.284535	-2.844	0.284535	-2.576
0.287869	-2.836	0.287869	-2.588
0.291202	-2.804	0.291202	-2.577
0.294536	-2.772	0.294536	-2.545
0.29787	-2.772	0.29787	-2.545
0.301203	-2.727	0.301203	-2.505
0.304537	-2.671	0.304537	-2.457
0.30787	-2.624	0.30787	-2.419
0.311204	-2.573	0.311204	-2.388
0.314537	-2.573	0.314537	-2.388
0.317871	-2.512	0.317871	-2.352
0.321204	-2.449	0.321204	-2.301
0.324538	-2.449	0.324538	-2.301
0.327872	-2.4	0.327872	-2.248
0.331205	-2.352	0.331205	-2.208
0.334539	-2.3	0.334539	-2.172
0.337872	-2.3	0.337872	-2.172
0.341206	-2.253	0.341206	-2.138
0.344539	-2.206	0.344539	-2.118
0.347873	-2.16	0.347873	-2.088
0.351206	-2.16	0.351206	-2.088
0.35454	-2.124	0.35454	-2.065
0.357874	-2.101	0.357874	-2.065
0.361207	-2.081	0.361207	-2.064
0.364541	-2.081	0.364541	-2.064
0.367874	-2.068	0.367874	-2.068
0.371208	-2.062	0.371208	-2.079
0.374541	-2.067	0.374541	-2.095
0.377875	-2.067	0.377875	-2.095
0.381209	-2.07	0.381209	-2.112
0.384542	-2.071	0.384542	-2.129
0.387876	-2.065	0.387876	-2.131
0.391209	-2.065	0.391209	-2.131
0.394543	-2.057	0.394543	-2.137
0.397876	-2.055	0.397876	-2.131
0.40121	-2.05	0.40121	-2.123
0.404543	-2.05	0.404543	-2.123
0.407877	-2.036	0.407877	-2.116
0.411211	-2.019	0.411211	-2.1
0.414544	-1.989	0.414544	-2.074
0.417878	-1.989	0.417878	-2.074
0.421211	-1.962	0.421211	-2.042
0.424545	-1.919	0.424545	-1.999
0.427878	-1.852	0.427878	-1.938
0.431212	-1.852	0.431212	-1.938
0.434545	-1.803	0.434545	-1.884
0.437879	-1.75	0.437879	-1.826
0.441213	-1.696	0.441213	-1.765
0.444546	-1.646	0.444546	-1.721
0.44788	-1.646	0.44788	-1.721
0.451213	-1.58	0.451213	-1.65
0.454547	-1.52	0.454547	-1.591
0.45788	-1.52	0.45788	-1.591
0.461214	-1.479	0.461214	-1.543
0.464547	-1.43	0.464547	-1.489
0.467881	-1.377	0.467881	-1.434
0.471215	-1.377	0.471215	-1.434
0.474548	-1.329	0.474548	-1.384
0.477882	-1.284	0.477882	-1.342
0.481215	-1.243	0.481215	-1.291
0.484549	-1.243	0.484549	-1.291
0.487882	-1.196	0.487882	-1.248
0.491216	-1.157	0.491216	-1.199
0.494549	-1.128	0.494549	-1.17
0.497883	-1.09	0.497883	-1.134
0.501217	-1.09	0.501217	-1.134
0.504533	-1.06	0.504533	-1.108
0.507867	-1.025	0.507867	-1.067
0.511201	-1.025	0.511201	-1.067
0.514534	-0.992	0.514534	-1.029
0.517868	-0.965	0.517868	-0.999
0.521201	-0.951	0.521201	-0.988
0.524535	-0.951	0.524535	-0.988
0.527868	-0.938	0.527868	-0.977
0.531202	-0.92	0.531202	-0.959
0.534535	-0.909	0.534535	-0.946
0.537869	-0.909	0.537869	-0.946
0.541203	-0.905	0.541203	-0.945
0.544536	-0.89	0.544536	-0.934
0.54787	-0.873	0.54787	-0.918
0.551203	-0.873	0.551203	-0.918
0.554537	-0.863	0.554537	-0.908
0.55787	-0.857	0.55787	-0.903
0.578155	-0.782	0.578155	-0.83
0.579988	-0.782	0.579988	-0.83
0.582655	-0.783	0.582655	-0.823
0.584255	-0.783	0.584255	-0.823
0.585189	-0.783	0.585189	-0.823
0.586272	-0.772	0.586272	-0.815
0.588655	-0.772	0.588655	-0.815
0.590422	-0.772	0.590422	-0.815
0.591856	-0.751	0.591856	-0.799
0.592789	-0.751	0.592789	-0.799
0.594539	-0.751	0.594539	-0.799
0.597873	-0.746	0.597873	-0.785
0.601206	-0.747	0.601206	-0.779
0.60454	-0.747	0.60454	-0.779
0.607873	-0.75	0.607873	-0.785
0.611207	-0.746	0.611207	-0.787
0.61454	-0.746	0.61454	-0.787
0.617874	-0.746	0.617874	-0.787
0.621208	-0.733	0.621208	-0.779
0.624541	-0.712	0.624541	-0.754
0.627875	-0.692	0.627875	-0.743
0.631208	-0.692	0.631208	-0.743
0.634542	-0.678	0.634542	-0.724
0.637875	-0.667	0.637875	-0.713
0.641209	-0.654	0.641209	-0.699
0.644543	-0.654	0.644543	-0.699
0.647876	-0.649	0.647876	-0.693
0.65121	-0.64	0.65121	-0.688
0.654543	-0.628	0.654543	-0.677
0.657877	-0.628	0.657877	-0.677
0.66121	-0.604	0.66121	-0.662
0.664544	-0.606	0.664544	-0.652
0.667877	-0.606	0.667877	-0.658
0.671211	-0.606	0.671211	-0.658
0.674545	-0.61	0.674545	-0.658
0.677878	-0.615	0.677878	-0.664
0.681212	-0.617	0.681212	-0.662
0.684545	-0.617	0.684545	-0.662
0.687879	-0.614	0.687879	-0.665
0.691212	-0.618	0.691212	-0.666
0.694546	-0.633	0.694546	-0.683
0.697879	-0.633	0.697879	-0.683
0.701213	-0.648	0.701213	-0.696
0.704547	-0.651	0.704547	-0.698
0.70788	-0.658	0.70788	-0.703
0.711214	-0.678	0.711214	-0.714
0.714547	-0.678	0.714547	-0.714
0.717881	-0.7	0.717881	-0.736
0.721214	-0.718	0.721214	-0.754
0.724548	-0.744	0.724548	-0.787
0.727881	-0.744	0.727881	-0.787
0.731215	-0.765	0.731215	-0.809
0.734549	-0.779	0.734549	-0.824
0.737882	-0.787	0.737882	-0.844
0.741216	-0.787	0.741216	-0.844
0.744549	-0.809	0.744549	-0.854
0.747883	-0.84	0.747883	-0.881
0.751216	-0.865	0.751216	-0.911
0.75455	-0.865	0.75455	-0.911
0.757883	-0.884	0.757883	-0.928
0.761217	-0.902	0.761217	-0.95
0.764551	-0.924	0.764551	-0.968
0.767884	-0.924	0.767884	-0.968
0.771218	-0.955	0.771218	-1.002
0.774551	-0.965	0.774551	-1.016
0.777885	-0.988	0.777885	-1.031
0.781218	-0.988	0.781218	-1.031
0.784552	-1.006	0.784552	-1.053
0.787885	-1.007	0.787885	-1.059
0.791219	-1.027	0.791219	-1.074
0.794553	-1.027	0.794553	-1.074
0.797869	-1.031	0.797869	-1.08
0.801203	-1.034	0.801203	-1.08
0.804536	-1.057	0.804536	-1.094
0.80787	-1.057	0.80787	-1.094
0.811203	-1.069	0.811203	-1.108
0.814537	-1.079	0.814537	-1.118
0.81787	-1.089	0.81787	-1.124
0.821204	-1.089	0.821204	-1.124
0.824538	-1.104	0.824538	-1.136
0.827871	-1.103	0.827871	-1.138
0.831205	-1.115	0.831205	-1.145
0.834538	-1.115	0.834538	-1.145
0.837872	-1.122	0.837872	-1.155
0.841205	-1.126	0.841205	-1.163
0.844539	-1.124	0.844539	-1.171
0.847872	-1.124	0.847872	-1.171
0.851206	-1.122	0.851206	-1.168
0.85454	-1.127	0.85454	-1.168
0.857873	-1.129	0.857873	-1.175
0.861207	-1.129	0.861207	-1.175
0.86454	-1.129	0.86454	-1.174
0.867874	-1.122	0.867874	-1.167
0.871207	-1.128	0.871207	-1.165
0.874541	-1.128	0.874541	-1.165
0.877874	-1.134	0.877874	-1.173
0.881208	-1.129	0.881208	-1.174
0.884541	-1.132	0.884541	-1.174
0.887875	-1.132	0.887875	-1.174
0.891209	-1.145	0.891209	-1.185
0.894542	-1.156	0.894542	-1.195
0.897876	-1.159	0.897876	-1.203
0.901209	-1.159	0.901209	-1.203
0.904543	-1.164	0.904543	-1.205
0.907876	-1.175	0.907876	-1.218
0.91121	-1.191	0.91121	-1.226
0.914543	-1.191	0.914543	-1.226
0.917877	-1.188	0.917877	-1.234
0.92121	-1.185	0.92121	-1.231
0.924544	-1.191	0.924544	-1.233
0.927878	-1.191	0.927878	-1.233
0.931211	-1.201	0.931211	-1.243
0.934545	-1.216	0.934545	-1.252
0.937878	-1.23	0.937878	-1.264
0.941212	-1.23	0.941212	-1.264
0.944545	-1.244	0.944545	-1.277
0.947879	-1.258	0.947879	-1.303
0.951213	-1.265	0.951213	-1.312
0.954546	-1.265	0.954546	-1.312
0.957879	-1.263	0.957879	-1.316
0.961213	-1.268	0.961213	-1.319
0.964547	-1.274	0.964547	-1.33
0.96788	-1.274	0.96788	-1.33
0.971214	-1.276	0.971214	-1.328
0.974547	-1.282	0.974547	-1.336
0.977881	-1.28	0.977881	-1.339
0.981214	-1.28	0.981214	-1.339
0.984548	-1.281	0.984548	-1.347
0.987882	-1.293	0.987882	-1.357
0.991215	-1.311	0.991215	-1.369
0.994549	-1.311	0.994549	-1.369
0.997882	-1.327	0.997882	-1.388
1.00122	-1.339	1.00122	-1.401
1.00455	-1.347	1.00455	-1.412
1.00788	-1.347	1.00788	-1.412
1.01122	-1.373	1.01122	-1.431
1.01455	-1.402	1.01455	-1.456
1.01788	-1.429	1.01788	-1.481
1.02122	-1.429	1.02122	-1.481
1.02455	-1.447	1.02455	-1.496
1.02788	-1.466	1.02788	-1.519
1.03122	-1.486	1.03122	-1.541
1.03455	-1.486	1.03455	-1.541
1.03788	-1.508	1.03788	-1.559
1.04122	-1.522	1.04122	-1.574
1.04455	-1.527	1.04455	-1.577
1.04789	-1.527	1.04789	-1.577
1.05122	-1.541	1.05122	-1.587
1.05455	-1.552	1.05455	-1.602
1.05789	-1.552	1.05789	-1.608
1.06122	-1.552	1.06122	-1.608
1.06455	-1.561	1.06455	-1.613
1.06789	-1.539	1.06789	-1.607
1.07122	-1.52	1.07122	-1.587
1.07455	-1.52	1.07455	-1.587
1.07789	-1.512	1.07789	-1.575
1.08122	-1.49	1.08122	-1.557
1.08455	-1.466	1.08455	-1.536
1.08787	-1.466	1.08787	-1.536
1.09121	-1.427	1.09121	-1.518
1.09454	-1.391	1.09454	-1.48
1.09787	-1.359	1.09787	-1.451
1.10121	-1.359	1.10121	-1.451
1.10454	-1.335	1.10454	-1.425
1.10787	-1.304	1.10787	-1.398
1.11121	-1.286	1.11121	-1.375
1.11454	-1.286	1.11454	-1.375
1.11787	-1.268	1.11787	-1.353
1.12121	-1.256	1.12121	-1.352
1.12454	-1.268	1.12454	-1.358
1.12787	-1.268	1.12787	-1.358
1.13121	-1.27	1.13121	-1.362
1.13454	-1.28	1.13454	-1.375
1.13787	-1.293	1.13787	-1.377
1.14121	-1.293	1.14121	-1.377
1.14454	-1.301	1.14454	-1.392
1.14788	-1.315	1.14788	-1.405
1.15121	-1.336	1.15121	-1.428
1.15454	-1.336	1.15454	-1.428
1.15788	-1.362	1.15788	-1.454
1.16121	-1.39	1.16121	-1.476
1.16454	-1.409	1.16454	-1.507
1.16788	-1.409	1.16788	-1.507
1.17121	-1.422	1.17121	-1.52
1.17454	-1.459	1.17454	-1.553
1.17788	-1.496	1.17788	-1.592
1.18121	-1.496	1.18121	-1.592
1.18454	-1.519	1.18454	-1.615
1.18788	-1.544	1.18788	-1.633
1.19121	-1.567	1.19121	-1.654
1.19455	-1.567	1.19455	-1.654
1.19788	-1.587	1.19788	-1.671
1.20121	-1.596	1.20121	-1.675
1.20455	-1.606	1.20455	-1.687
1.20788	-1.606	1.20788	-1.687
1.21121	-1.62	1.21121	-1.707
1.21455	-1.636	1.21455	-1.725
1.21788	-1.657	1.21788	-1.748
1.22121	-1.657	1.22121	-1.748
1.22455	-1.662	1.22455	-1.768
1.22788	-1.669	1.22788	-1.771
1.23121	-1.676	1.23121	-1.77
1.23455	-1.676	1.23455	-1.77
1.23788	-1.682	1.23788	-1.785
1.24122	-1.692	1.24122	-1.796
1.24455	-1.692	1.24455	-1.798
1.24788	-1.692	1.24788	-1.798
1.25122	-1.712	1.25122	-1.819
1.25455	-1.731	1.25455	-1.835
1.25788	-1.746	1.25788	-1.857
1.26122	-1.746	1.26122	-1.857
1.26455	-1.754	1.26455	-1.867
1.26788	-1.755	1.26788	-1.86
1.27122	-1.749	1.27122	-1.858
1.27455	-1.749	1.27455	-1.858
1.27788	-1.75	1.27788	-1.856
1.28122	-1.756	1.28122	-1.857
1.28455	-1.766	1.28455	-1.866
1.28789	-1.766	1.28789	-1.866
1.29122	-1.784	1.29122	-1.882
1.29455	-1.785	1.29455	-1.882
1.29789	-1.788	1.29789	-1.884
1.30122	-1.788	1.30122	-1.884
1.30455	-1.788	1.30455	-1.884
1.30789	-1.791	1.30789	-1.894
1.31122	-1.781	1.31122	-1.894
1.31455	-1.781	1.31455	-1.894
1.31789	-1.771	1.31789	-1.874
1.32122	-1.761	1.32122	-1.867
1.32455	-1.757	1.32455	-1.861
1.32789	-1.757	1.32789	-1.861
1.33122	-1.745	1.33122	-1.857
1.33455	-1.743	1.33455	-1.854
1.33789	-1.742	1.33789	-1.855
1.34122	-1.742	1.34122	-1.855
1.34456	-1.755	1.34456	-1.863
1.34789	-1.767	1.34789	-1.875
1.35122	-1.769	1.35122	-1.87
1.35456	-1.769	1.35456	-1.87
1.35789	-1.787	1.35789	-1.891
1.36122	-1.802	1.36122	-1.903
1.36456	-1.811	1.36456	-1.921
1.36789	-1.811	1.36789	-1.921
1.37122	-1.824	1.37122	-1.93
1.37456	-1.831	1.37456	-1.951
1.37789	-1.846	1.37789	-1.966
1.38121	-1.846	1.38121	-1.966
1.38454	-1.855	1.38454	-1.974
1.38788	-1.876	1.38788	-1.988
1.39121	-1.89	1.39121	-1.999
1.39454	-1.89	1.39454	-1.999
1.39788	-1.91	1.39788	-2.018
1.40121	-1.915	1.40121	-2.026
1.40454	-1.928	1.40454	-2.032
1.40788	-1.928	1.40788	-2.032
1.41121	-1.946	1.41121	-2.047
1.41454	-1.954	1.41454	-2.057
1.41788	-1.943	1.41788	-2.057
1.42121	-1.943	1.42121	-2.057
1.42454	-1.949	1.42454	-2.068
1.42788	-1.964	1.42788	-2.074
1.43121	-1.969	1.43121	-2.084
1.43454	-1.969	1.43454	-2.084
1.43788	-1.971	1.43788	-2.085
1.44121	-1.965	1.44121	-2.088
1.44455	-1.958	1.44455	-2.084
1.44788	-1.958	1.44788	-2.084
1.45121	-1.95	1.45121	-2.083
1.45455	-1.944	1.45455	-2.077
1.45788	-1.938	1.45788	-2.073
1.46121	-1.938	1.46121	-2.073
1.46455	-1.941	1.46455	-2.07
1.46788	-1.933	1.46788	-2.068
1.47121	-1.936	1.47121	-2.072
1.47455	-1.936	1.47455	-2.072
1.47788	-1.942	1.47788	-2.082
1.48121	-1.951	1.48121	-2.087
1.48455	-1.963	1.48455	-2.088
1.48788	-1.963	1.48788	-2.088
1.49122	-1.96	1.49122	-2.097
1.49455	-1.969	1.49455	-2.102
1.49788	-1.981	1.49788	-2.11
1.50122	-1.981	1.50122	-2.11
1.50455	-1.983	1.50455	-2.113
1.50788	-1.996	1.50788	-2.119
1.51122	-1.998	1.51122	-2.117
1.51455	-1.998	1.51455	-2.117
1.51788	-2	1.51788	-2.124
1.52122	-2.005	1.52122	-2.13
1.52455	-2.003	1.52455	-2.14
1.52788	-2.003	1.52788	-2.14
1.53122	-2.007	1.53122	-2.147
1.53455	-2.01	1.53455	-2.156
1.53789	-2.017	1.53789	-2.156
1.54122	-2.017	1.54122	-2.156
1.54455	-2.03	1.54455	-2.168
1.54789	-2.045	1.54789	-2.17
1.55122	-2.053	1.55122	-2.183
1.55455	-2.053	1.55455	-2.183
1.55789	-2.055	1.55789	-2.196
1.56122	-2.055	1.56122	-2.205
1.56455	-2.063	1.56455	-2.208
1.56789	-2.063	1.56789	-2.208
1.57122	-2.06	1.57122	-2.213
1.57455	-2.065	1.57455	-2.219
1.57789	-2.069	1.57789	-2.219
1.58122	-2.069	1.58122	-2.219
1.58456	-2.071	1.58456	-2.226
1.58789	-2.065	1.58789	-2.225
1.59122	-2.051	1.59122	-2.221
1.59456	-2.035	1.59456	-2.198
1.59789	-2.035	1.59789	-2.198
1.60122	-2.028	1.60122	-2.189
1.60456	-2.031	1.60456	-2.188
1.60789	-2.031	1.60789	-2.188
1.61122	-2.034	1.61122	-2.187
1.61456	-2.032	1.61456	-2.189
1.61789	-2.044	1.61789	-2.192
1.62122	-2.044	1.62122	-2.192
1.62456	-2.046	1.62456	-2.199
1.62789	-2.053	1.62789	-2.209
1.63122	-2.065	1.63122	-2.218
1.63456	-2.065	1.63456	-2.218
1.63789	-2.07	1.63789	-2.224
1.64123	-2.07	1.64123	-2.224
1.64456	-2.066	1.64456	-2.223
1.64789	-2.066	1.64789	-2.223
1.65123	-2.077	1.65123	-2.233
1.65456	-2.08	1.65456	-2.244
1.65789	-2.078	1.65789	-2.242
1.66123	-2.078	1.66123	-2.242
1.66456	-2.073	1.66456	-2.233
1.66789	-2.074	1.66789	-2.234
1.67121	-2.078	1.67121	-2.241
1.67454	-2.078	1.67454	-2.241
1.67788	-2.075	1.67788	-2.246
1.68121	-2.075	1.68121	-2.248
1.68455	-2.069	1.68455	-2.244
1.68788	-2.069	1.68788	-2.244
1.69121	-2.079	1.69121	-2.251
1.69455	-2.083	1.69455	-2.245
1.69788	-2.069	1.69788	-2.228
1.70121	-2.069	1.70121	-2.228
1.70455	-2.071	1.70455	-2.228
1.70788	-2.069	1.70788	-2.228
1.71121	-2.072	1.71121	-2.239
1.71455	-2.072	1.71455	-2.239
1.71788	-2.075	1.71788	-2.249
1.72121	-2.076	1.72121	-2.259
1.72455	-2.08	1.72455	-2.266
1.72788	-2.087	1.72788	-2.266
1.73121	-2.087	1.73121	-2.266
1.73455	-2.085	1.73455	-2.267
1.73788	-2.08	1.73788	-2.262
1.74122	-2.08	1.74122	-2.262
1.74455	-2.079	1.74455	-2.256
1.74788	-2.085	1.74788	-2.266
1.75122	-2.094	1.75122	-2.265
1.75455	-2.094	1.75455	-2.265
1.75788	-2.108	1.75788	-2.274
1.76122	-2.119	1.76122	-2.289
1.76455	-2.137	1.76455	-2.307
1.76788	-2.137	1.76788	-2.307
1.77122	-2.159	1.77122	-2.336
1.77455	-2.166	1.77455	-2.345
1.77788	-2.185	1.77788	-2.352
1.78122	-2.185	1.78122	-2.352
1.78455	-2.191	1.78455	-2.36
1.78789	-2.21	1.78789	-2.38
1.79122	-2.216	1.79122	-2.389
1.79455	-2.216	1.79455	-2.389
1.79789	-2.23	1.79789	-2.403
1.80122	-2.241	1.80122	-2.415
1.80455	-2.256	1.80455	-2.429
1.80789	-2.256	1.80789	-2.429
1.81122	-2.261	1.81122	-2.434
1.81455	-2.269	1.81455	-2.449
1.81789	-2.275	1.81789	-2.456
1.82122	-2.275	1.82122	-2.456
1.82455	-2.287	1.82455	-2.463
1.82789	-2.293	1.82789	-2.473
1.83122	-2.303	1.83122	-2.474
1.83456	-2.303	1.83456	-2.474
1.83789	-2.311	1.83789	-2.492
1.84122	-2.314	1.84122	-2.492
1.84456	-2.303	1.84456	-2.497
1.84789	-2.303	1.84789	-2.497
1.85122	-2.289	1.85122	-2.485
1.85456	-2.271	1.85456	-2.481
1.85789	-2.263	1.85789	-2.471
1.86122	-2.271	1.86122	-2.468
1.86456	-2.271	1.86456	-2.468
1.86789	-2.28	1.86789	-2.468
1.87122	-2.281	1.87122	-2.473
1.87456	-2.281	1.87456	-2.473
1.87789	-2.273	1.87789	-2.462
1.88122	-2.273	1.88122	-2.455
1.88456	-2.272	1.88456	-2.456
1.88789	-2.272	1.88789	-2.456
1.89123	-2.271	1.89123	-2.459
1.89456	-2.273	1.89456	-2.466
1.89789	-2.266	1.89789	-2.46
1.90123	-2.266	1.90123	-2.46
1.90456	-2.263	1.90456	-2.454
1.90789	-2.269	1.90789	-2.462
1.91123	-2.27	1.91123	-2.457
1.91456	-2.27	1.91456	-2.457
1.91789	-2.265	1.91789	-2.456
1.92123	-2.258	1.92123	-2.453
1.92456	-2.247	1.92456	-2.449
1.92789	-2.247	1.92789	-2.446
1.93123	-2.247	1.93123	-2.446
1.93456	-2.251	1.93456	-2.444
1.9379	-2.245	1.9379	-2.443
1.94123	-2.245	1.94123	-2.443
1.94456	-2.249	1.94456	-2.443
1.9479	-2.242	1.9479	-2.441
1.95123	-2.255	1.95123	-2.451
1.95456	-2.255	1.95456	-2.451
1.9579	-2.254	1.9579	-2.455
1.96121	-2.258	1.96121	-2.454
1.96455	-2.258	1.96455	-2.459
1.96788	-2.258	1.96788	-2.459
1.97121	-2.261	1.97121	-2.456
1.97455	-2.249	1.97455	-2.447
1.97788	-2.243	1.97788	-2.448
1.98121	-2.243	1.98121	-2.448
1.98455	-2.253	1.98455	-2.459
1.98788	-2.266	1.98788	-2.465
1.99122	-2.281	1.99122	-2.478
1.99455	-2.281	1.99455	-2.478
1.99788	-2.286	1.99788	-2.492
2.00122	-2.3	2.00122	-2.507
2.00455	-2.305	2.00455	-2.508
2.00788	-2.305	2.00788	-2.508
2.01122	-2.31	2.01122	-2.518
2.01455	-2.321	2.01455	-2.527
2.01788	-2.324	2.01788	-2.538
2.02122	-2.324	2.02122	-2.538
2.02455	-2.329	2.02455	-2.544
2.02788	-2.344	2.02788	-2.563
2.03122	-2.355	2.03122	-2.579
2.03455	-2.355	2.03455	-2.579
2.03789	-2.365	2.03789	-2.588
2.04122	-2.367	2.04122	-2.588
2.04455	-2.368	2.04455	-2.591
2.04789	-2.38	2.04789	-2.601
2.05122	-2.38	2.05122	-2.601
2.05455	-2.397	2.05455	-2.608
2.05789	-2.405	2.05789	-2.622
2.06122	-2.41	2.06122	-2.621
2.06455	-2.41	2.06455	-2.621
2.06789	-2.419	2.06789	-2.634
2.07122	-2.428	2.07122	-2.643
2.07455	-2.428	2.07455	-2.643
2.07789	-2.435	2.07789	-2.657
2.08122	-2.431	2.08122	-2.662
2.08456	-2.432	2.08456	-2.659
2.08789	-2.432	2.08789	-2.659
2.09122	-2.443	2.09122	-2.668
2.09456	-2.45	2.09456	-2.68
2.09789	-2.46	2.09789	-2.689
2.10122	-2.46	2.10122	-2.689
2.10456	-2.458	2.10456	-2.687
2.10789	-2.464	2.10789	-2.688
2.11122	-2.465	2.11122	-2.686
2.11456	-2.465	2.11456	-2.686
2.11789	-2.453	2.11789	-2.68
2.12122	-2.452	2.12122	-2.678
2.12456	-2.456	2.12456	-2.685
2.12789	-2.463	2.12789	-2.69
2.13122	-2.463	2.13122	-2.69
2.13456	-2.468	2.13456	-2.693
2.13789	-2.464	2.13789	-2.687
2.14123	-2.473	2.14123	-2.694
2.14456	-2.473	2.14456	-2.694
2.14789	-2.478	2.14789	-2.696
2.15123	-2.468	2.15123	-2.694
2.15456	-2.457	2.15456	-2.684
2.15789	-2.457	2.15789	-2.684
2.16123	-2.461	2.16123	-2.681
2.16456	-2.462	2.16456	-2.686
2.16789	-2.453	2.16789	-2.675
2.17123	-2.453	2.17123	-2.675
2.17456	-2.457	2.17456	-2.675
2.17789	-2.458	2.17789	-2.677
2.18123	-2.446	2.18123	-2.671
2.18456	-2.446	2.18456	-2.671
2.1879	-2.447	2.1879	-2.674
2.19123	-2.441	2.19123	-2.67
2.19456	-2.435	2.19456	-2.658
2.1979	-2.435	2.1979	-2.658
2.20123	-2.453	2.20123	-2.672
2.20456	-2.453	2.20456	-2.672
2.2079	-2.455	2.2079	-2.679
2.21123	-2.455	2.21123	-2.679
2.21458	-2.455	2.21458	-2.671
2.2179	-2.459	2.2179	-2.67
2.22123	-2.475	2.22123	-2.682
2.22456	-2.475	2.22456	-2.682
2.2279	-2.482	2.2279	-2.691
2.23123	-2.493	2.23123	-2.7
2.23456	-2.499	2.23456	-2.709
2.2379	-2.499	2.2379	-2.709
2.24123	-2.507	2.24123	-2.72
2.24457	-2.521	2.24457	-2.739
2.2479	-2.533	2.2479	-2.746
2.25123	-2.533	2.25123	-2.746
2.25455	-2.541	2.25455	-2.761
2.25788	-2.546	2.25788	-2.773
2.26122	-2.547	2.26122	-2.772
2.26455	-2.547	2.26455	-2.772
2.26788	-2.549	2.26788	-2.781
2.27122	-2.555	2.27122	-2.779
2.27455	-2.558	2.27455	-2.785
2.27788	-2.558	2.27788	-2.785
2.28122	-2.57	2.28122	-2.798
2.28455	-2.574	2.28455	-2.803
2.28789	-2.576	2.28789	-2.806
2.29122	-2.576	2.29122	-2.806
2.29455	-2.573	2.29455	-2.796
2.29789	-2.583	2.29789	-2.809
2.30122	-2.584	2.30122	-2.812
2.30455	-2.584	2.30455	-2.812
2.30789	-2.594	2.30789	-2.82
2.31122	-2.591	2.31122	-2.827
2.31455	-2.594	2.31455	-2.83
2.31789	-2.594	2.31789	-2.83
2.32122	-2.592	2.32122	-2.833
2.32455	-2.603	2.32455	-2.843
2.32789	-2.6	2.32789	-2.837
2.33122	-2.6	2.33122	-2.837
2.33455	-2.602	2.33455	-2.842
2.33789	-2.6	2.33789	-2.841
2.34122	-2.601	2.34122	-2.834
2.34456	-2.601	2.34456	-2.834
2.34789	-2.602	2.34789	-2.826
2.35122	-2.592	2.35122	-2.831
2.35456	-2.58	2.35456	-2.818
2.35789	-2.58	2.35789	-2.818
2.36122	-2.56	2.36122	-2.805
2.36456	-2.545	2.36456	-2.796
2.36789	-2.539	2.36789	-2.785
2.37122	-2.539	2.37122	-2.785
2.37456	-2.529	2.37456	-2.773
2.37789	-2.512	2.37789	-2.756
2.38122	-2.5	2.38122	-2.738
2.38456	-2.5	2.38456	-2.738
2.38789	-2.484	2.38789	-2.736
2.39123	-2.465	2.39123	-2.718
2.39456	-2.451	2.39456	-2.704
2.39789	-2.451	2.39789	-2.704
2.40123	-2.448	2.40123	-2.704
2.40456	-2.448	2.40456	-2.702
2.40789	-2.461	2.40789	-2.718
2.41123	-2.461	2.41123	-2.718
2.41456	-2.459	2.41456	-2.719
2.41789	-2.438	2.41789	-2.709
2.42123	-2.435	2.42123	-2.704
2.42456	-2.435	2.42456	-2.704
2.42789	-2.438	2.42789	-2.708
2.43123	-2.436	2.43123	-2.708
2.43456	-2.43	2.43456	-2.71
2.43789	-2.43	2.43789	-2.71
2.44123	-2.424	2.44123	-2.708
2.44456	-2.431	2.44456	-2.72
2.4479	-2.424	2.4479	-2.709
2.45123	-2.424	2.45123	-2.709
2.45456	-2.417	2.45456	-2.703
2.4579	-2.411	2.4579	-2.691
2.46123	-2.403	2.46123	-2.685
2.46456	-2.403	2.46456	-2.685
2.4679	-2.398	2.4679	-2.684
2.47123	-2.384	2.47123	-2.682
2.47456	-2.382	2.47456	-2.673
2.4779	-2.382	2.4779	-2.673
2.48123	-2.38	2.48123	-2.667
2.48456	-2.38	2.48456	-2.659
2.4879	-2.374	2.4879	-2.653
2.49123	-2.374	2.49123	-2.653
2.49457	-2.381	2.49457	-2.665
2.4979	-2.392	2.4979	-2.674
2.50123	-2.389	2.50123	-2.679
2.50457	-2.389	2.50457	-2.679
2.5079	-2.395	2.5079	-2.68
2.51123	-2.403	2.51123	-2.684
2.51457	-2.406	2.51457	-2.69
2.5179	-2.406	2.5179	-2.69
2.52125	-2.406	2.52125	-2.69
2.52457	-2.404	2.52457	-2.691
2.5279	-2.407	2.5279	-2.691
2.53123	-2.407	2.53123	-2.691
2.53457	-2.401	2.53457	-2.69
2.5379	-2.399	2.5379	-2.692
2.54124	-2.394	2.54124	-2.687
2.54455	-2.394	2.54455	-2.687
2.54789	-2.389	2.54789	-2.682
2.55122	-2.394	2.55122	-2.687
2.55455	-2.391	2.55455	-2.681
2.55789	-2.391	2.55789	-2.681
2.56122	-2.39	2.56122	-2.679
2.56455	-2.392	2.56455	-2.678
2.56789	-2.401	2.56789	-2.682
2.57122	-2.401	2.57122	-2.682
2.57455	-2.416	2.57455	-2.693
2.57789	-2.414	2.57789	-2.694
2.58122	-2.414	2.58122	-2.689
2.58455	-2.414	2.58455	-2.689
2.58789	-2.419	2.58789	-2.695
2.59122	-2.425	2.59122	-2.704
2.61177	-2.48	2.61177	-2.765
2.61361	-2.48	2.61361	-2.765
2.61627	-2.48	2.61627	-2.765
2.61774	-2.481	2.61774	-2.768
2.61867	-2.481	2.61867	-2.768
2.61961	-2.481	2.61961	-2.768
2.62201	-2.48	2.62201	-2.768
2.62392	-2.48	2.62392	-2.768
2.62534	-2.49	2.62534	-2.776
2.62614	-2.49	2.62614	-2.776
2.62789	-2.49	2.62789	-2.776
2.63122	-2.515	2.63122	-2.794
2.63456	-2.534	2.63456	-2.809
2.63789	-2.534	2.63789	-2.809
2.64122	-2.545	2.64122	-2.825
2.64456	-2.562	2.64456	-2.851
2.64789	-2.577	2.64789	-2.862
2.65123	-2.577	2.65123	-2.862
2.65456	-2.592	2.65456	-2.883
2.65789	-2.605	2.65789	-2.893
2.66123	-2.61	2.66123	-2.906
2.66456	-2.61	2.66456	-2.906
2.66789	-2.625	2.66789	-2.913
2.67123	-2.646	2.67123	-2.927
2.67456	-2.657	2.67456	-2.932
2.67789	-2.657	2.67789	-2.932
2.68289	-2.678	2.68289	-2.955
2.68456	-2.693	2.68456	-2.967
2.68789	-2.712	2.68789	-2.986
2.69123	-2.712	2.69123	-2.986
2.69456	-2.718	2.69456	-2.997
2.6979	-2.723	2.6979	-3.006
2.70123	-2.73	2.70123	-3.015
2.70456	-2.73	2.70456	-3.015
2.7079	-2.728	2.7079	-3.013
2.71123	-2.728	2.71123	-3.012
2.71456	-2.728	2.71456	-3.01
2.7179	-2.728	2.7179	-3.01
2.72123	-2.726	2.72123	-3.007
2.72456	-2.709	2.72456	-2.997
2.7279	-2.704	2.7279	-2.99
2.73123	-2.704	2.73123	-2.99
2.73456	-2.686	2.73456	-2.981
2.7379	-2.673	2.7379	-2.962
2.74123	-2.664	2.74123	-2.963
2.74457	-2.664	2.74457	-2.963
2.7479	-2.651	2.7479	-2.952
2.75123	-2.644	2.75123	-2.941
2.75457	-2.638	2.75457	-2.937
2.7579	-2.638	2.7579	-2.937
2.76123	-2.631	2.76123	-2.932
2.76457	-2.632	2.76457	-2.925
2.7679	-2.645	2.7679	-2.935
2.77123	-2.645	2.77123	-2.935
2.77457	-2.656	2.77457	-2.947
2.7779	-2.668	2.7779	-2.955
2.78123	-2.669	2.78123	-2.961
2.78457	-2.669	2.78457	-2.961
2.7879	-2.672	2.7879	-2.971
2.79124	-2.676	2.79124	-2.975
2.79457	-2.679	2.79457	-2.98
2.7979	-2.679	2.7979	-2.98
2.80124	-2.681	2.80124	-2.984
2.80457	-2.675	2.80457	-2.974
2.8079	-2.694	2.8079	-2.988
2.81124	-2.712	2.81124	-2.999
2.81457	-2.712	2.81457	-2.999
2.8179	-2.721	2.8179	-3.014
2.82124	-2.723	2.82124	-3.021
2.82457	-2.723	2.82457	-3.021
2.8279	-2.726	2.8279	-3.022
2.83124	-2.727	2.83124	-3.015
2.83457	-2.721	2.83457	-3.014
2.83789	-2.721	2.83789	-3.014
2.84122	-2.702	2.84122	-3.001
2.84455	-2.686	2.84455	-2.989
2.84789	-2.668	2.84789	-2.975
2.85122	-2.668	2.85122	-2.975
2.85455	-2.644	2.85455	-2.953
2.85789	-2.634	2.85789	-2.946
2.86122	-2.617	2.86122	-2.924
2.86455	-2.617	2.86455	-2.924
2.86789	-2.601	2.86789	-2.916
2.87122	-2.596	2.87122	-2.912
2.87455	-2.606	2.87455	-2.91
2.87789	-2.606	2.87789	-2.91
2.88122	-2.606	2.88122	-2.902
2.88455	-2.607	2.88455	-2.911
2.88789	-2.607	2.88789	-2.917
2.89122	-2.607	2.89122	-2.917
2.89455	-2.614	2.89455	-2.926
2.89789	-2.63	2.89789	-2.934
2.90122	-2.644	2.90122	-2.952
2.90455	-2.644	2.90455	-2.952
2.90789	-2.66	2.90789	-2.962
2.91122	-2.673	2.91122	-2.973
2.91455	-2.683	2.91455	-2.984
2.91789	-2.683	2.91789	-2.984
2.92122	-2.679	2.92122	-2.982
2.92455	-2.688	2.92455	-2.983
2.92789	-2.699	2.92789	-2.991
2.93122	-2.699	2.93122	-2.991
2.93455	-2.709	2.93455	-3.006
2.93789	-2.718	2.93789	-3.026
2.94122	-2.724	2.94122	-3.029
2.94455	-2.724	2.94455	-3.029
2.94789	-2.726	2.94789	-3.033
2.95124	-2.739	2.95124	-3.051
2.95455	-2.732	2.95455	-3.051
2.95789	-2.732	2.95789	-3.051
2.96122	-2.719	2.96122	-3.036
2.96455	-2.699	2.96455	-3.018
2.96789	-2.68	2.96789	-2.998
2.97122	-2.68	2.97122	-2.998
2.97455	-2.665	2.97455	-2.978
2.97789	-2.649	2.97789	-2.963
2.98122	-2.644	2.98122	-2.955
2.98455	-2.644	2.98455	-2.955
2.98789	-2.641	2.98789	-2.954
2.99122	-2.636	2.99122	-2.953
2.99455	-2.624	2.99455	-2.944
2.99789	-2.624	2.99789	-2.944
3.00122	-2.618	3.00122	-2.934
3.00455	-2.608	3.00455	-2.921
3.00789	-2.606	3.00789	-2.914
3.01122	-2.606	3.01122	-2.914
3.01455	-2.607	3.01455	-2.916
3.01789	-2.595	3.01789	-2.914
3.02122	-2.592	3.02122	-2.912
3.02455	-2.592	3.02455	-2.912
3.02789	-2.596	3.02789	-2.908
3.03122	-2.6	3.03122	-2.912
3.03455	-2.598	3.03455	-2.916
3.03789	-2.598	3.03789	-2.916
3.04122	-2.606	3.04122	-2.921
3.04455	-2.618	3.04455	-2.933
3.04789	-2.628	3.04789	-2.943
3.05122	-2.628	3.05122	-2.943
3.05455	-2.635	3.05455	-2.956
3.05789	-2.638	3.05789	-2.953
3.06122	-2.639	3.06122	-2.954
3.06455	-2.639	3.06455	-2.954
3.06789	-2.639	3.06789	-2.961
3.07122	-2.641	3.07122	-2.962
3.07455	-2.644	3.07455	-2.966
3.07789	-2.644	3.07789	-2.966
3.08122	-2.653	3.08122	-2.972
3.08455	-2.663	3.08455	-2.981
3.08789	-2.668	3.08789	-2.991
3.09122	-2.668	3.09122	-2.991
3.09455	-2.675	3.09455	-3.003
3.09789	-2.68	3.09789	-3.011
3.10122	-2.686	3.10122	-3.015
3.10455	-2.686	3.10455	-3.015
3.10789	-2.691	3.10789	-3.024
3.11122	-2.696	3.11122	-3.024
3.11455	-2.697	3.11455	-3.034
3.11789	-2.697	3.11789	-3.034
3.12122	-2.692	3.12122	-3.021
3.12455	-2.688	3.12455	-3.017
3.12787	-2.682	3.12787	-3.012
3.1312	-2.682	3.1312	-3.012
3.13454	-2.684	3.13454	-3.011
3.13787	-2.685	3.13787	-3.015
3.1412	-2.676	3.1412	-3.01
3.14454	-2.676	3.14454	-3.01
3.14787	-2.672	3.14787	-3.007
3.1512	-2.678	3.1512	-3.003
3.15454	-2.678	3.15454	-3.011
3.15787	-2.678	3.15787	-3.011
3.1612	-2.681	3.1612	-3.013
3.16454	-2.686	3.16454	-3.016
3.16787	-2.695	3.16787	-3.022
3.1712	-2.695	3.1712	-3.022
3.17454	-2.717	3.17454	-3.033
3.17787	-2.729	3.17787	-3.041
3.1812	-2.741	3.1812	-3.051
3.18454	-2.741	3.18454	-3.051
3.18787	-2.753	3.18787	-3.07
3.1912	-2.763	3.1912	-3.085
3.19454	-2.774	3.19454	-3.097
3.19787	-2.774	3.19787	-3.097
3.2012	-2.77	3.2012	-3.097
3.20454	-2.779	3.20454	-3.107
3.20787	-2.795	3.20787	-3.118
3.2112	-2.795	3.2112	-3.118
3.21454	-2.815	3.21454	-3.136
3.21787	-2.828	3.21787	-3.151
3.2212	-2.843	3.2212	-3.168
3.22454	-2.843	3.22454	-3.168
3.22787	-2.849	3.22787	-3.171
3.2312	-2.862	3.2312	-3.183
3.23454	-2.857	3.23454	-3.186
3.23787	-2.857	3.23787	-3.186
3.2412	-2.864	3.2412	-3.187
3.24454	-2.865	3.24454	-3.195
3.24787	-2.865	3.24787	-3.2
3.2512	-2.865	3.2512	-3.2
3.25454	-2.861	3.25454	-3.203
3.25787	-2.861	3.25787	-3.195
3.2612	-2.851	3.2612	-3.184
3.26454	-2.851	3.26454	-3.184
3.26787	-2.844	3.26787	-3.186
3.2712	-2.842	3.2712	-3.183
3.27454	-2.847	3.27454	-3.189
3.27787	-2.847	3.27787	-3.189
3.2812	-2.852	3.2812	-3.191
3.28454	-2.854	3.28454	-3.192
3.28787	-2.851	3.28787	-3.189
3.2912	-2.851	3.2912	-3.189
3.29454	-2.837	3.29454	-3.182
3.29787	-2.834	3.29787	-3.179
3.3012	-2.842	3.3012	-3.185
3.30454	-2.842	3.30454	-3.185
3.30787	-2.837	3.30787	-3.177
3.3112	-2.842	3.3112	-3.17
3.31454	-2.832	3.31454	-3.163
3.31787	-2.832	3.31787	-3.163
3.3212	-2.831	3.3212	-3.158
3.32454	-2.827	3.32454	-3.143
3.32787	-2.816	3.32787	-3.138
3.3312	-2.816	3.3312	-3.138
3.33454	-2.806	3.33454	-3.136
3.33787	-2.791	3.33787	-3.131
3.3412	-2.782	3.3412	-3.128
3.34454	-2.782	3.34454	-3.128
3.34787	-2.785	3.34787	-3.127
3.3512	-2.786	3.3512	-3.124
3.35454	-2.784	3.35454	-3.13
3.35787	-2.784	3.35787	-3.13
3.3612	-2.795	3.3612	-3.138
3.36454	-2.806	3.36454	-3.146
3.36787	-2.814	3.36787	-3.151
3.3712	-2.814	3.3712	-3.151
3.37454	-2.82	3.37454	-3.157
3.37787	-2.816	3.37787	-3.155
3.3812	-2.819	3.3812	-3.157
3.38454	-2.819	3.38454	-3.157
3.38787	-2.817	3.38787	-3.154
3.3912	-2.814	3.3912	-3.154
3.39454	-2.823	3.39454	-3.167
3.39787	-2.823	3.39787	-3.167
3.4012	-2.836	3.4012	-3.18
3.40454	-2.844	3.40454	-3.189
3.40787	-2.85	3.40787	-3.193
3.4112	-2.85	3.4112	-3.193
3.41454	-2.864	3.41454	-3.196
3.41785	-2.88	3.41785	-3.213
3.42119	-2.898	3.42119	-3.235
3.42452	-2.898	3.42452	-3.235
3.42785	-2.912	3.42785	-3.248
3.43119	-2.928	3.43119	-3.259
3.43452	-2.928	3.43452	-3.263
3.43785	-2.928	3.43785	-3.263
3.44119	-2.929	3.44119	-3.266
3.44452	-2.928	3.44452	-3.271
3.44785	-2.933	3.44785	-3.274
3.45119	-2.933	3.45119	-3.274
3.45452	-2.936	3.45452	-3.274
3.45785	-2.929	3.45785	-3.279
3.46119	-2.939	3.46119	-3.279
3.46452	-2.939	3.46452	-3.279
3.46785	-2.949	3.46785	-3.288
3.47119	-2.963	3.47119	-3.298
3.47452	-2.974	3.47452	-3.311
3.47785	-2.974	3.47785	-3.311
3.48119	-2.98	3.48119	-3.322
3.48452	-2.982	3.48452	-3.324
3.48785	-2.98	3.48785	-3.325
3.49119	-2.98	3.49119	-3.325
3.49452	-2.977	3.49452	-3.326
3.49785	-2.978	3.49785	-3.322
3.50118	-2.985	3.50118	-3.32
3.50452	-2.985	3.50452	-3.32
3.50785	-2.982	3.50785	-3.314
3.51119	-2.966	3.51119	-3.302
3.51452	-2.954	3.51452	-3.302
3.51785	-2.954	3.51785	-3.302
3.52118	-2.944	3.52118	-3.296
3.52452	-2.937	3.52452	-3.297
3.52785	-2.947	3.52785	-3.298
3.53118	-2.947	3.53118	-3.298
3.53452	-2.951	3.53452	-3.3
3.53785	-2.952	3.53785	-3.307
3.54118	-2.955	3.54118	-3.31
3.54452	-2.955	3.54452	-3.31
3.54785	-2.947	3.54785	-3.309
3.55118	-2.944	3.55118	-3.295
3.55452	-2.94	3.55452	-3.285
3.55785	-2.92	3.55785	-3.273
3.56118	-2.92	3.56118	-3.273
3.56452	-2.897	3.56452	-3.266
3.56785	-2.88	3.56785	-3.247
3.57118	-2.866	3.57118	-3.23
3.57452	-2.866	3.57452	-3.23
3.57785	-2.861	3.57785	-3.218
3.58118	-2.851	3.58118	-3.206
3.58452	-2.848	3.58452	-3.196
3.58785	-2.848	3.58785	-3.196
3.59118	-2.859	3.59118	-3.208
3.59452	-2.879	3.59452	-3.208
3.59785	-2.889	3.59785	-3.216
3.60118	-2.889	3.60118	-3.216
3.60452	-2.9	3.60452	-3.227
3.60785	-2.914	3.60785	-3.246
3.61118	-2.924	3.61118	-3.26
3.61452	-2.924	3.61452	-3.26
3.61785	-2.943	3.61785	-3.281
3.62118	-2.958	3.62118	-3.296
3.62452	-2.978	3.62452	-3.319
3.62785	-2.978	3.62785	-3.319
3.63118	-2.997	3.63118	-3.336
3.63452	-3.005	3.63452	-3.346
3.63785	-3.024	3.63785	-3.368
3.64118	-3.024	3.64118	-3.368
3.64452	-3.044	3.64452	-3.385
3.64785	-3.062	3.64785	-3.395
3.65118	-3.064	3.65118	-3.398
3.65451	-3.064	3.65451	-3.398
3.65785	-3.066	3.65785	-3.405
3.66118	-3.049	3.66118	-3.392
3.66451	-3.049	3.66451	-3.385
3.66785	-3.049	3.66785	-3.385
3.67118	-3.056	3.67118	-3.391
3.67451	-3.061	3.67451	-3.399
3.67785	-3.057	3.67785	-3.401
3.68118	-3.057	3.68118	-3.401
3.68451	-3.064	3.68451	-3.411
3.68785	-3.076	3.68785	-3.416
3.69118	-3.084	3.69118	-3.419
3.69452	-3.084	3.69452	-3.419
3.69785	-3.093	3.69785	-3.431
3.70118	-3.099	3.70118	-3.44
3.70451	-3.101	3.70451	-3.449
3.70785	-3.101	3.70785	-3.449
3.71116	-3.096	3.71116	-3.441
3.7145	-3.092	3.7145	-3.442
3.71783	-3.074	3.71783	-3.437
3.72116	-3.074	3.72116	-3.437
3.7245	-3.066	3.7245	-3.423
3.72783	-3.056	3.72783	-3.403
3.73116	-3.049	3.73116	-3.399
3.7345	-3.049	3.7345	-3.399
3.73783	-3.047	3.73783	-3.395
3.74116	-3.045	3.74116	-3.393
3.7445	-3.052	3.7445	-3.4
3.74783	-3.052	3.74783	-3.4
3.75116	-3.048	3.75116	-3.396
3.7545	-3.04	3.7545	-3.391
3.75783	-3.033	3.75783	-3.384
3.76116	-3.033	3.76116	-3.384
3.7645	-3.027	3.7645	-3.387
3.76783	-3.032	3.76783	-3.377
3.77116	-3.035	3.77116	-3.387
3.7745	-3.035	3.7745	-3.387
3.77783	-3.042	3.77783	-3.392
3.78116	-3.052	3.78116	-3.408
3.7845	-3.063	3.7845	-3.417
3.78783	-3.063	3.78783	-3.417
3.79116	-3.071	3.79116	-3.436
3.7945	-3.081	3.7945	-3.436
3.79783	-3.081	3.79783	-3.44
3.80116	-3.081	3.80116	-3.44
3.8045	-3.084	3.8045	-3.44
3.80783	-3.087	3.80783	-3.45
3.81116	-3.084	3.81116	-3.444
3.8145	-3.084	3.8145	-3.444
3.81783	-3.076	3.81783	-3.437
3.82116	-3.087	3.82116	-3.444
3.8245	-3.09	3.8245	-3.444
3.82783	-3.09	3.82783	-3.444
3.83116	-3.097	3.83116	-3.453
3.8345	-3.108	3.8345	-3.463
3.83783	-3.115	3.83783	-3.474
3.84116	-3.115	3.84116	-3.474
3.8445	-3.114	3.8445	-3.475
3.84783	-3.114	3.84783	-3.481
3.85116	-3.117	3.85116	-3.482
3.8545	-3.117	3.8545	-3.482
3.85783	-3.124	3.85783	-3.484
3.86116	-3.143	3.86116	-3.495
3.8645	-3.161	3.8645	-3.513
3.86783	-3.161	3.86783	-3.513
3.87116	-3.181	3.87116	-3.532
3.8745	-3.192	3.8745	-3.55
3.87783	-3.213	3.87783	-3.575
3.88116	-3.213	3.88116	-3.575
3.8845	-3.243	3.8845	-3.605
3.88783	-3.261	3.88783	-3.625
3.89116	-3.284	3.89116	-3.638
3.8945	-3.284	3.8945	-3.638
3.89783	-3.303	3.89783	-3.651
3.90116	-3.327	3.90116	-3.676
3.9045	-3.34	3.9045	-3.685
3.90783	-3.34	3.90783	-3.685
3.91116	-3.346	3.91116	-3.694
3.9145	-3.362	3.9145	-3.708
3.91783	-3.371	3.91783	-3.716
3.92116	-3.371	3.92116	-3.716
3.9245	-3.384	3.9245	-3.725
3.92783	-3.396	3.92783	-3.735
3.93116	-3.403	3.93116	-3.749
3.9345	-3.403	3.9345	-3.749
3.93783	-3.396	3.93783	-3.756
3.94116	-3.386	3.94116	-3.75
3.9445	-3.368	3.9445	-3.736
3.94783	-3.368	3.94783	-3.736
3.95116	-3.355	3.95116	-3.723
3.9545	-3.337	3.9545	-3.711
3.95783	-3.337	3.95783	-3.702
3.96116	-3.337	3.96116	-3.702
3.9645	-3.325	3.9645	-3.685
3.96783	-3.313	3.96783	-3.674
3.97116	-3.307	3.97116	-3.672
3.9745	-3.307	3.9745	-3.672
3.97783	-3.295	3.97783	-3.671
3.98116	-3.298	3.98116	-3.668
3.9845	-3.305	3.9845	-3.67
3.98783	-3.305	3.98783	-3.67
3.99116	-3.31	3.99116	-3.673
3.9945	-3.32	3.9945	-3.678
3.99783	-3.322	3.99783	-3.684
4.00115	-3.322	4.00115	-3.684
4.00448	-3.33	4.00448	-3.693
4.00781	-3.347	4.00781	-3.706
4.01115	-3.343	4.01115	-3.702
4.01448	-3.343	4.01448	-3.702
4.01781	-3.337	4.01781	-3.7
4.02115	-3.333	4.02115	-3.698
4.02448	-3.33	4.02448	-3.694
4.02781	-3.33	4.02781	-3.694
4.03115	-3.324	4.03115	-3.686
4.03448	-3.329	4.03448	-3.686
4.03781	-3.337	4.03781	-3.691
4.04115	-3.337	4.04115	-3.691
4.04448	-3.343	4.04448	-3.694
4.04781	-3.341	4.04781	-3.692
4.05115	-3.345	4.05115	-3.697
4.05448	-3.345	4.05448	-3.697
4.05781	-3.347	4.05781	-3.706
4.06115	-3.36	4.06115	-3.724
4.06448	-3.364	4.06448	-3.723
4.06781	-3.364	4.06781	-3.723
4.07115	-3.361	4.07115	-3.719
4.07448	-3.363	4.07448	-3.721
4.07781	-3.368	4.07781	-3.723
4.08115	-3.368	4.08115	-3.723
4.08448	-3.379	4.08448	-3.733
4.08781	-3.386	4.08781	-3.738
4.09115	-3.398	4.09115	-3.74
4.09448	-3.398	4.09448	-3.74
4.09781	-3.406	4.09781	-3.759
4.10115	-3.407	4.10115	-3.775
4.10448	-3.415	4.10448	-3.78
4.10781	-3.415	4.10781	-3.78
4.11115	-3.432	4.11115	-3.8
4.11448	-3.436	4.11448	-3.805
4.11781	-3.44	4.11781	-3.806
4.12115	-3.44	4.12115	-3.806
4.12448	-3.448	4.12448	-3.809
4.12781	-3.452	4.12781	-3.81
4.13115	-3.441	4.13115	-3.806
4.13448	-3.441	4.13448	-3.806
4.13781	-3.441	4.13781	-3.799
4.14115	-3.425	4.14115	-3.79
4.14448	-3.424	4.14448	-3.777
4.14781	-3.424	4.14781	-3.777
4.15115	-3.419	4.15115	-3.786
4.15448	-3.406	4.15448	-3.779
4.15781	-3.402	4.15781	-3.77
4.16115	-3.411	4.16115	-3.777
4.16448	-3.411	4.16448	-3.777
4.16781	-3.408	4.16781	-3.782
4.17115	-3.421	4.17115	-3.785
4.17448	-3.421	4.17448	-3.785
4.17781	-3.431	4.17781	-3.788
4.18115	-3.432	4.18115	-3.788
4.18448	-3.44	4.18448	-3.791
4.18781	-3.44	4.18781	-3.791
4.19115	-3.44	4.19115	-3.802
4.19448	-3.453	4.19448	-3.805
4.19781	-3.457	4.19781	-3.812
4.20115	-3.457	4.20115	-3.812
4.20448	-3.462	4.20448	-3.819
4.20781	-3.459	4.20781	-3.822
4.21115	-3.453	4.21115	-3.819
4.21448	-3.453	4.21448	-3.819
4.21781	-3.455	4.21781	-3.813
4.22115	-3.45	4.22115	-3.81
4.22448	-3.451	4.22448	-3.805
4.22781	-3.445	4.22781	-3.803
4.23115	-3.445	4.23115	-3.803
4.23448	-3.442	4.23448	-3.804
4.23781	-3.443	4.23781	-3.802
4.24115	-3.443	4.24115	-3.802
4.24448	-3.436	4.24448	-3.799
4.24781	-3.43	4.24781	-3.796
4.25115	-3.426	4.25115	-3.791
4.25448	-3.426	4.25448	-3.791
4.25781	-3.426	4.25781	-3.783
4.26115	-3.417	4.26115	-3.779
4.26448	-3.408	4.26448	-3.773
4.26781	-3.408	4.26781	-3.773
4.27115	-3.402	4.27115	-3.768
4.27448	-3.398	4.27448	-3.772
4.27781	-3.389	4.27781	-3.767
4.28115	-3.389	4.28115	-3.767
4.28448	-3.386	4.28448	-3.767
4.28781	-3.379	4.28781	-3.763
4.29115	-3.372	4.29115	-3.766
4.29446	-3.369	4.29446	-3.755
4.2978	-3.369	4.2978	-3.755
4.30113	-3.367	4.30113	-3.745
4.30446	-3.36	4.30446	-3.74
4.3078	-3.36	4.3078	-3.74
4.31113	-3.363	4.31113	-3.727
4.31446	-3.359	4.31446	-3.728
4.3178	-3.345	4.3178	-3.719
4.32113	-3.345	4.32113	-3.719
4.32446	-3.335	4.32446	-3.712
4.3278	-3.332	4.3278	-3.705
4.33113	-3.316	4.33113	-3.695
4.33446	-3.316	4.33446	-3.695
4.3378	-3.305	4.3378	-3.695
4.34113	-3.295	4.34113	-3.683
4.34447	-3.291	4.34447	-3.671
4.3478	-3.291	4.3478	-3.672
4.35113	-3.291	4.35113	-3.672
4.35446	-3.299	4.35446	-3.683
4.3578	-3.307	4.3578	-3.693
4.36113	-3.307	4.36113	-3.693
4.36447	-3.322	4.36447	-3.703
4.3678	-3.334	4.3678	-3.713
4.37113	-3.344	4.37113	-3.72
4.37447	-3.344	4.37447	-3.72
4.3778	-3.352	4.3778	-3.727
4.38113	-3.371	4.38113	-3.743
4.38447	-3.389	4.38447	-3.754
4.3878	-3.389	4.3878	-3.754
4.39113	-3.397	4.39113	-3.764
4.39447	-3.403	4.39447	-3.774
4.3978	-3.407	4.3978	-3.781
4.40113	-3.407	4.40113	-3.781
4.40447	-3.414	4.40447	-3.789
4.4078	-3.425	4.4078	-3.811
4.41113	-3.443	4.41113	-3.823
4.41447	-3.443	4.41447	-3.823
4.4178	-3.443	4.4178	-3.829
4.42113	-3.454	4.42113	-3.827
4.42447	-3.452	4.42447	-3.837
4.4278	-3.465	4.4278	-3.84
4.43113	-3.465	4.43113	-3.84
4.43446	-3.475	4.43446	-3.854
4.4378	-3.475	4.4378	-3.85
4.44113	-3.475	4.44113	-3.85
4.44447	-3.486	4.44447	-3.855
4.4478	-3.491	4.4478	-3.867
4.45113	-3.494	4.45113	-3.87
4.45446	-3.494	4.45446	-3.87
4.4578	-3.494	4.4578	-3.867
4.46113	-3.502	4.46113	-3.88
4.46447	-3.507	4.46447	-3.89
4.4678	-3.507	4.4678	-3.89
4.47113	-3.521	4.47113	-3.898
4.47446	-3.526	4.47446	-3.906
4.4778	-3.538	4.4778	-3.909
4.48113	-3.538	4.48113	-3.909
4.48446	-3.542	4.48446	-3.914
4.4878	-3.537	4.4878	-3.918
4.49113	-3.528	4.49113	-3.907
4.49447	-3.525	4.49447	-3.903
4.4978	-3.525	4.4978	-3.903
4.50113	-3.504	4.50113	-3.888
4.50446	-3.496	4.50446	-3.876
4.5078	-3.496	4.5078	-3.876
4.51113	-3.491	4.51113	-3.874
4.51447	-3.48	4.51447	-3.869
4.5178	-3.475	4.5178	-3.864
4.52113	-3.475	4.52113	-3.864
4.52447	-3.47	4.52447	-3.86
4.5278	-3.46	4.5278	-3.851
4.53113	-3.467	4.53113	-3.853
4.53447	-3.467	4.53447	-3.853
4.5378	-3.473	4.5378	-3.851
4.54113	-3.474	4.54113	-3.854
4.54447	-3.47	4.54447	-3.851
4.5478	-3.47	4.5478	-3.851
4.55113	-3.477	4.55113	-3.849
4.55447	-3.463	4.55447	-3.846
4.5578	-3.459	4.5578	-3.834
4.56113	-3.464	4.56113	-3.842
4.56447	-3.464	4.56447	-3.842
4.5678	-3.461	4.5678	-3.836
4.57113	-3.457	4.57113	-3.835
4.57447	-3.457	4.57447	-3.835
4.5778	-3.455	4.5778	-3.836
4.58113	-3.462	4.58113	-3.838
4.58445	-3.47	4.58445	-3.851
4.58778	-3.47	4.58778	-3.851
4.59112	-3.485	4.59112	-3.87
4.59445	-3.496	4.59445	-3.875
4.59778	-3.507	4.59778	-3.879
4.60112	-3.507	4.60112	-3.879
4.60445	-3.528	4.60445	-3.893
4.60778	-3.533	4.60778	-3.895
4.61112	-3.536	4.61112	-3.898
4.61445	-3.536	4.61445	-3.898
4.61778	-3.537	4.61778	-3.907
4.62112	-3.546	4.62112	-3.909
4.62445	-3.538	4.62445	-3.913
4.62778	-3.538	4.62778	-3.913
4.63112	-3.528	4.63112	-3.909
4.63445	-3.543	4.63445	-3.92
4.63778	-3.546	4.63778	-3.935
4.64112	-3.546	4.64112	-3.935
4.64445	-3.547	4.64445	-3.927
4.64778	-3.538	4.64778	-3.921
4.65112	-3.547	4.65112	-3.921
4.65445	-3.547	4.65445	-3.921
4.65778	-3.548	4.65778	-3.929
4.66112	-3.552	4.66112	-3.929
4.66445	-3.547	4.66445	-3.921
4.66778	-3.547	4.66778	-3.921
4.67112	-3.543	4.67112	-3.905
4.67445	-3.531	4.67445	-3.901
4.67778	-3.513	4.67778	-3.883
4.68112	-3.513	4.68112	-3.883
4.68445	-3.492	4.68445	-3.872
4.68778	-3.484	4.68778	-3.864
4.69112	-3.462	4.69112	-3.852
4.69445	-3.462	4.69445	-3.852
4.69778	-3.459	4.69778	-3.848
4.70112	-3.462	4.70112	-3.85
4.70445	-3.466	4.70445	-3.859
4.70778	-3.466	4.70778	-3.859
4.71112	-3.471	4.71112	-3.862
4.71445	-3.481	4.71445	-3.873
4.71778	-3.482	4.71778	-3.879
4.72112	-3.482	4.72112	-3.879
4.72445	-3.476	4.72445	-3.872
4.72778	-3.483	4.72778	-3.877
4.73112	-3.5	4.73112	-3.891
4.73445	-3.5	4.73445	-3.891
4.73778	-3.508	4.73778	-3.897
4.74112	-3.513	4.74112	-3.899
4.74445	-3.517	4.74445	-3.911
4.74778	-3.517	4.74778	-3.911
4.75112	-3.519	4.75112	-3.91
4.75445	-3.517	4.75445	-3.908
4.75778	-3.522	4.75778	-3.917
4.76112	-3.522	4.76112	-3.917
4.76445	-3.533	4.76445	-3.928
4.76778	-3.539	4.76778	-3.931
4.77112	-3.544	4.77112	-3.932
4.77445	-3.544	4.77445	-3.932
4.77778	-3.549	4.77778	-3.937
4.78112	-3.564	4.78112	-3.948
4.78445	-3.565	4.78445	-3.957
4.78778	-3.565	4.78778	-3.957
4.79112	-3.575	4.79112	-3.958
4.79445	-3.577	4.79445	-3.96
4.79778	-3.58	4.79778	-3.962
4.80112	-3.58	4.80112	-3.962
4.80445	-3.582	4.80445	-3.969
4.80778	-3.589	4.80778	-3.966
4.81112	-3.596	4.81112	-3.976
4.81445	-3.596	4.81445	-3.976
4.81778	-3.602	4.81778	-3.982
4.82112	-3.605	4.82112	-3.987
4.82445	-3.61	4.82445	-3.994
4.82778	-3.61	4.82778	-3.994
4.83112	-3.615	4.83112	-3.994
4.83445	-3.614	4.83445	-3.995
4.83778	-3.62	4.83778	-4.001
4.84112	-3.62	4.84112	-4.001
4.84445	-3.617	4.84445	-3.995
4.84778	-3.61	4.84778	-3.993
4.85112	-3.601	4.85112	-3.983
4.85445	-3.601	4.85445	-3.983
4.85778	-3.586	4.85778	-3.976
4.86112	-3.58	4.86112	-3.97
4.86445	-3.578	4.86445	-3.971
4.86778	-3.578	4.86778	-3.971
4.87112	-3.564	4.87112	-3.967
4.87445	-3.562	4.87445	-3.953
4.87777	-3.563	4.87777	-3.958
4.8811	-3.563	4.8811	-3.958
4.88443	-3.563	4.88443	-3.951
4.88777	-3.557	4.88777	-3.944
4.8911	-3.562	4.8911	-3.944
4.89443	-3.564	4.89443	-3.946
4.89777	-3.564	4.89777	-3.946
4.9011	-3.567	4.9011	-3.944
4.90443	-3.572	4.90443	-3.954
4.90777	-3.572	4.90777	-3.954
4.9111	-3.572	4.9111	-3.956
4.91443	-3.569	4.91443	-3.953
4.91777	-3.565	4.91777	-3.959
4.9211	-3.565	4.9211	-3.959
4.92443	-3.558	4.92443	-3.956
4.92777	-3.541	4.92777	-3.946
4.9311	-3.538	4.9311	-3.946
4.93443	-3.538	4.93443	-3.946
4.93777	-3.532	4.93777	-3.936
4.9411	-3.541	4.9411	-3.936
4.94443	-3.546	4.94443	-3.938
4.94777	-3.546	4.94777	-3.938
4.9511	-3.552	4.9511	-3.941
4.95443	-3.562	4.95443	-3.947
4.95777	-3.573	4.95777	-3.959
4.9611	-3.573	4.9611	-3.959
4.96443	-3.586	4.96443	-3.97
4.96777	-3.587	4.96777	-3.976
4.9711	-3.597	4.9711	-3.985
4.97443	-3.597	4.97443	-3.985
4.97777	-3.609	4.97777	-3.998
4.9811	-3.609	4.9811	-4.001
4.98443	-3.61	4.98443	-4.003
4.98777	-3.619	4.98777	-4.007
4.9911	-3.619	4.9911	-4.007
4.99443	-3.62	4.99443	-4.014
4.99777	-3.614	4.99777	-4.016
5.0011	-3.612	5.0011	-4.014
5.00443	-3.612	5.00443	-4.014
5.00777	-3.616	5.00777	-4.014
5.0111	-3.619	5.0111	-4.016
5.01443	-3.614	5.01443	-4.016
5.01777	-3.614	5.01777	-4.016
5.0211	-3.613	5.0211	-4.019
5.02443	-3.6	5.02443	-4.001
5.02777	-3.597	5.02777	-3.999
5.0311	-3.597	5.0311	-3.999
5.03443	-3.603	5.03443	-4.007
5.03777	-3.605	5.03777	-4.005
5.0411	-3.603	5.0411	-4.011
5.04443	-3.603	5.04443	-4.011
5.04777	-3.596	5.04777	-4.01
5.0511	-3.598	5.0511	-4.001
5.05443	-3.605	5.05443	-4.003
5.05777	-3.605	5.05777	-4.003
5.0611	-3.596	5.0611	-4.005
5.06443	-3.595	5.06443	-3.992
5.06777	-3.586	5.06777	-3.978
5.0711	-3.586	5.0711	-3.978
5.07443	-3.576	5.07443	-3.967
5.07777	-3.57	5.07777	-3.964
5.0811	-3.563	5.0811	-3.958
5.08443	-3.563	5.08443	-3.958
5.08777	-3.559	5.08777	-3.95
5.0911	-3.552	5.0911	-3.946
5.09443	-3.554	5.09443	-3.949
5.09777	-3.554	5.09777	-3.949
5.1011	-3.557	5.1011	-3.948
5.10443	-3.561	5.10443	-3.954
5.10777	-3.554	5.10777	-3.959
5.1111	-3.554	5.1111	-3.959
5.11443	-3.547	5.11443	-3.951
5.11777	-3.537	5.11777	-3.948
5.1211	-3.534	5.1211	-3.944
5.12443	-3.534	5.12443	-3.944
5.12777	-3.531	5.12777	-3.943
5.1311	-3.518	5.1311	-3.934
5.13443	-3.516	5.13443	-3.923
5.13777	-3.516	5.13777	-3.923
5.1411	-3.505	5.1411	-3.911
5.14443	-3.494	5.14443	-3.905
5.14777	-3.487	5.14777	-3.896
5.1511	-3.487	5.1511	-3.896
5.15443	-3.49	5.15443	-3.892
5.15777	-3.487	5.15777	-3.891
5.1611	-3.485	5.1611	-3.894
5.16443	-3.485	5.16443	-3.894
5.16775	-3.496	5.16775	-3.895
5.17108	-3.498	5.17108	-3.896
5.17442	-3.504	5.17442	-3.901
5.17775	-3.504	5.17775	-3.901
5.18108	-3.498	5.18108	-3.893
5.18442	-3.502	5.18442	-3.901
5.18775	-3.496	5.18775	-3.905
5.19108	-3.496	5.19108	-3.905
5.19442	-3.497	5.19442	-3.894
5.19775	-3.483	5.19775	-3.884
5.20108	-3.463	5.20108	-3.867
5.20442	-3.463	5.20442	-3.867
5.20775	-3.458	5.20775	-3.86
5.21108	-3.449	5.21108	-3.853
5.21442	-3.449	5.21442	-3.843
5.21775	-3.449	5.21775	-3.843
5.22108	-3.443	5.22108	-3.847
5.22442	-3.447	5.22442	-3.854
5.22775	-3.456	5.22775	-3.859
5.23108	-3.456	5.23108	-3.859
5.23442	-3.462	5.23442	-3.866
5.23775	-3.466	5.23775	-3.869
5.24108	-3.473	5.24108	-3.871
5.24442	-3.473	5.24442	-3.871
5.24775	-3.482	5.24775	-3.879
5.25108	-3.492	5.25108	-3.881
5.25442	-3.502	5.25442	-3.896
5.25775	-3.502	5.25775	-3.896
5.26108	-3.505	5.26108	-3.901
5.26442	-3.507	5.26442	-3.907
5.26775	-3.516	5.26775	-3.914
5.27108	-3.516	5.27108	-3.914
5.27442	-3.53	5.27442	-3.926
5.27775	-3.539	5.27775	-3.945
5.28108	-3.546	5.28108	-3.951
5.28442	-3.546	5.28442	-3.951
5.28775	-3.558	5.28775	-3.965
5.29109	-3.564	5.29109	-3.97
5.29442	-3.577	5.29442	-3.979
5.29775	-3.577	5.29775	-3.979
5.30108	-3.589	5.30108	-3.992
5.30442	-3.587	5.30442	-4
5.30775	-3.594	5.30775	-4.003
5.31109	-3.594	5.31109	-4.003
5.31442	-3.594	5.31442	-4.003
5.31775	-3.596	5.31775	-3.991
5.32109	-3.604	5.32109	-3.992
5.32442	-3.604	5.32442	-3.992
5.32775	-3.609	5.32775	-4.004
5.33109	-3.596	5.33109	-3.997
5.33442	-3.584	5.33442	-3.99
5.33775	-3.584	5.33775	-3.99
5.34109	-3.582	5.34109	-3.988
5.34442	-3.581	5.34442	-3.984
5.34775	-3.576	5.34775	-3.98
5.35109	-3.576	5.35109	-3.98
5.35442	-3.579	5.35442	-3.976
5.35775	-3.582	5.35775	-3.985
5.36109	-3.588	5.36109	-3.991
5.36442	-3.59	5.36442	-3.994
5.36775	-3.59	5.36775	-3.994
5.37109	-3.599	5.37109	-4.009
5.37442	-3.599	5.37442	-4.019
5.37775	-3.599	5.37775	-4.019
5.38109	-3.603	5.38109	-4.019
5.38442	-3.605	5.38442	-4.017
5.38775	-3.603	5.38775	-4.017
5.39109	-3.603	5.39109	-4.017
5.39442	-3.601	5.39442	-4.017
5.39775	-3.596	5.39775	-4.009
5.40109	-3.6	5.40109	-4.014
5.40442	-3.6	5.40442	-4.014
5.40775	-3.595	5.40775	-4.012
5.41109	-3.596	5.41109	-4.006
5.41442	-3.582	5.41442	-4
5.41775	-3.582	5.41775	-4
5.42109	-3.581	5.42109	-3.994
5.42442	-3.576	5.42442	-3.988
5.42775	-3.569	5.42775	-3.985
5.43109	-3.556	5.43109	-3.978
5.43442	-3.556	5.43442	-3.978
[truncated: 33,029 more rows]

## Sheet: HistrapP116Col
10		10		10
Histrap5ml cargado con loopP116llenacolesterolH3001:10_UV1_280nm		Histrap5ml cargado con loopP116llenacolesterolH3001:10_UV2_260nm		Histrap5ml cargado con loopP116llenacolesterolH3001:10_Fractions
ml	mAU	ml	mAU	ml	(Fractions)
0	1	0	1.41	-0.18	F3
0.07	1.47	0.07	2.06	16.24	Waste
0.13	1.85	0.13	2.45	16.53	F2
0.2	1.9	0.2	2.45	16.7	A1
0.27	1.79	0.27	2.18	17.7	A2
0.33	1.25	0.33	1.5	18.7	A3
0.4	0.49	0.4	0.55	19.7	A4
0.46	-0.17	0.46	-0.29	20.71	A5
0.53	-0.57	0.53	-0.81	21.71	A6
0.6	-0.62	0.6	-0.94	22.71	A7
0.66	-0.35	0.66	-0.69	23.71	A8
0.73	0.07	0.73	-0.28	24.71	A9
0.8	0.49	0.8	0.15	25.71	A10
0.86	0.76	0.86	0.44	26.71	A11
0.93	0.85	0.93	0.55	27.71	A12
0.99	0.81	0.99	0.53	28.71	B12
1.06	0.7	1.06	0.43	29.71	B11
1.13	0.56	1.13	0.29	30.71	B10
1.19	0.38	1.19	0.12	31.71	B9
1.26	0.16	1.26	-0.08	32.71	B8
1.33	-0.05	1.33	-0.27	33.71	B7
1.39	-0.24	1.39	-0.43	34.71	B6
1.46	-0.36	1.46	-0.52	35.71	B5
1.53	-0.35	1.53	-0.46	36.71	B4
1.59	-0.2	1.59	-0.26	37.71	B3
1.66	0.07	1.66	0.08	38.71	B2
1.72	0.35	1.72	0.41	39.71	B1
1.79	0.67	1.79	0.78	40.71	C1
1.86	1.2	1.86	1.37	41.71	C2
1.92	2.01	1.92	2.25	42.71	C3
1.99	3.35	1.99	3.59	43.71	C4
2.06	5.71	2.06	5.95	44.71	C5
2.12	8.68	2.12	8.88	45.71	C6
2.19	12.51	2.19	12.67	46.71	C7
2.25	17.96	2.25	18.05	47.71	C8
2.32	23.82	2.32	23.83	48.71	C9
2.39	30.71	2.39	30.61	49.71	C10
2.45	39.88	2.45	39.59	50.71	C11
2.52	49.34	2.52	48.85	51.71	C12
2.59	60.22	2.59	59.47	52.71	D12
2.65	74.48	2.65	73.39	53.71	D11
2.72	89.01	2.72	87.41	54.71	D10
2.79	105.47	2.79	103.23	55.71	D9
2.85	126.32	2.85	123.43	56.71	D8
2.92	147.06	2.92	143.32	57.71	D7
2.98	169.89	2.98	165.18	58.71	D6
3.05	197.75	3.05	191.75	59.71	D5
3.12	224.83	3.12	217.64	60.71	D4
3.18	253.4	3.18	244.92	61.71	D3
3.25	286.89	3.25	276.61	62.71	D2
3.32	319.06	3.32	307.12
3.38	351.96	3.38	338.2
3.45	388.02	3.45	372.37
3.51	422.63	3.51	404.98
3.58	455.98	3.58	436.27
3.65	492.15	3.65	470.43
3.71	526.37	3.71	502.44
3.78	557.83	3.78	531.99
3.85	590.12	3.85	562.14
3.91	620.43	3.91	590.42
3.98	647.5	3.98	615.72
4.05	674.05	4.05	640.55
4.11	698.15	4.11	663.46
4.18	718.74	4.18	683.08
4.24	737.36	4.24	701.49
4.31	754.11	4.31	719.07
4.38	767.34	4.38	734.21
4.44	778.52	4.44	748.47
4.51	787.59	4.51	761.79
4.58	792.73	4.58	771.9
4.64	794.36	4.64	779.03
4.71	791.48	4.71	782.44
4.77	784.29	4.77	780.82
4.84	772.33	4.84	774.32
4.91	753.34	4.91	761.07
4.97	731.6	4.97	744.04
5.04	706.33	5.04	722.81
5.11	674	5.11	694.41
5.17	643.22	5.17	666.5
5.24	611.04	5.24	636.87
5.31	574.01	5.31	602.34
5.37	541.52	5.37	571.58
5.44	509.56	5.44	541
5.5	474.63	5.5	507.11
5.57	445.01	5.57	478.13
5.64	416.94	5.64	450.39
5.7	387.06	5.7	420.93
5.77	362.57	5.77	396.69
5.84	339.95	5.84	374.23
5.9	316.52	5.9	350.94
5.97	297.59	5.97	332.14
6.03	280.13	6.03	314.74
6.1	262.09	6.1	296.53
6.17	247.16	6.17	281.32
6.23	233.22	6.23	266.89
6.3	218.61	6.3	251.43
6.37	206.08	6.37	237.75
6.43	194.36	6.43	224.68
6.5	182.14	6.5	210.82
6.57	171.4	6.57	198.21
6.63	161.62	6.63	186.47
6.7	151.52	6.7	174.12
6.76	142.17	6.76	162.56
6.83	133.46	6.83	151.7
6.9	124.35	6.9	140.21
6.96	115.53	6.96	129.2
7.03	107.69	7.03	119.34
7.1	100.02	7.1	109.71
7.16	92.95	7.16	100.79
7.23	86.89	7.23	93.24
7.29	80.99	7.29	85.94
7.36	75.24	7.36	78.87
7.43	70.29	7.43	72.86
7.49	65.43	7.49	67.03
7.56	60.7	7.56	61.42
7.63	56.83	7.63	56.86
7.69	53.35	7.69	52.72
7.76	49.96	7.76	48.78
7.83	47.34	7.83	45.68
7.89	45	7.89	42.98
7.96	42.72	7.96	40.32
8.02	40.97	8.02	38.28
8.09	39.42	8.09	36.48
8.16	37.89	8.16	34.71
8.22	36.67	8.22	33.33
8.29	35.59	8.29	32.11
8.36	34.48	8.36	30.88
8.42	33.62	8.42	29.9
8.49	32.84	8.49	29.02
8.55	32.04	8.55	28.12
8.62	31.39	8.62	27.39
8.69	30.78	8.69	26.71
8.75	30.14	8.75	26.01
8.82	29.6	8.82	25.43
8.89	29.09	8.89	24.87
8.95	28.55	8.95	24.27
9.02	28.09	9.02	23.76
9.09	27.66	9.09	23.29
9.15	27.18	9.15	22.79
9.22	26.79	9.22	22.36
9.28	26.39	9.28	21.96
9.35	25.99	9.35	21.52
9.42	25.61	9.42	21.14
9.48	25.28	9.48	20.79
9.55	24.95	9.55	20.42
9.62	24.64	9.62	20.09
9.68	24.38	9.68	19.78
9.75	24.09	9.75	19.46
9.81	23.85	9.81	19.21
9.88	23.66	9.88	18.98
9.95	23.46	9.95	18.76
10.01	23.31	10.01	18.57
10.08	23.21	10.08	18.48
10.15	23.2	10.15	18.47
10.21	23.3	10.21	18.57
10.28	23.43	10.28	18.68
10.35	23.48	10.35	18.76
10.41	23.4	10.41	18.71
10.48	23.2	10.48	18.53
10.54	22.9	10.54	18.28
10.61	22.55	10.61	17.95
10.68	22.21	10.68	17.67
10.74	21.87	10.74	17.39
10.81	21.46	10.81	17.13
10.88	21.14	10.88	16.87
10.94	20.82	10.94	16.64
11.01	20.49	11.01	16.37
11.07	20.16	11.07	16.14
11.14	19.79	11.14	15.88
11.21	19.26	11.21	15.51
11.27	18.75	11.27	15.13
11.34	18.18	11.34	14.72
11.41	17.53	11.41	14.22
11.47	16.94	11.47	13.77
11.54	16.32	11.54	13.31
11.61	15.62	11.61	12.77
11.67	14.97	11.67	12.28
11.74	14.27	11.74	11.77
11.8	13.45	11.8	11.16
11.87	12.71	11.87	10.62
11.94	11.97	11.94	10.03
12	11.11	12	9.32
12.07	10.32	12.07	8.7
12.14	9.59	12.14	8.13
12.2	8.81	12.2	7.53
12.27	8.22	12.27	7.08
12.33	7.68	12.33	6.64
12.4	7.1	12.4	6.2
12.47	6.64	12.47	5.8
12.53	6.2	12.53	5.46
12.6	5.73	12.6	5.09
12.67	5.32	12.67	4.81
12.73	4.95	12.73	4.54
12.8	4.58	12.8	4.27
12.87	4.27	12.87	4
12.93	3.95	12.93	3.74
13	3.64	13	3.5
13.06	3.36	13.06	3.27
13.13	3.12	13.13	3.08
13.2	2.88	13.2	2.89
13.26	2.68	13.26	2.73
13.33	2.49	13.33	2.58
13.4	2.34	13.4	2.43
13.46	2.17	13.46	2.29
13.53	2.05	13.53	2.16
13.59	1.93	13.59	2.04
13.66	1.8	13.66	1.93
13.73	1.7	13.73	1.83
13.79	1.59	13.79	1.74
13.86	1.49	13.86	1.64
13.93	1.4	13.93	1.56
13.99	1.31	13.99	1.48
14.06	1.23	14.06	1.4
14.13	1.17	14.13	1.34
14.19	1.11	14.19	1.26
14.26	1.02	14.26	1.17
14.32	0.92	14.32	1.1
14.39	0.85	14.39	1.05
14.46	0.77	14.46	0.96
14.52	0.72	14.52	0.9
14.59	0.68	14.59	0.83
14.66	0.64	14.66	0.76
14.72	0.58	14.72	0.7
14.79	0.53	14.79	0.67
14.85	0.47	14.85	0.62
14.92	0.42	14.92	0.56
14.99	0.37	14.99	0.5
15.05	0.29	15.05	0.45
15.12	0.25	15.12	0.42
15.19	0.22	15.19	0.39
15.25	0.2	15.25	0.34
15.32	0.17	15.32	0.3
15.39	0.15	15.39	0.25
15.45	0.09	15.45	0.22
15.52	0.07	15.52	0.18
15.58	0.01	15.58	0.14
15.65	-0.03	15.65	0.08
15.72	-0.07	15.72	0.05
15.78	-0.08	15.78	0.03
15.85	-0.12	15.85	0.01
15.92	-0.14	15.92	-0.01
15.98	-0.16	15.98	-0.04
16.05	-0.18	16.05	-0.08
16.11	-0.2	16.11	-0.11
16.18	-0.24	16.18	-0.15
16.25	-0.29	16.25	-0.18
16.31	-0.32	16.31	-0.21
16.38	-0.34	16.38	-0.21
16.45	-0.33	16.45	-0.21
16.51	-0.32	16.51	-0.21
16.58	-0.3	16.58	-0.19
16.65	-0.28	16.65	-0.16
16.71	-0.27	16.71	-0.13
16.78	-0.29	16.78	-0.15
16.84	-0.32	16.84	-0.21
16.91	-0.37	16.91	-0.29
16.98	-0.42	16.98	-0.34
17.04	-0.47	17.04	-0.38
17.11	-0.52	17.11	-0.4
17.18	-0.55	17.18	-0.43
17.24	-0.58	17.24	-0.46
17.31	-0.62	17.31	-0.49
17.37	-0.61	17.37	-0.53
17.44	-0.62	17.44	-0.55
17.51	-0.62	17.51	-0.57
17.57	-0.65	17.57	-0.57
17.64	-0.67	17.64	-0.58
17.71	-0.7	17.71	-0.6
17.77	-0.71	17.77	-0.62
17.84	-0.73	17.84	-0.64
17.91	-0.75	17.91	-0.66
17.97	-0.77	17.97	-0.68
18.04	-0.81	18.04	-0.69
18.1	-0.8	18.1	-0.7
18.17	-0.83	18.17	-0.7
18.24	-0.83	18.24	-0.71
18.3	-0.84	18.3	-0.73
18.37	-0.85	18.37	-0.74
18.44	-0.86	18.44	-0.77
18.5	-0.9	18.5	-0.82
18.57	-0.9	18.57	-0.84
18.63	-0.91	18.63	-0.85
18.7	-0.91	18.7	-0.84
18.77	-0.93	18.77	-0.86
18.83	-0.93	18.83	-0.88
18.9	-0.96	18.9	-0.9
18.97	-0.98	18.97	-0.91
19.03	-0.99	19.03	-0.91
19.1	-0.99	19.1	-0.93
19.17	-0.99	19.17	-0.93
19.23	-0.99	19.23	-0.95
19.3	-1	19.3	-0.96
19.36	-1.01	19.36	-0.97
19.43	-1.01	19.43	-0.97
19.5	-1.02	19.5	-0.97
19.56	-1.04	19.56	-0.98
19.63	-1.07	19.63	-0.98
19.7	-1.08	19.7	-0.99
19.76	-1.08	19.76	-1.02
19.83	-1.07	19.83	-1.03
19.89	-1.1	19.89	-1.03
19.96	-1.12	19.96	-1.04
20.03	-1.1	20.03	-1.06
20.09	-1.1	20.09	-1.07
20.16	-1.1	20.16	-1.07
20.23	-1.1	20.23	-1.07
20.29	-1.11	20.29	-1.06
20.36	-1.1	20.36	-1.07
20.43	-1.11	20.43	-1.07
20.49	-1.11	20.49	-1.08
20.56	-1.1	20.56	-1.08
20.62	-1.11	20.62	-1.08
20.69	-1.12	20.69	-1.1
20.76	-1.14	20.76	-1.12
20.82	-1.16	20.82	-1.13
20.89	-1.16	20.89	-1.13
20.96	-1.16	20.96	-1.12
21.02	-1.16	21.02	-1.14
21.09	-1.16	21.09	-1.12
21.15	-1.19	21.15	-1.14
21.22	-1.18	21.22	-1.12
21.29	-1.19	21.29	-1.13
21.35	-1.18	21.35	-1.13
21.42	-1.19	21.42	-1.13
21.49	-1.18	21.49	-1.14
21.55	-1.18	21.55	-1.13
21.62	-1.18	21.62	-1.13
21.69	-1.18	21.69	-1.14
21.75	-1.2	21.75	-1.16
21.82	-1.22	21.82	-1.18
21.88	-1.21	21.88	-1.17
21.95	-1.19	21.95	-1.17
22.02	-1.18	22.02	-1.17
22.08	-1.17	22.08	-1.18
22.15	-1.19	22.15	-1.19
22.22	-1.18	22.22	-1.18
22.28	-1.19	22.28	-1.16
22.35	-1.18	22.35	-1.14
22.41	-1.17	22.41	-1.13
22.48	-1.18	22.48	-1.12
22.55	-1.16	22.55	-1.1
22.61	-1.15	22.61	-1.1
22.68	-1.12	22.68	-1.1
22.75	-1.11	22.75	-1.09
22.81	-1.11	22.81	-1.07
22.88	-1.09	22.88	-1.06
22.95	-1.06	22.95	-1.05
23.01	-1.04	23.01	-1.06
23.08	-1.03	23.08	-1.06
23.14	-1.02	23.14	-1.04
23.21	-1	23.21	-1.01
23.28	-0.97	23.28	-0.98
23.34	-0.94	23.34	-0.95
23.41	-0.91	23.41	-0.93
23.48	-0.89	23.48	-0.9
23.54	-0.87	23.54	-0.87
23.61	-0.85	23.61	-0.85
23.67	-0.81	23.67	-0.82
23.74	-0.79	23.74	-0.8
23.81	-0.74	23.81	-0.76
23.87	-0.69	23.87	-0.72
23.94	-0.64	23.94	-0.67
24.01	-0.59	24.01	-0.64
24.07	-0.53	24.07	-0.6
24.14	-0.46	24.14	-0.53
24.21	-0.36	24.21	-0.45
24.27	-0.28	24.27	-0.39
24.34	-0.21	24.34	-0.33
24.4	-0.13	24.4	-0.23
24.47	-0.04	24.47	-0.14
24.54	0.05	24.54	-0.05
24.6	0.17	24.6	0.04
24.67	0.28	24.67	0.11
24.74	0.4	24.74	0.21
24.8	0.51	24.8	0.31
24.87	0.63	24.87	0.42
24.93	0.74	24.93	0.51
25	0.88	25	0.62
25.07	0.98	25.07	0.72
25.13	1.11	25.13	0.83
25.2	1.28	25.2	0.94
25.27	1.42	25.27	1.05
25.33	1.54	25.33	1.17
25.4	1.68	25.4	1.29
25.47	1.81	25.47	1.4
25.53	1.95	25.53	1.51
25.6	2.09	25.6	1.64
25.66	2.22	25.66	1.77
25.73	2.33	25.73	1.9
25.8	2.46	25.8	2.02
25.86	2.59	25.86	2.15
25.93	2.74	25.93	2.27
26	2.87	26	2.38
26.06	3	26.06	2.47
26.13	3.09	26.13	2.57
26.19	3.22	26.19	2.66
26.26	3.34	26.26	2.78
26.33	3.47	26.33	2.87
26.39	3.6	26.39	2.95
26.46	3.72	26.46	3.06
26.53	3.83	26.53	3.17
26.59	3.92	26.59	3.28
26.66	4.04	26.66	3.39
26.73	4.15	26.73	3.5
26.79	4.28	26.79	3.58
26.86	4.41	26.86	3.7
26.92	4.53	26.92	3.79
26.99	4.63	26.99	3.89
27.06	4.76	27.06	4
27.12	4.88	27.12	4.09
27.19	5.01	27.19	4.18
27.26	5.13	27.26	4.3
27.32	5.25	27.32	4.4
27.39	5.36	27.39	4.5
27.45	5.49	27.45	4.61
27.52	5.61	27.52	4.71
27.59	5.73	27.59	4.8
27.65	5.87	27.65	4.9
27.72	5.99	27.72	4.99
27.79	6.1	27.79	5.08
27.85	6.23	27.85	5.18
27.92	6.36	27.92	5.28
27.99	6.51	27.99	5.39
28.05	6.64	28.05	5.51
28.12	6.78	28.12	5.61
28.18	6.89	28.18	5.73
28.25	7.07	28.25	5.85
28.32	7.21	28.32	5.97
28.38	7.36	28.38	6.09
28.45	7.51	28.45	6.19
28.52	7.64	28.52	6.3
28.58	7.79	28.58	6.41
28.65	7.96	28.65	6.54
28.71	8.12	28.71	6.67
28.78	8.27	28.78	6.78
28.85	8.41	28.85	6.9
28.91	8.58	28.91	7.01
28.98	8.74	28.98	7.11
29.05	8.93	29.05	7.24
29.11	9.1	29.11	7.37
29.18	9.27	29.18	7.51
29.25	9.43	29.25	7.62
29.31	9.61	29.31	7.74
29.38	9.78	29.38	7.86
29.44	9.96	29.44	8
29.51	10.13	29.51	8.16
29.58	10.3	29.58	8.29
29.64	10.48	29.64	8.41
29.71	10.68	29.71	8.53
29.78	10.85	29.78	8.65
29.84	11.02	29.84	8.77
29.91	11.18	29.91	8.91
29.97	11.33	29.97	9.04
30.04	11.48	30.04	9.16
30.11	11.65	30.11	9.28
30.17	11.8	30.17	9.37
30.24	11.94	30.24	9.47
30.31	12.1	30.31	9.6
30.37	12.25	30.37	9.72
30.44	12.39	30.44	9.8
30.51	12.54	30.51	9.92
30.57	12.68	30.57	10
30.64	12.82	30.64	10.12
30.7	12.97	30.7	10.23
30.77	13.11	30.77	10.35
30.84	13.24	30.84	10.45
30.9	13.39	30.9	10.55
30.97	13.5	30.97	10.63
31.04	13.6	31.04	10.71
31.1	13.7	31.1	10.81
31.17	13.8	31.17	10.91
31.23	13.91	31.23	11
31.3	14.04	31.3	11.07
31.37	14.12	31.37	11.15
31.43	14.21	31.43	11.22
31.5	14.32	31.5	11.31
31.57	14.43	31.57	11.39
31.63	14.53	31.63	11.46
31.7	14.64	31.7	11.54
31.77	14.74	31.77	11.61
31.83	14.84	31.83	11.68
31.9	14.95	31.9	11.77
31.96	15.04	31.96	11.85
32.03	15.14	32.03	11.91
32.1	15.24	32.1	11.98
32.16	15.33	32.16	12.06
32.23	15.41	32.23	12.13
32.3	15.49	32.3	12.21
32.36	15.59	32.36	12.28
32.43	15.68	32.43	12.35
32.49	15.77	32.49	12.42
32.56	15.88	32.56	12.5
32.63	15.99	32.63	12.57
32.69	16.1	32.69	12.67
32.76	16.23	32.76	12.75
32.83	16.35	32.83	12.85
32.89	16.47	32.89	12.93
32.96	16.61	32.96	13.04
33.03	16.73	33.03	13.12
33.09	16.85	33.09	13.23
33.16	16.99	33.16	13.34
33.22	17.13	33.22	13.44
33.29	17.27	33.29	13.54
33.36	17.43	33.36	13.65
33.42	17.58	33.42	13.76
33.49	17.75	33.49	13.89
33.56	17.95	33.56	14.05
33.62	18.14	33.62	14.22
33.69	18.35	33.69	14.36
33.75	18.58	33.75	14.54
33.82	18.78	33.82	14.67
33.89	18.99	33.89	14.82
33.95	19.22	33.95	14.99
34.02	19.45	34.02	15.16
34.09	19.68	34.09	15.31
34.15	19.98	34.15	15.51
34.22	20.23	34.22	15.68
34.29	20.48	34.29	15.88
34.35	20.77	34.35	16.09
34.42	21.04	34.42	16.31
34.48	21.33	34.48	16.51
34.55	21.64	34.55	16.75
34.62	21.94	34.62	16.94
34.68	22.23	34.68	17.15
34.75	22.6	34.75	17.4
34.82	22.93	34.82	17.62
34.88	23.26	34.88	17.85
34.95	23.61	34.95	18.1
35.01	23.96	35.01	18.37
35.08	24.29	35.08	18.62
35.15	24.68	35.15	18.88
35.21	25.08	35.21	19.15
35.28	25.45	35.28	19.42
35.35	25.84	35.35	19.7
35.41	26.23	35.41	19.97
35.48	26.61	35.48	20.23
35.55	27.06	35.55	20.51
35.61	27.5	35.61	20.82
35.68	27.91	35.68	21.11
35.74	28.31	35.74	21.42
35.81	28.75	35.81	21.73
35.88	29.18	35.88	22
35.94	29.62	35.94	22.29
36.01	30.09	36.01	22.6
36.08	30.49	36.08	22.9
36.14	30.89	36.14	23.2
36.21	31.37	36.21	23.53
36.27	31.78	36.27	23.82
36.34	32.22	36.34	24.11
36.41	32.69	36.41	24.43
36.47	33.09	36.47	24.72
36.54	33.49	36.54	25
36.61	33.93	36.61	25.32
36.67	34.32	36.67	25.58
36.74	34.69	36.74	25.84
36.81	35.12	36.81	26.14
36.87	35.49	36.87	26.4
36.94	35.84	36.94	26.66
37	36.23	37	26.94
37.07	36.58	37.07	27.16
37.14	36.9	37.14	27.37
37.2	37.26	37.2	27.61
37.27	37.56	37.27	27.81
37.34	37.85	37.34	28.02
37.4	38.16	37.4	28.24
37.47	38.44	37.47	28.41
37.53	38.71	37.53	28.58
37.6	38.99	37.6	28.75
37.67	39.21	37.67	28.9
37.73	39.4	37.73	29.04
37.8	39.6	37.8	29.2
37.87	39.77	37.87	29.32
37.93	39.92	37.93	29.41
38	40.07	38	29.5
38.07	40.21	38.07	29.6
38.13	40.33	38.13	29.66
38.2	40.45	38.2	29.73
38.26	40.51	38.26	29.77
38.33	40.54	38.33	29.81
38.4	40.59	38.4	29.84
38.46	40.61	38.46	29.85
38.53	40.61	38.53	29.85
38.6	40.59	38.6	29.84
38.66	40.55	38.66	29.82
38.73	40.5	38.73	29.78
38.79	40.42	38.79	29.71
38.86	40.33	38.86	29.65
38.93	40.25	38.93	29.58
38.99	40.15	38.99	29.51
39.06	40	39.06	29.41
39.13	39.84	39.13	29.32
39.19	39.7	39.19	29.22
39.26	39.53	39.26	29.08
39.33	39.37	39.33	28.94
39.39	39.17	39.39	28.8
39.46	38.93	39.46	28.64
39.52	38.72	39.52	28.49
39.59	38.53	39.59	28.32
39.66	38.27	39.66	28.13
39.72	38.03	39.72	27.96
39.79	37.74	39.79	27.78
39.86	37.45	39.86	27.57
39.92	37.19	39.92	27.38
39.99	36.92	39.99	27.18
40.05	36.61	40.05	26.96
40.12	36.31	40.12	26.76
40.19	36.03	40.19	26.57
40.25	35.69	40.25	26.32
40.32	35.41	40.32	26.11
40.39	35.11	40.39	25.87
40.45	34.78	40.45	25.63
40.52	34.45	40.52	25.42
40.59	34.16	40.59	25.22
40.65	33.84	40.65	24.98
40.72	33.55	40.72	24.76
40.78	33.25	40.78	24.53
40.85	32.9	40.85	24.29
40.92	32.59	40.92	24.08
40.98	32.28	40.98	23.87
41.05	31.97	41.05	23.62
41.12	31.68	41.12	23.41
41.18	31.4	41.18	23.21
41.25	31.11	41.25	23.02
41.31	30.83	41.31	22.82
41.38	30.57	41.38	22.64
41.45	30.29	41.45	22.43
41.51	30.03	41.51	22.24
41.58	29.79	41.58	22.06
41.65	29.54	41.65	21.87
41.71	29.3	41.71	21.71
41.78	29.09	41.78	21.53
41.85	28.88	41.85	21.38
41.91	28.67	41.91	21.21
41.98	28.46	41.98	21.07
42.04	28.26	42.04	20.94
42.11	28.07	42.11	20.79
42.18	27.9	42.18	20.67
42.24	27.74	42.24	20.58
42.31	27.58	42.31	20.47
42.38	27.45	42.38	20.38
42.44	27.33	42.44	20.25
42.51	27.19	42.51	20.13
42.57	27.08	42.57	20.03
42.64	26.96	42.64	19.95
42.71	26.86	42.71	19.86
42.77	26.78	42.77	19.8
42.84	26.72	42.84	19.73
42.91	26.63	42.91	19.67
42.97	26.58	42.97	19.62
43.04	26.54	43.04	19.6
43.11	26.51	43.11	19.55
43.17	26.47	43.17	19.52
43.24	26.45	43.24	19.48
43.3	26.42	43.3	19.47
43.37	26.42	43.37	19.45
43.44	26.41	43.44	19.44
43.5	26.41	43.5	19.43
43.57	26.42	43.57	19.44
43.64	26.45	43.64	19.44
43.7	26.51	43.7	19.47
43.77	26.55	43.77	19.48
43.83	26.6	43.83	19.51
43.9	26.65	43.9	19.52
43.97	26.72	43.97	19.55
44.03	26.78	44.03	19.57
44.1	26.85	44.1	19.62
44.17	26.91	44.17	19.65
44.23	26.97	44.23	19.7
44.3	27.08	44.3	19.76
44.37	27.18	44.37	19.82
44.43	27.28	44.43	19.86
44.5	27.36	44.5	19.91
44.56	27.46	44.56	19.98
44.63	27.56	44.63	20.04
44.7	27.69	44.7	20.12
44.76	27.81	44.76	20.2
44.83	27.92	44.83	20.25
44.9	28.04	44.9	20.33
44.96	28.17	44.96	20.4
45.03	28.29	45.03	20.47
45.09	28.4	45.09	20.55
45.16	28.54	45.16	20.64
45.23	28.66	45.23	20.7
45.29	28.8	45.29	20.78
45.36	28.95	45.36	20.86
45.43	29.09	45.43	20.92
45.49	29.21	45.49	21
45.56	29.33	45.56	21.09
45.63	29.43	45.63	21.17
45.69	29.53	45.69	21.24
45.76	29.66	45.76	21.3
45.82	29.75	45.82	21.36
45.89	29.85	45.89	21.41
45.96	29.96	45.96	21.46
46.02	30.05	46.02	21.51
46.09	30.14	46.09	21.57
46.16	30.21	46.16	21.63
46.22	30.29	46.22	21.68
46.29	30.36	46.29	21.73
46.35	30.44	46.35	21.77
46.42	30.49	46.42	21.8
46.49	30.55	46.49	21.83
46.55	30.6	46.55	21.87
46.62	30.65	46.62	21.9
46.69	30.68	46.69	21.91
46.75	30.7	46.75	21.9
46.82	30.71	46.82	21.91
46.89	30.73	46.89	21.93
46.95	30.74	46.95	21.94
47.02	30.73	47.02	21.94
47.08	30.72	47.08	21.92
47.15	30.68	47.15	21.9
47.22	30.65	47.22	21.85
47.28	30.62	47.28	21.82
47.35	30.58	47.35	21.76
47.42	30.53	47.42	21.74
47.48	30.45	47.48	21.7
47.55	30.36	47.55	21.66
47.61	30.28	47.61	21.6
47.68	30.2	47.68	21.53
47.75	30.09	47.75	21.42
47.81	29.94	47.81	21.34
47.88	29.83	47.88	21.25
47.95	29.72	47.95	21.19
48.01	29.63	48.01	21.11
48.08	29.5	48.08	21.02
48.15	29.34	48.15	20.91
48.21	29.16	48.21	20.8
48.28	28.99	48.28	20.69
48.34	28.8	48.34	20.55
48.41	28.6	48.41	20.42
48.48	28.45	48.48	20.3
48.54	28.27	48.54	20.17
48.61	28.05	48.61	20.02
48.68	27.84	48.68	19.88
48.74	27.64	48.74	19.73
48.81	27.41	48.81	19.59
48.87	27.23	48.87	19.45
48.94	27.03	48.94	19.31
49.01	26.79	49.01	19.15
49.07	26.56	49.07	19
49.14	26.32	49.14	18.85
49.21	26.06	49.21	18.68
49.27	25.83	49.27	18.52
49.34	25.6	49.34	18.35
49.41	25.35	49.41	18.16
49.47	25.13	49.47	17.98
49.54	24.9	49.54	17.84
49.6	24.64	49.6	17.65
49.67	24.39	49.67	17.5
49.74	24.16	49.74	17.33
49.8	23.9	49.8	17.17
49.87	23.68	49.87	17
49.94	23.46	49.94	16.83
50	23.2	50	16.66
50.07	22.96	50.07	16.51
50.13	22.72	50.13	16.37
50.2	22.47	50.2	16.18
50.27	22.25	50.27	16.03
50.33	22.04	50.33	15.85
50.4	21.79	50.4	15.68
50.47	21.57	50.47	15.54
50.53	21.35	50.53	15.41
50.6	21.13	50.6	15.26
50.67	20.93	50.67	15.1
50.73	20.75	50.73	14.97
50.8	20.52	50.8	14.82
50.86	20.32	50.86	14.69
50.93	20.13	50.93	14.57
51	19.94	51	14.46
51.06	19.76	51.06	14.34
51.13	19.6	51.13	14.21
51.2	19.44	51.2	14.08
51.26	19.28	51.26	13.97
51.33	19.11	51.33	13.88
51.39	18.94	51.39	13.77
51.46	18.76	51.46	13.64
51.53	18.61	51.53	13.54
51.59	18.48	51.59	13.43
51.66	18.35	51.66	13.34
51.73	18.23	51.73	13.26
51.79	18.09	51.79	13.19
51.86	17.95	51.86	13.09
51.93	17.84	51.93	13.03
51.99	17.74	51.99	12.95
52.06	17.63	52.06	12.88
52.12	17.55	52.12	12.81
52.19	17.47	52.19	12.75
52.26	17.36	52.26	12.7
52.32	17.26	52.32	12.66
52.39	17.17	52.39	12.61
52.46	17.07	52.46	12.54
52.52	17.01	52.52	12.46
52.59	16.94	52.59	12.41
52.65	16.87	52.65	12.35
52.72	16.8	52.72	12.32
52.79	16.76	52.79	12.28
52.85	16.69	52.85	12.24
52.92	16.65	52.92	12.21
52.99	16.59	52.99	12.17
53.05	16.54	53.05	12.14
53.12	16.49	53.12	12.12
53.19	16.47	53.19	12.1
53.25	16.43	53.25	12.08
53.32	16.39	53.32	12.06
53.38	16.37	53.38	12.04
53.45	16.35	53.45	12.04
53.52	16.34	53.52	12.01
53.58	16.33	53.58	12.01
53.65	16.32	53.65	11.99
53.72	16.31	53.72	12
53.78	16.3	53.78	12.01
53.85	16.3	53.85	12.01
53.91	16.3	53.91	12.02
53.98	16.3	53.98	12.02
54.05	16.29	54.05	12.02
54.11	16.29	54.11	12.01
54.18	16.3	54.18	12.01
54.25	16.31	54.25	12.01
54.31	16.32	54.31	12.01
54.38	16.32	54.38	12.01
54.45	16.34	54.45	12.01
54.51	16.34	54.51	12.02
54.58	16.36	54.58	12.02
54.64	16.36	54.64	12.03
54.71	16.39	54.71	12.05
54.78	16.4	54.78	12.06
54.84	16.43	54.84	12.07
54.91	16.45	54.91	12.08
54.98	16.47	54.98	12.09
55.04	16.5	55.04	12.12
55.11	16.52	55.11	12.14
55.17	16.55	55.17	12.18
55.24	16.57	55.24	12.19
55.31	16.61	55.31	12.2
55.37	16.64	55.37	12.21
55.44	16.66	55.44	12.24
55.51	16.69	55.51	12.27
55.57	16.74	55.57	12.29
55.64	16.79	55.64	12.31
55.71	16.85	55.71	12.33
55.77	16.9	55.77	12.35
55.84	16.92	55.84	12.38
55.9	16.96	55.9	12.41
55.97	16.96	55.97	12.46
56.04	16.99	56.04	12.46
56.1	17.04	56.1	12.49
56.17	17.09	56.17	12.51
56.24	17.14	56.24	12.55
56.3	17.2	56.3	12.6
56.37	17.25	56.37	12.64
56.43	17.3	56.43	12.68
56.5	17.35	56.5	12.7
56.57	17.41	56.57	12.73
56.63	17.45	56.63	12.77
56.7	17.52	56.7	12.82
56.77	17.56	56.77	12.84
56.83	17.59	56.83	12.88
56.9	17.64	56.9	12.9
56.97	17.68	56.97	12.96
57.03	17.74	57.03	12.98
57.1	17.79	57.1	13.02
57.16	17.82	57.16	13.04
57.23	17.88	57.23	13.06
57.3	17.93	57.3	13.1
57.36	17.99	57.36	13.13
57.43	18.03	57.43	13.17
57.5	18.09	57.5	13.19
57.56	18.15	57.56	13.23
57.63	18.19	57.63	13.26
57.69	18.23	57.69	13.31
57.76	18.27	57.76	13.35
57.83	18.33	57.83	13.39
57.89	18.41	57.89	13.42
57.96	18.47	57.96	13.46
58.03	18.53	58.03	13.5
58.09	18.57	58.09	13.54
58.16	18.63	58.16	13.57
58.23	18.7	58.23	13.61
58.29	18.77	58.29	13.65
58.36	18.83	58.36	13.69
58.42	18.88	58.42	13.73
58.49	18.92	58.49	13.78
58.56	18.97	58.56	13.81
58.62	19.03	58.62	13.86
58.69	19.07	58.69	13.88
58.76	19.13	58.76	13.93
58.82	19.18	58.82	13.96
58.89	19.23	58.89	13.98
58.95	19.3	58.95	14.02
59.02	19.36	59.02	14.06
59.09	19.41	59.09	14.1
59.15	19.46	59.15	14.13
59.22	19.53	59.22	14.15
59.29	19.58	59.29	14.18
59.35	19.63	59.35	14.21
59.42	19.66	59.42	14.25
59.49	19.69	59.49	14.3
59.55	19.74	59.55	14.34
59.62	19.79	59.62	14.36
59.68	19.84	59.68	14.37
59.75	19.89	59.75	14.38
59.82	19.91	59.82	14.41
59.88	19.95	59.88	14.43
59.95	19.97	59.95	14.45
60.02	19.99	60.02	14.46
60.08	20	60.08	14.46
60.15	20.01	60.15	14.47
60.21	20.02	60.21	14.47
60.28	20.03	60.28	14.47
60.35	20.04	60.35	14.46
60.41	20.05	60.41	14.45
60.48	20.05	60.48	14.45
60.55	20.04	60.55	14.45
60.61	20.01	60.61	14.44
60.68	20	60.68	14.42
60.75	19.99	60.75	14.4
60.81	19.99	60.81	14.39
60.88	19.97	60.88	14.37
60.94	19.94	60.94	14.35
61.01	19.91	61.01	14.34
61.08	19.89	61.08	14.31
61.14	19.88	61.14	14.31
61.21	19.86	61.21	14.29
61.28	19.83	61.28	14.29
61.34	19.81	61.34	14.28
61.41	19.77	61.41	14.26
61.47	19.75	61.47	14.22
61.54	19.72	61.54	14.19
61.61	19.7	61.61	14.17
61.67	19.69	61.67	14.17
61.74	19.65	61.74	14.14
61.81	19.62	61.81	14.1
61.87	19.58	61.87	14.1
61.94	19.56	61.94	14.09
62.01	19.54	62.01	14.08
62.07	19.54	62.07	14.06
62.14	19.5	62.14	14.04
62.2	19.46	62.2	14.01
62.27	19.44	62.27	13.99
62.34	19.42	62.34	13.98
62.4	19.4	62.4	13.98
62.47	19.37	62.47	13.96
62.54	19.35	62.54	13.92
62.6	19.31	62.6	13.88
62.67	19.28	62.67	13.85
62.73	19.24	62.73	13.86
62.8	19.23	62.8	13.85
62.87	19.21	62.87	13.83
62.93	19.2	62.93	13.81
63	19.17	63	13.79
63.07	19.13	63.07	13.78

## Sheet: SuperdexP116Col
P116 colesterol	P116 colesterol	P116 colesterol	P116 colesterol
UV1 (260 nm)_volume	UV1 (260 nm)_mAU	UV2 (280 nm)_volume	UV2 (280 nm)_mAU
-1.1971	0	-1.1971	0
-1.19309	8.531	-1.19309	0
-1.18935	8.525	-1.18935	NeuN
-1.18697	8.525	-1.18697	NeuN
-1.18564	8.525	-1.18564	NeuN
-1.18484	17.848	-1.18484	NeuN
-1.18244	17.848	-1.18244	NeuN
-1.18	17.848	-1.18	NeuN
-1.17667	27.206	-1.17667	-0.024
-1.17333	27.206	-1.17333	-0.024
-1.17	34.235	-1.17	-0.053
-1.16667	39.529	-1.16667	-0.075
-1.16333	39.529	-1.16333	-0.075
-1.16	43.506	-1.16	-0.094
-1.15667	46.502	-1.15667	-0.099
-1.15333	46.502	-1.15333	-0.099
-1.15	48.775	-1.15	-0.083
-1.14667	50.483	-1.14667	-0.08
-1.14333	50.483	-1.14333	-0.08
-1.14	51.742	-1.14	-0.11
-1.13667	51.742	-1.13667	-0.11
-1.13333	52.45	-1.13333	-0.365
-1.13	52.45	-1.13	-0.365
-1.12667	52.741	-1.12667	-1.034
-1.12333	53.259	-1.12333	-1.673
-1.12	53.259	-1.12	-1.673
-1.11666	54.39	-1.11666	-1.844
-1.11333	54.39	-1.11333	-1.844
-1.11	55.885	-1.11	-1.536
-1.10666	57.342	-1.10666	-0.876
-1.10333	57.342	-1.10333	-0.876
-1.1	58.642	-1.1	-0.099
-1.09666	58.642	-1.09666	-0.099
-1.09333	59.578	-1.09333	0.62
-1.09	60.121	-1.09	1.136
-1.08666	60.121	-1.08666	1.136
-1.08333	60.345	-1.08333	1.46
-1.08	60.35	-1.08	1.619
-1.07666	60.35	-1.07666	1.619
-1.07333	60.187	-1.07333	1.649
-1.07	60.187	-1.07	1.649
-1.06666	59.91	-1.06666	1.59
-1.06335	59.561	-1.06335	1.451
-1.06001	59.561	-1.06001	1.451
-1.05668	59.155	-1.05668	1.256
-1.05334	58.726	-1.05334	1.023
-1.05001	58.726	-1.05001	1.023
-1.04668	58.281	-1.04668	0.759
-1.04334	58.281	-1.04334	0.759
-1.04001	57.842	-1.04001	0.501
-1.03668	57.405	-1.03668	0.238
-1.03334	57.405	-1.03334	0.238
-1.03001	57.001	-1.03001	-0.04
-1.02668	57.001	-1.02668	-0.04
-1.02334	56.576	-1.02334	-0.311
-1.02001	56.188	-1.02001	-0.567
-1.01668	56.188	-1.01668	-0.567
-1.01334	55.854	-1.01334	-0.786
-1.01001	55.854	-1.01001	-0.786
-1.00668	55.575	-1.00668	-0.967
-1.00334	55.343	-1.00334	-1.116
-1.00001	55.343	-1.00001	-1.116
-0.996675	55.17	-0.996675	-1.221
-0.993341	55.17	-0.993341	-1.221
-0.990008	55.049	-0.990008	-1.287
-0.986674	54.975	-0.986674	-1.317
-0.98334	54.975	-0.98334	-1.317
-0.980007	54.945	-0.980007	-1.308
-0.976673	54.945	-0.976673	-1.308
-0.97334	54.921	-0.97334	-1.285
-0.970006	54.895	-0.970006	-1.278
-0.966673	54.895	-0.966673	-1.278
-0.963339	54.872	-0.963339	-1.264
-0.960006	54.872	-0.960006	-1.264
-0.956672	54.88	-0.956672	-1.24
-0.953339	54.904	-0.953339	-1.2
-0.950005	54.904	-0.950005	-1.2
-0.946672	54.915	-0.946672	-1.173
-0.943338	54.915	-0.943338	-1.173
-0.940005	54.913	-0.940005	-1.157
-0.936671	54.903	-0.936671	-1.152
-0.933338	54.903	-0.933338	-1.152
-0.930004	54.899	-0.930004	-1.127
-0.926671	54.899	-0.926671	-1.127
-0.923337	54.914	-0.923337	-1.114
-0.920004	54.93	-0.920004	-1.074
-0.91667	54.93	-0.91667	-1.074
-0.913337	54.989	-0.913337	-1.02
-0.910003	54.989	-0.910003	-1.02
-0.906669	55.062	-0.906669	-0.952
-0.903336	55.129	-0.903336	-0.882
-0.900002	55.129	-0.900002	-0.882
-0.896669	55.192	-0.896669	-0.819
-0.893335	55.228	-0.893335	-0.778
-0.890002	55.228	-0.890002	-0.778
-0.886668	55.266	-0.886668	-0.729
-0.883335	55.266	-0.883335	-0.729
-0.880001	55.292	-0.880001	-0.705
-0.876668	55.328	-0.876668	-0.667
-0.873334	55.328	-0.873334	-0.667
-0.870001	55.363	-0.870001	-0.626
-0.866667	55.363	-0.866667	-0.626
-0.863334	55.382	-0.863334	-0.596
-0.86	55.419	-0.86	-0.566
-0.856667	55.419	-0.856667	-0.566
-0.853333	55.444	-0.853333	-0.545
-0.85	55.444	-0.85	-0.545
-0.846666	55.43	-0.846666	-0.536
-0.843333	55.409	-0.843333	-0.552
-0.839999	55.409	-0.839999	-0.552
-0.836666	55.397	-0.836666	-0.563
-0.833332	55.378	-0.833332	-0.567
-0.829999	55.378	-0.829999	-0.567
-0.826665	55.343	-0.826665	-0.587
-0.823332	55.343	-0.823332	-0.587
-0.819998	55.315	-0.819998	-0.619
-0.816665	55.315	-0.816665	-0.619
-0.813331	55.293	-0.813331	-0.638
-0.809998	55.263	-0.809998	-0.659
-0.806664	55.263	-0.806664	-0.659
-0.803331	55.208	-0.803331	-0.696
-0.799997	55.143	-0.799997	-0.744
-0.796664	55.143	-0.796664	-0.744
-0.79333	55.083	-0.79333	-0.801
-0.789997	55.083	-0.789997	-0.801
-0.786663	55.047	-0.786663	-0.832
-0.78333	55.025	-0.78333	-0.848
-0.779996	55.025	-0.779996	-0.848
-0.776662	54.99	-0.776662	-0.885
-0.773329	54.99	-0.773329	-0.885
-0.770012	54.946	-0.770012	-0.916
-0.766679	54.897	-0.766679	-0.959
-0.763345	54.897	-0.763345	-0.959
-0.760012	54.839	-0.760012	-0.996
-0.756678	54.839	-0.756678	-0.996
-0.753345	54.793	-0.753345	-1.035
-0.750011	54.74	-0.750011	-1.082
-0.746678	54.74	-0.746678	-1.082
-0.743344	54.708	-0.743344	-1.113
-0.740011	54.708	-0.740011	-1.113
-0.736677	54.647	-0.736677	-1.154
-0.733344	54.602	-0.733344	-1.202
-0.73001	54.602	-0.73001	-1.202
-0.726677	54.544	-0.726677	-1.251
-0.723343	54.544	-0.723343	-1.251
-0.720009	54.484	-0.720009	-1.302
-0.716676	54.437	-0.716676	-1.346
-0.713342	54.437	-0.713342	-1.346
-0.710009	54.396	-0.710009	-1.378
-0.706675	54.342	-0.706675	-1.419
-0.703342	54.342	-0.703342	-1.419
-0.700008	54.287	-0.700008	-1.47
-0.696675	54.287	-0.696675	-1.47
-0.693341	54.254	-0.693341	-1.503
-0.690008	54.209	-0.690008	-1.545
-0.686674	54.209	-0.686674	-1.545
-0.683341	54.162	-0.683341	-1.589
-0.680007	54.162	-0.680007	-1.589
-0.676674	54.115	-0.676674	-1.625
-0.67334	54.067	-0.67334	-1.67
-0.670007	54.067	-0.670007	-1.67
-0.666673	54.03	-0.666673	-1.71
-0.66334	54.03	-0.66334	-1.71
-0.660006	53.998	-0.660006	-1.734
-0.656673	53.977	-0.656673	-1.758
-0.653339	53.977	-0.653339	-1.758
-0.650006	53.934	-0.650006	-1.785
-0.646672	53.934	-0.646672	-1.785
-0.643338	53.902	-0.643338	-1.825
-0.640005	53.868	-0.640005	-1.855
-0.636671	53.868	-0.636671	-1.855
-0.633338	53.835	-0.633338	-1.882
-0.630004	53.835	-0.630004	-1.882
-0.626671	53.808	-0.626671	-1.918
-0.623337	53.788	-0.623337	-1.924
-0.620004	53.788	-0.620004	-1.924
-0.61667	53.779	-0.61667	-1.941
-0.613337	53.779	-0.613337	-1.949
-0.610003	53.779	-0.610003	-1.949
-0.60667	53.784	-0.60667	-1.943
-0.603336	53.784	-0.603336	-1.943
-0.600003	53.749	-0.600003	-1.975
-0.596669	53.731	-0.596669	-1.987
-0.593336	53.731	-0.593336	-1.987
-0.590002	53.716	-0.590002	-1.994
-0.586669	53.689	-0.586669	-2.014
-0.583335	53.689	-0.583335	-2.014
-0.580001	53.662	-0.580001	-2.026
-0.576668	53.662	-0.576668	-2.026
-0.573334	53.653	-0.573334	-2.043
-0.570001	53.64	-0.570001	-2.05
-0.566667	53.64	-0.566667	-2.05
-0.563334	54.243	-0.563334	-1.32
-0.56	54.243	-0.56	-1.32
-0.556667	54.178	-0.556667	-1.413
-0.553333	54.058	-0.553333	-1.552
-0.55	54.058	-0.55	-1.552
-0.546666	53.98	-0.546666	-1.649
-0.543333	53.98	-0.543333	-1.649
-0.539999	53.979	-0.539999	-1.69
-0.536666	53.903	-0.536666	-1.749
-0.533332	53.903	-0.533332	-1.749
-0.529999	53.849	-0.529999	-1.817
-0.526665	53.849	-0.526665	-1.817
-0.523332	53.794	-0.523332	-1.867
-0.519998	53.76	-0.519998	-1.905
-0.516665	53.76	-0.516665	-1.905
-0.513331	53.737	-0.513331	-1.923
-0.509997	53.737	-0.509997	-1.923
-0.506664	53.718	-0.506664	-1.944
-0.503331	53.702	-0.503331	-1.965
-0.499997	53.702	-0.499997	-1.965
-0.496663	53.683	-0.496663	-1.982
-0.49333	53.683	-0.49333	-1.982
-0.489996	53.648	-0.489996	-2.015
-0.486663	53.626	-0.486663	-2.04
-0.483329	53.626	-0.483329	-2.04
-0.480012	53.602	-0.480012	-2.07
-0.476679	53.602	-0.476679	-2.07
-0.473346	53.597	-0.473346	-2.08
-0.470012	53.597	-0.470012	-2.079
-0.466678	53.597	-0.466678	-2.079
-0.463345	53.589	-0.463345	-2.075
-0.460011	53.589	-0.460011	-2.075
-0.456678	53.576	-0.456678	-2.088
-0.453344	53.567	-0.453344	-2.103
-0.450011	53.567	-0.450011	-2.103
-0.446677	53.577	-0.446677	-2.097
-0.443344	53.577	-0.443344	-2.097
-0.44001	53.582	-0.44001	-2.094
-0.436677	53.577	-0.436677	-2.096
-0.433343	53.577	-0.433343	-2.096
-0.43001	53.566	-0.43001	-2.106
-0.426676	53.552	-0.426676	-2.12
-0.423343	53.552	-0.423343	-2.12
-0.420009	53.54	-0.420009	-2.134
-0.416676	53.54	-0.416676	-2.134
-0.413342	53.527	-0.413342	-2.133
-0.410008	53.513	-0.410008	-2.145
-0.406675	53.513	-0.406675	-2.145
-0.403341	53.506	-0.403341	-2.149
-0.400008	53.506	-0.400008	-2.152
-0.396674	53.506	-0.396674	-2.152
-0.393341	53.508	-0.393341	-2.145
-0.390007	53.508	-0.390007	-2.145
-0.386674	53.501	-0.386674	-2.154
-0.38334	53.497	-0.38334	-2.161
-0.380007	53.497	-0.380007	-2.161
-0.376673	53.48	-0.376673	-2.173
-0.37334	53.48	-0.37334	-2.173
-0.370006	53.48	-0.370006	-2.176
-0.366673	53.481	-0.366673	-2.172
-0.363339	53.481	-0.363339	-2.172
-0.360006	53.48	-0.360006	-2.183
-0.356672	53.48	-0.356672	-2.183
-0.353339	53.48	-0.353339	-2.178
-0.350005	53.465	-0.350005	-2.184
-0.346671	53.465	-0.346671	-2.184
-0.343338	53.454	-0.343338	-2.184
-0.340004	53.454	-0.340004	-2.184
-0.336671	53.473	-0.336671	-2.171
-0.333337	53.455	-0.333337	-2.188
-0.330004	53.455	-0.330004	-2.188
-0.32667	53.439	-0.32667	-2.211
-0.323337	53.439	-0.323337	-2.211
-0.320003	53.415	-0.320003	-2.223
-0.31667	53.408	-0.31667	-2.225
-0.313336	53.408	-0.313336	-2.225
-0.310003	53.411	-0.310003	-2.237
-0.306669	53.411	-0.306669	-2.237
-0.303336	53.396	-0.303336	-2.241
-0.300002	53.365	-0.300002	-2.268
-0.296669	53.365	-0.296669	-2.268
-0.293335	53.355	-0.293335	-2.275
-0.290002	53.355	-0.290002	-2.275
-0.286668	53.362	-0.286668	-2.285
-0.283334	53.35	-0.283334	-2.297
-0.280001	53.35	-0.280001	-2.297
-0.276667	53.326	-0.276667	-2.305
-0.273334	53.326	-0.273334	-2.305
-0.27	53.339	-0.27	-2.298
-0.266667	53.362	-0.266667	-2.279
-0.263333	53.362	-0.263333	-2.279
-0.26	53.354	-0.26	-2.28
-0.256666	53.354	-0.256666	-2.28
-0.253333	53.356	-0.253333	-2.284
-0.249999	53.349	-0.249999	-2.29
-0.246666	53.349	-0.246666	-2.29
-0.243332	53.35	-0.243332	-2.286
-0.239999	53.352	-0.239999	-2.279
-0.236665	53.352	-0.236665	-2.279
-0.233332	53.353	-0.233332	-2.279
-0.229998	53.353	-0.229998	-2.279
-0.226665	53.34	-0.226665	-2.292
-0.223331	53.35	-0.223331	-2.29
-0.219998	53.35	-0.219998	-2.29
-0.216664	53.35	-0.216664	-2.276
-0.21333	53.35	-0.21333	-2.276
-0.209997	53.331	-0.209997	-2.292
-0.206663	53.31	-0.206663	-2.314
-0.20333	53.31	-0.20333	-2.314
-0.199996	53.282	-0.199996	-2.334
-0.196663	53.282	-0.196663	-2.334
-0.193329	53.27	-0.193329	-2.352
-0.190012	53.264	-0.190012	-2.364
-0.186679	53.264	-0.186679	-2.364
-0.183345	53.258	-0.183345	-2.365
-0.180012	53.258	-0.180012	-2.365
-0.176678	53.25	-0.176678	-2.371
-0.173345	53.237	-0.173345	-2.384
-0.170011	53.237	-0.170011	-2.384
-0.166678	53.243	-0.166678	-2.392
-0.163344	53.243	-0.163344	-2.392
-0.160011	53.243	-0.160011	-2.391
-0.156677	53.237	-0.156677	-2.402
-0.153343	53.237	-0.153343	-2.402
-0.15001	53.224	-0.15001	-2.406
-0.146676	53.208	-0.146676	-2.423
-0.143343	53.208	-0.143343	-2.423
-0.140009	53.201	-0.140009	-2.421
-0.136676	53.201	-0.136676	-2.421
-0.133342	53.198	-0.133342	-2.429
-0.130009	53.192	-0.130009	-2.445
-0.126675	53.192	-0.126675	-2.445
-0.123342	53.181	-0.123342	-2.454
-0.120008	53.172	-0.120008	-2.457
-0.116674	53.172	-0.116674	-2.457
-0.113341	53.158	-0.113341	-2.462
-0.110007	53.158	-0.110007	-2.462
-0.106674	53.144	-0.106674	-2.478
-0.10334	53.133	-0.10334	-2.498
-0.100007	53.133	-0.100007	-2.498
-0.0966731	53.138	-0.0966731	-2.488
-0.0933396	53.138	-0.0933396	-2.488
-0.090006	53.123	-0.090006	-2.489
-0.0866724	53.113	-0.0866724	-2.497
-0.0833389	53.113	-0.0833389	-2.497
-0.0800053	53.111	-0.0800053	-2.51
-0.0766717	53.111	-0.0766717	-2.51
-0.0733383	53.1	-0.0733383	-2.523
-0.0700047	53.096	-0.0700047	-2.528
-0.0666711	53.096	-0.0666711	-2.528
-0.0633376	53.083	-0.0633376	-2.536
-0.060004	53.083	-0.060004	-2.536
-0.0566704	53.07	-0.0566704	-2.535
-0.0533369	53.082	-0.0533369	-2.529
-0.0500033	53.082	-0.0500033	-2.529
-0.0466697	53.084	-0.0466697	-2.529
-0.0433362	53.084	-0.0433362	-2.529
-0.0400027	53.085	-0.0400027	-2.52
-0.0366691	53.081	-0.0366691	-2.532
-0.0333356	53.081	-0.0333356	-2.532
-0.030002	53.065	-0.030002	-2.541
-0.0266684	53.065	-0.0266684	-2.55
-0.0233349	53.065	-0.0233349	-2.55
-0.0200013	53.064	-0.0200013	-2.547
-0.0166677	53.064	-0.0166677	-2.547
-0.0133342	53.059	-0.0133342	-2.554
-0.0100006	53.059	-0.0100006	-2.552
-0.00666714	53.059	-0.00666714	-2.552
-0.00333357	53.051	-0.00333357	-2.567
0	53.051	0	-2.567
0.00333357	53.042	0.00333357	-2.57
0.00890064	53.042	0.00890064	-2.57
0.00890064	53.042	0.00890064	-2.57
0.00890064	53.042	0.00890064	-2.57
0.00890064	53.042	0.00890064	-2.57
0.00890064	0.469	0.00890064	0.381
0.0107675	0.788	0.0107675	0.708
0.0125009	0.788	0.0125009	0.708
0.0138342	0.788	0.0138342	0.708
0.0165011	1.091	0.0165011	0.996
0.0182679	1.091	0.0182679	0.996
0.020268	1.346	0.020268	1.246
0.0236015	1.346	0.0236015	1.246
0.0269351	1.555	0.0269351	1.47
0.0302687	1.555	0.0302687	1.47
0.0336022	1.724	0.0336022	1.638
0.0369358	1.868	0.0369358	1.785
0.0402693	1.868	0.0402693	1.785
0.0436028	1.988	0.0436028	1.905
0.0469364	1.988	0.0469364	1.905
0.05027	2.093	0.05027	1.998
0.0536035	2.173	0.0536035	2.086
0.0569371	2.173	0.0569371	2.086
0.0602707	2.247	0.0602707	2.16
0.0636042	2.247	0.0636042	2.16
0.0669378	2.295	0.0669378	2.221
0.0702714	2.347	0.0702714	2.273
0.0736048	2.347	0.0736048	2.273
0.0769384	2.394	0.0769384	2.316
0.080272	2.394	0.080272	2.316
0.0835888	2.439	0.0835888	2.357
0.0869224	2.478	0.0869224	2.393
0.090256	2.478	0.090256	2.393
0.0935895	2.528	0.0935895	2.436
0.0969231	2.528	0.0969231	2.436
0.100257	2.573	0.100257	2.472
0.10359	2.623	0.10359	2.52
0.106924	2.623	0.106924	2.52
0.110257	2.669	0.110257	2.567
0.113591	2.728	0.113591	2.622
0.116924	2.728	0.116924	2.622
0.120258	2.801	0.120258	2.688
0.123592	2.801	0.123592	2.688
0.126925	2.88	0.126925	2.758
0.130259	2.989	0.130259	2.857
0.133592	2.989	0.133592	2.857
0.136926	3.122	0.136926	2.985
0.140259	3.122	0.140259	2.985
0.143593	3.283	0.143593	3.13
0.146926	3.454	0.146926	3.288
0.15026	3.454	0.15026	3.288
0.153594	3.608	0.153594	3.433
0.156927	3.608	0.156927	3.433
0.160261	3.692	0.160261	3.534
0.163594	3.689	0.163594	3.569
0.166928	3.689	0.166928	3.569
0.170261	3.604	0.170261	3.509
0.173595	3.604	0.173595	3.509
0.176928	3.491	0.176928	3.418
0.180262	3.302	0.180262	3.273
0.183596	3.302	0.183596	3.273
0.186929	2.957	0.186929	2.989
0.190263	2.957	0.190263	2.989
0.193596	2.448	0.193596	2.549
0.19693	1.848	0.19693	1.989
0.200263	1.848	0.200263	1.989
0.203597	1.26	0.203597	1.41
0.20693	0.741	0.20693	0.884
0.210264	0.741	0.210264	0.884
0.213598	0.244	0.213598	0.407
0.216931	0.244	0.216931	0.407
0.220265	-0.213	0.220265	-0.043
0.223598	-0.568	0.223598	-0.412
0.226932	-0.568	0.226932	-0.412
0.230265	-0.839	0.230265	-0.695
0.233599	-0.839	0.233599	-0.695
0.236932	-1.028	0.236932	-0.886
0.240266	-1.155	0.240266	-1.032
0.2436	-1.155	0.2436	-1.032
0.246933	-1.242	0.246933	-1.117
0.250267	-1.242	0.250267	-1.117
0.2536	-1.294	0.2536	-1.175
0.256934	-1.297	0.256934	-1.201
0.260267	-1.297	0.260267	-1.201
0.263601	-1.22	0.263601	-1.155
0.266935	-1.22	0.266935	-1.155
0.270268	-1.059	0.270268	-1.058
0.273602	-0.863	0.273602	-0.889
0.276935	-0.863	0.276935	-0.889
0.280269	-0.718	0.280269	-0.766
0.283602	-0.718	0.283602	-0.766
0.286936	-0.603	0.286936	-0.658
0.290269	-0.531	0.290269	-0.589
0.293603	-0.531	0.293603	-0.589
0.296937	-0.496	0.296937	-0.543
0.30027	-0.462	0.30027	-0.518
0.303604	-0.462	0.303604	-0.518
0.306937	-0.429	0.306937	-0.473
0.310271	-0.429	0.310271	-0.473
0.313604	-0.408	0.313604	-0.433
0.316938	-0.391	0.316938	-0.409
0.320271	-0.391	0.320271	-0.409
0.323605	-0.372	0.323605	-0.398
0.326939	-0.362	0.326939	-0.38
0.330272	-0.362	0.330272	-0.38
0.333606	-0.353	0.333606	-0.367
0.336939	-0.353	0.336939	-0.367
0.340273	-0.342	0.340273	-0.357
0.343606	-0.338	0.343606	-0.341
0.34694	-0.338	0.34694	-0.341
0.350273	-0.321	0.350273	-0.319
0.353607	-0.321	0.353607	-0.319
0.356941	-0.295	0.356941	-0.29
0.360274	-0.287	0.360274	-0.29
0.363608	-0.287	0.363608	-0.29
0.366941	-0.285	0.366941	-0.281
0.370275	-0.285	0.370275	-0.281
0.373592	-0.284	0.373592	-0.269
0.376925	-0.288	0.376925	-0.256
0.380259	-0.288	0.380259	-0.256
0.383592	-0.281	0.383592	-0.26
0.386926	-0.281	0.386926	-0.26
0.390259	-0.261	0.390259	-0.232
0.393593	-0.235	0.393593	-0.206
0.396927	-0.235	0.396927	-0.206
0.40026	-0.227	0.40026	-0.188
0.403594	-0.227	0.403594	-0.188
0.406927	-0.198	0.406927	-0.163
0.410261	-0.14	0.410261	-0.124
0.413594	-0.14	0.413594	-0.124
0.416928	-0.058	0.416928	-0.062
0.420261	-0.058	0.420261	-0.062
0.423595	0.03	0.423595	0.017
0.426929	0.097	0.426929	0.079
0.430262	0.097	0.430262	0.079
0.433596	0.187	0.433596	0.171
0.436929	0.187	0.436929	0.171
0.440263	0.268	0.440263	0.255
0.443596	0.33	0.443596	0.308
0.44693	0.33	0.44693	0.308
0.450263	0.418	0.450263	0.385
0.453597	0.418	0.453597	0.385
0.456931	0.509	0.456931	0.468
0.460264	0.574	0.460264	0.545
0.463598	0.574	0.463598	0.545
0.466931	0.635	0.466931	0.602
0.470265	0.635	0.470265	0.602
0.473598	0.698	0.473598	0.653
0.476932	0.77	0.476932	0.717
0.480265	0.77	0.480265	0.717
0.483599	0.848	0.483599	0.787
0.486933	0.889	0.486933	0.842
0.490266	0.889	0.490266	0.842
0.4936	0.928	0.4936	0.864
0.496933	0.928	0.496933	0.864
0.500267	0.947	0.500267	0.882
0.5036	0.975	0.5036	0.905
0.506934	0.975	0.506934	0.905
0.510267	0.992	0.510267	0.925
0.513601	0.992	0.513601	0.925
0.516935	1.018	0.516935	0.946
0.520268	1.04	0.520268	0.97
0.523602	1.04	0.523602	0.97
0.526935	1.05	0.526935	0.977
0.530269	1.05	0.530269	0.977
0.533602	1.051	0.533602	0.981
0.536936	1.056	0.536936	0.972
0.540269	1.056	0.540269	0.972
0.543603	1.067	0.543603	0.982
0.546937	1.067	0.546937	0.982
0.55027	1.074	0.55027	1.001
0.553604	1.076	0.553604	1.001
0.556937	1.076	0.556937	1.001
0.560271	1.089	0.560271	1.01
0.563604	1.089	0.563604	1.01
0.566938	1.084	0.566938	1.007
0.570271	1.078	0.570271	1.008
0.573605	1.078	0.573605	1.008
0.576939	1.071	0.576939	1.01
0.580272	1.064	0.580272	1.004
0.583606	1.064	0.583606	1.004
0.586939	1.049	0.586939	1.001
0.590273	1.049	0.590273	1.001
0.593606	1.048	0.593606	1
0.59694	1.022	0.59694	0.99
0.600273	1.022	0.600273	0.99
0.603607	0.998	0.603607	0.964
0.606941	0.998	0.606941	0.964
0.610274	0.994	0.610274	0.944
0.613608	0.959	0.613608	0.922
0.616941	0.959	0.616941	0.922
0.620275	0.938	0.620275	0.911
0.623608	0.938	0.623608	0.911
0.626942	0.916	0.626942	0.889
0.630275	0.898	0.630275	0.87
0.633609	0.898	0.633609	0.87
0.636943	0.865	0.636943	0.842
0.640276	0.865	0.640276	0.842
0.64361	0.821	0.64361	0.822
0.646943	0.773	0.646943	0.774
0.650277	0.773	0.650277	0.774
0.65361	0.729	0.65361	0.734
0.656944	0.729	0.656944	0.734
0.660277	0.701	0.660277	0.708
0.663611	0.675	0.663611	0.681
0.666928	0.675	0.666928	0.681
0.670261	0.639	0.670261	0.648
0.673595	0.612	0.673595	0.616
0.676929	0.612	0.676929	0.616
0.680262	0.594	0.680262	0.596
0.683596	0.594	0.683596	0.596
0.686929	0.576	0.686929	0.571
0.690263	0.564	0.690263	0.561
0.693596	0.564	0.693596	0.561
0.69693	0.533	0.69693	0.533
0.700263	0.533	0.700263	0.533
0.703597	0.508	0.703597	0.526
0.706931	0.497	0.706931	0.512
0.710264	0.497	0.710264	0.512
0.713598	0.497	0.713598	0.501
0.716931	0.497	0.716931	0.501
0.720265	0.491	0.720265	0.489
0.723598	0.476	0.723598	0.478
0.726932	0.476	0.726932	0.478
0.730265	0.453	0.730265	0.463
0.733599	0.453	0.733599	0.463
0.736933	0.431	0.736933	0.445
0.740266	0.392	0.740266	0.403
0.7436	0.392	0.7436	0.403
0.746933	0.38	0.746933	0.396
0.750267	0.38	0.750267	0.396
0.7536	0.363	0.7536	0.379
0.756934	0.35	0.756934	0.372
0.760267	0.35	0.760267	0.372
0.763601	0.333	0.763601	0.352
0.766935	0.306	0.766935	0.338
0.770268	0.306	0.770268	0.338
0.773602	0.286	0.773602	0.317
0.776935	0.277	0.776935	0.308
0.780269	0.277	0.780269	0.308
0.783602	0.258	0.783602	0.284
0.786936	0.258	0.786936	0.284
0.790269	0.226	0.790269	0.253
0.793603	0.202	0.793603	0.234
0.796937	0.202	0.796937	0.234
0.80027	0.184	0.80027	0.221
0.803604	0.184	0.803604	0.221
0.806937	0.171	0.806937	0.205
0.810271	0.154	0.810271	0.192
0.813604	0.154	0.813604	0.192
0.816938	0.154	0.816938	0.185
0.820271	0.154	0.820271	0.185
0.823605	0.15	0.823605	0.189
0.826938	0.149	0.826938	0.185
0.830272	0.149	0.830272	0.185
0.833606	0.135	0.833606	0.17
0.836939	0.135	0.836939	0.17
0.840273	0.128	0.840273	0.163
0.843606	0.131	0.843606	0.162
0.84694	0.131	0.84694	0.162
0.850273	0.147	0.850273	0.18
0.853607	0.147	0.853607	0.18
0.856941	0.149	0.856941	0.187
0.860274	0.174	0.860274	0.214
0.863607	0.174	0.863607	0.214
0.866941	0.188	0.866941	0.23
0.870275	0.188	0.870275	0.23
0.873608	0.188	0.873608	0.23
0.876942	0.19	0.876942	0.238
0.880275	0.19	0.880275	0.238
0.883609	0.214	0.883609	0.24
0.886942	0.214	0.886942	0.24
0.890276	0.217	0.890276	0.252
0.893609	0.216	0.893609	0.259
0.896943	0.216	0.896943	0.259
0.900276	0.22	0.900276	0.265
0.90361	0.22	0.90361	0.265
0.906944	0.21	0.906944	0.249
0.910277	0.192	0.910277	0.236
0.913611	0.192	0.913611	0.236
0.916944	0.179	0.916944	0.218
0.920278	0.179	0.920278	0.218
0.923611	0.166	0.923611	0.204
0.926945	0.151	0.926945	0.19
0.930279	0.151	0.930279	0.19
0.933612	0.139	0.933612	0.18
0.936946	0.12	0.936946	0.164
0.940279	0.12	0.940279	0.164
0.943613	0.105	0.943613	0.158
0.946946	0.105	0.946946	0.158
0.95028	0.089	0.95028	0.149
0.953613	0.086	0.953613	0.134
0.95693	0.086	0.95693	0.134
0.960264	0.093	0.960264	0.134
0.963598	0.093	0.963598	0.134
0.966931	0.091	0.966931	0.124
0.970265	0.085	0.970265	0.119
0.973598	0.085	0.973598	0.119
0.976932	0.074	0.976932	0.117
0.980265	0.074	0.980265	0.117
0.983599	0.072	0.983599	0.111
0.986932	0.068	0.986932	0.117
0.990266	0.068	0.990266	0.117
0.993599	0.056	0.993599	0.108
0.996933	0.056	0.996933	0.108
1.00027	0.06	1.00027	0.097
1.0036	0.056	1.0036	0.09
1.00693	0.056	1.00693	0.09
1.01027	0.058	1.01027	0.098
1.0136	0.058	1.0136	0.098
1.01693	0.06	1.01693	0.107
1.02027	0.058	1.02027	0.113
1.0236	0.058	1.0236	0.113
1.02694	0.071	1.02694	0.121
1.03027	0.081	1.03027	0.134
1.0336	0.081	1.0336	0.134
1.03694	0.085	1.03694	0.136
1.04027	0.085	1.04027	0.136
1.0436	0.094	1.0436	0.139
1.04694	0.121	1.04694	0.16
1.05027	0.121	1.05027	0.16
1.0536	0.129	1.0536	0.172
1.05694	0.129	1.05694	0.172
1.06027	0.128	1.06027	0.17
1.0636	0.122	1.0636	0.169
1.06694	0.122	1.06694	0.169
1.07027	0.104	1.07027	0.155
1.0736	0.104	1.0736	0.155
1.07694	0.095	1.07694	0.146
1.08027	0.092	1.08027	0.15
1.08361	0.092	1.08361	0.15
1.08694	0.09	1.08694	0.153
1.09027	0.09	1.09027	0.153
1.09361	0.09	1.09361	0.158
1.09694	0.084	1.09694	0.151
1.10027	0.084	1.10027	0.151
1.10361	0.076	1.10361	0.144
1.10694	0.076	1.10694	0.144
1.11027	0.087	1.11027	0.149
1.11361	0.073	1.11361	0.139
1.11694	0.073	1.11694	0.139
1.12027	0.076	1.12027	0.139
1.12361	0.068	1.12361	0.126
1.12694	0.068	1.12694	0.126
1.13028	0.064	1.13028	0.108
1.13363	0.064	1.13363	0.108
1.13694	0.063	1.13694	0.105
1.14028	0.053	1.14028	0.111
1.14361	0.053	1.14361	0.111
1.14694	0.038	1.14694	0.102
1.15028	0.038	1.15028	0.102
1.15361	0.037	1.15361	0.102
1.15694	0.031	1.15694	0.095
1.16028	0.031	1.16028	0.095
1.16361	0.018	1.16361	0.09
1.16694	0.018	1.16694	0.09
1.17028	0.021	1.17028	0.1
1.17361	0.011	1.17361	0.088
1.17694	0.011	1.17694	0.088
1.18028	0.008	1.18028	0.087
1.18361	0.008	1.18361	0.087
1.18695	-0.008	1.18695	0.078
1.19028	-0.017	1.19028	0.057
1.19361	-0.017	1.19361	0.057
1.19695	-0.03	1.19695	0.038
1.20028	-0.03	1.20028	0.038
1.20361	-0.037	1.20361	0.029
1.20695	-0.042	1.20695	0.019
1.21028	-0.042	1.21028	0.019
1.21361	-0.045	1.21361	0.013
1.21695	-0.054	1.21695	0.018
1.22028	-0.054	1.22028	0.018
1.22361	-0.049	1.22361	0.009
1.22695	-0.049	1.22695	0.009
1.23028	-0.056	1.23028	0.018
1.23362	-0.041	1.23362	0.031
1.23695	-0.041	1.23695	0.031
1.24028	-0.028	1.24028	0.041
1.24362	-0.025	1.24362	0.041
1.24695	-0.025	1.24695	0.041
1.25027	-0.02	1.25027	0.04
1.2536	-0.02	1.2536	0.04
1.25693	-0.005	1.25693	0.046
1.26027	-0.005	1.26027	0.046
1.2636	0.001	1.2636	0.048
1.26693	-0.013	1.26693	0.049
1.27027	-0.013	1.27027	0.049
1.2736	-0.015	1.2736	0.051
1.27693	-0.015	1.27693	0.046
1.28027	-0.015	1.28027	0.046
1.2836	-0.017	1.2836	0.041
1.28694	-0.017	1.28694	0.041
1.29027	-0.021	1.29027	0.032
1.2936	-0.021	1.2936	0.032
1.29694	-0.021	1.29694	0.027
1.30027	-0.03	1.30027	0.035
1.3036	-0.03	1.3036	0.035
1.30694	-0.037	1.30694	0.031
1.31027	-0.052	1.31027	0.026
1.3136	-0.052	1.3136	0.026
1.31694	-0.05	1.31694	0.022
1.32027	-0.05	1.32027	0.022
1.3236	-0.058	1.3236	0.005
1.32694	-0.06	1.32694	0.013
1.33027	-0.06	1.33027	0.013
1.33361	-0.075	1.33361	0.006
1.33694	-0.075	1.33694	0.006
1.34027	-0.077	1.34027	0
1.34361	-0.077	1.34361	-0.008
1.34694	-0.077	1.34694	-0.008
1.35027	-0.069	1.35027	-0.006
1.35361	-0.069	1.35361	-0.006
1.35694	-0.074	1.35694	-0.007
1.36027	-0.083	1.36027	-0.008
1.36361	-0.083	1.36361	-0.008
1.36694	-0.091	1.36694	-0.015
1.37027	-0.091	1.37027	-0.015
1.37361	-0.098	1.37361	-0.016
1.37694	-0.089	1.37694	-0.016
1.38028	-0.089	1.38028	-0.016
1.38361	-0.093	1.38361	-0.013
1.38694	-0.093	1.38694	-0.013
1.39028	-0.106	1.39028	-0.022
1.39361	-0.112	1.39361	-0.028
1.39694	-0.112	1.39694	-0.028
1.40028	-0.101	1.40028	-0.029
1.40361	-0.098	1.40361	-0.029
1.40694	-0.098	1.40694	-0.029
1.41028	-0.108	1.41028	-0.038
1.41361	-0.108	1.41361	-0.038
1.41694	-0.111	1.41694	-0.038
1.42028	-0.111	1.42028	-0.033
1.42361	-0.111	1.42361	-0.033
1.42694	-0.106	1.42694	-0.03
1.43028	-0.106	1.43028	-0.03
1.43361	-0.098	1.43361	-0.012
1.43695	-0.099	1.43695	-0.011
1.44028	-0.099	1.44028	-0.011
1.44361	-0.116	1.44361	-0.033
1.44695	-0.116	1.44695	-0.033
1.45028	-0.122	1.45028	-0.033
1.45361	-0.12	1.45361	-0.032
1.45695	-0.12	1.45695	-0.032
1.46028	-0.12	1.46028	-0.034
1.46361	-0.12	1.46361	-0.034
1.46695	-0.107	1.46695	-0.026
1.47028	-0.11	1.47028	-0.018
1.47361	-0.11	1.47361	-0.018
1.47695	-0.109	1.47695	-0.01
1.48028	-0.109	1.48028	-0.01
1.48362	-0.102	1.48362	-0.002
1.48695	-0.099	1.48695	0
1.49028	-0.099	1.49028	0
1.49362	-0.097	1.49362	-0.006
1.49695	-0.092	1.49695	-0.003
1.50028	-0.092	1.50028	-0.003
1.50362	-0.098	1.50362	-0.011
1.50695	-0.098	1.50695	-0.011
1.51028	-0.097	1.51028	-0.002
1.51362	-0.091	1.51362	0
1.51695	-0.091	1.51695	0
1.52028	-0.079	1.52028	-0.006
1.52362	-0.079	1.52362	-0.006
1.52695	-0.088	1.52695	-0.002
1.53029	-0.093	1.53029	0
1.53362	-0.093	1.53362	0
1.53695	-0.111	1.53695	-0.008
1.54027	-0.111	1.54027	-0.008
1.5436	-0.127	1.5436	-0.022
1.54694	-0.143	1.54694	-0.034
1.55027	-0.143	1.55027	-0.034
1.5536	-0.147	1.5536	-0.042
1.55694	-0.147	1.55694	-0.042
1.56027	-0.155	1.56027	-0.061
1.5636	-0.162	1.5636	-0.065
1.56694	-0.162	1.56694	-0.065
1.57027	-0.176	1.57027	-0.075
1.5736	-0.176	1.5736	-0.075
1.57694	-0.178	1.57694	-0.079
1.58027	-0.194	1.58027	-0.097
1.58361	-0.194	1.58361	-0.097
1.58694	-0.201	1.58694	-0.114
1.59027	-0.221	1.59027	-0.132
1.59361	-0.221	1.59361	-0.132
1.59694	-0.212	1.59694	-0.131
1.60027	-0.212	1.60027	-0.131
1.60361	-0.205	1.60361	-0.12
1.60694	-0.204	1.60694	-0.132
1.61027	-0.204	1.61027	-0.132
1.61361	-0.198	1.61361	-0.133
1.61694	-0.198	1.61694	-0.133
1.62027	-0.188	1.62027	-0.124
1.62361	-0.176	1.62361	-0.101
1.62694	-0.176	1.62694	-0.101
1.63028	-0.168	1.63028	-0.093
1.63361	-0.168	1.63361	-0.093
1.63694	-0.158	1.63694	-0.083
1.64028	-0.143	1.64028	-0.072
1.64361	-0.143	1.64361	-0.072
1.64694	-0.126	1.64694	-0.061
1.65028	-0.126	1.65028	-0.061
1.65361	-0.114	1.65361	-0.041
1.65694	-0.114	1.65694	-0.032
1.66028	-0.114	1.66028	-0.032
1.66361	-0.108	1.66361	-0.024
1.66694	-0.108	1.66694	-0.016
1.67028	-0.105	1.67028	-0.016
1.67361	-0.088	1.67361	-0.008
1.67695	-0.088	1.67695	-0.008
1.68028	-0.087	1.68028	-0.01
1.68361	-0.093	1.68361	-0.007
1.68695	-0.093	1.68695	-0.007
1.69028	-0.09	1.69028	-0.007
1.69361	-0.09	1.69361	-0.007
1.69695	-0.089	1.69695	-0.004
1.70028	-0.09	1.70028	-0.006
1.70361	-0.09	1.70361	-0.006
1.70695	-0.086	1.70695	-0.005
1.71028	-0.097	1.71028	-0.013
1.71361	-0.097	1.71361	-0.013
1.71695	-0.114	1.71695	-0.019
1.72028	-0.114	1.72028	-0.019
1.72361	-0.113	1.72361	-0.034
1.72695	-0.113	1.72695	-0.034
1.73028	-0.112	1.73028	-0.04
1.73362	-0.133	1.73362	-0.057
1.73695	-0.133	1.73695	-0.057
1.74028	-0.143	1.74028	-0.065
1.74362	-0.143	1.74362	-0.065
1.74695	-0.145	1.74695	-0.069
1.75028	-0.154	1.75028	-0.065
1.75362	-0.154	1.75362	-0.065
1.75695	-0.17	1.75695	-0.072
1.76028	-0.17	1.76028	-0.072
1.76362	-0.178	1.76362	-0.082
1.76695	-0.197	1.76695	-0.099
1.77028	-0.197	1.77028	-0.099
1.77362	-0.203	1.77362	-0.105
1.77695	-0.223	1.77695	-0.131
1.78029	-0.223	1.78029	-0.131
1.78362	-0.242	1.78362	-0.149
1.78695	-0.242	1.78695	-0.149
1.79029	-0.258	1.79029	-0.17
1.79362	-0.28	1.79362	-0.191
1.79695	-0.28	1.79695	-0.191
1.80029	-0.286	1.80029	-0.199
1.80362	-0.286	1.80362	-0.199
1.80695	-0.299	1.80695	-0.208
1.81029	-0.33	1.81029	-0.226
1.81362	-0.33	1.81362	-0.226
1.81695	-0.338	1.81695	-0.231
1.82029	-0.338	1.82029	-0.231
1.82362	-0.344	1.82362	-0.249
1.82696	-0.349	1.82696	-0.247
1.83027	-0.349	1.83027	-0.247
1.83361	-0.349	1.83361	-0.241
1.83694	-0.349	1.83694	-0.241
1.84027	-0.344	1.84027	-0.237
1.84361	-0.346	1.84361	-0.23
1.84694	-0.346	1.84694	-0.23
1.85027	-0.34	1.85027	-0.23
1.85361	-0.34	1.85361	-0.23
1.85694	-0.337	1.85694	-0.235
1.86027	-0.33	1.86027	-0.233
1.86361	-0.33	1.86361	-0.233
1.86694	-0.342	1.86694	-0.238
1.87027	-0.35	1.87027	-0.249
1.87361	-0.35	1.87361	-0.249
1.87694	-0.35	1.87694	-0.259
1.88028	-0.35	1.88028	-0.259
1.88361	-0.354	1.88361	-0.269
1.88694	-0.358	1.88694	-0.274
1.89028	-0.358	1.89028	-0.274
1.89361	-0.36	1.89361	-0.272
1.89694	-0.36	1.89694	-0.272
1.90028	-0.359	1.90028	-0.264
1.90361	-0.36	1.90361	-0.274
1.90694	-0.36	1.90694	-0.274
1.91028	-0.371	1.91028	-0.287
1.91361	-0.371	1.91361	-0.287
1.91694	-0.373	1.91694	-0.29
1.92028	-0.36	1.92028	-0.281
1.92361	-0.36	1.92361	-0.281
1.92695	-0.345	1.92695	-0.273
1.93028	-0.345	1.93028	-0.273
1.93361	-0.352	1.93361	-0.279
1.93695	-0.336	1.93695	-0.272
1.94028	-0.336	1.94028	-0.272
1.94361	-0.353	1.94361	-0.275
1.94695	-0.353	1.94695	-0.275
1.95028	-0.349	1.95028	-0.28
1.95361	-0.344	1.95361	-0.268
1.95695	-0.344	1.95695	-0.268
1.96028	-0.348	1.96028	-0.272
1.96361	-0.352	1.96361	-0.273
1.96695	-0.352	1.96695	-0.273
1.97028	-0.353	1.97028	-0.273
1.97362	-0.353	1.97362	-0.273
1.97695	-0.347	1.97695	-0.278
1.98028	-0.343	1.98028	-0.265
1.98362	-0.343	1.98362	-0.265
1.98695	-0.34	1.98695	-0.26
1.99028	-0.34	1.99028	-0.26
1.99362	-0.341	1.99362	-0.26
1.99695	-0.346	1.99695	-0.254
2.00028	-0.346	2.00028	-0.254
2.00362	-0.353	2.00362	-0.263
2.00695	-0.353	2.00695	-0.263
2.01028	-0.361	2.01028	-0.268
2.01362	-0.359	2.01362	-0.27
2.01695	-0.359	2.01695	-0.27
2.02028	-0.36	2.02028	-0.26
2.02362	-0.36	2.02362	-0.26
2.02695	-0.36	2.02695	-0.265
2.03029	-0.361	2.03029	-0.268
2.03362	-0.361	2.03362	-0.268
2.03695	-0.362	2.03695	-0.268
2.04029	-0.362	2.04029	-0.268
2.04362	-0.349	2.04362	-0.27
2.04695	-0.342	2.04695	-0.263
2.05029	-0.342	2.05029	-0.263
2.05362	-0.338	2.05362	-0.257
2.05695	-0.354	2.05695	-0.262
2.06029	-0.354	2.06029	-0.262
2.06362	-0.361	2.06362	-0.268
2.06695	-0.361	2.06695	-0.268
2.07029	-0.365	2.07029	-0.277
2.07362	-0.383	2.07362	-0.29
2.07696	-0.383	2.07696	-0.29
2.08029	-0.39	2.08029	-0.299
2.08362	-0.39	2.08362	-0.299
2.08696	-0.414	2.08696	-0.326
2.09029	-0.422	2.09029	-0.335
2.09362	-0.422	2.09362	-0.335
2.09696	-0.442	2.09696	-0.354
2.10029	-0.442	2.10029	-0.354
2.10362	-0.459	2.10362	-0.37
2.10696	-0.486	2.10696	-0.384
2.11029	-0.486	2.11029	-0.384
2.11362	-0.498	2.11362	-0.392
2.11696	-0.498	2.11696	-0.392
2.12029	-0.505	2.12029	-0.401
2.12361	-0.529	2.12361	-0.418
2.12694	-0.529	2.12694	-0.418
2.13028	-0.539	2.13028	-0.431
2.13361	-0.539	2.13361	-0.431
2.13694	-0.571	2.13694	-0.455
2.14028	-0.603	2.14028	-0.479
2.14361	-0.603	2.14361	-0.479
2.14694	-0.624	2.14694	-0.498
2.15028	-0.655	2.15028	-0.524
2.15361	-0.655	2.15361	-0.524
2.15694	-0.671	2.15694	-0.542
2.16028	-0.671	2.16028	-0.542
2.16361	-0.676	2.16361	-0.55
2.16694	-0.689	2.16694	-0.563
2.17028	-0.689	2.17028	-0.563
2.17361	-0.7	2.17361	-0.564
2.17695	-0.714	2.17695	-0.579
2.18028	-0.714	2.18028	-0.579
2.18361	-0.72	2.18361	-0.594
2.18695	-0.72	2.18695	-0.594
2.19028	-0.742	2.19028	-0.603
2.19361	-0.735	2.19361	-0.603
2.19695	-0.735	2.19695	-0.603
2.20028	-0.742	2.20028	-0.6
2.20361	-0.742	2.20361	-0.6
2.20695	-0.737	2.20695	-0.608
2.21028	-0.753	2.21028	-0.616
2.21361	-0.753	2.21361	-0.616
2.21695	-0.767	2.21695	-0.633
2.22028	-0.767	2.22028	-0.633
2.22361	-0.773	2.22361	-0.641
2.22695	-0.773	2.22695	-0.641
2.23028	-0.774	2.23028	-0.656
2.23362	-0.763	2.23362	-0.648
2.23695	-0.763	2.23695	-0.648
2.24028	-0.76	2.24028	-0.646
2.24362	-0.758	2.24362	-0.651
2.24695	-0.758	2.24695	-0.651
2.25028	-0.758	2.25028	-0.648
2.25362	-0.758	2.25362	-0.648
2.25695	-0.756	2.25695	-0.654
2.26028	-0.752	2.26028	-0.648
2.26362	-0.752	2.26362	-0.648
2.26695	-0.743	2.26695	-0.642
2.27028	-0.743	2.27028	-0.642
2.27362	-0.741	2.27362	-0.642
2.27695	-0.728	2.27695	-0.622
2.28029	-0.728	2.28029	-0.622
2.28362	-0.72	2.28362	-0.613
2.28695	-0.72	2.28695	-0.613
2.29029	-0.705	2.29029	-0.603
2.29362	-0.708	2.29362	-0.595
2.29695	-0.708	2.29695	-0.595
2.30029	-0.708	2.30029	-0.589
2.30362	-0.702	2.30362	-0.589
2.30695	-0.702	2.30695	-0.589
2.31029	-0.697	2.31029	-0.584
2.31362	-0.697	2.31362	-0.584
2.31695	-0.711	2.31695	-0.583
2.32029	-0.701	2.32029	-0.587
2.32362	-0.701	2.32362	-0.587
2.32696	-0.71	2.32696	-0.589
2.33029	-0.71	2.33029	-0.589
2.33362	-0.703	2.33362	-0.582
2.33696	-0.704	2.33696	-0.585
2.34029	-0.704	2.34029	-0.585
2.34362	-0.706	2.34362	-0.582
2.34696	-0.708	2.34696	-0.589
2.35029	-0.708	2.35029	-0.589
2.35362	-0.714	2.35362	-0.588
2.35696	-0.714	2.35696	-0.588
2.36029	-0.711	2.36029	-0.596
2.36362	-0.711	2.36362	-0.596
2.36696	-0.716	2.36696	-0.602
2.37029	-0.712	2.37029	-0.607
2.37363	-0.712	2.37363	-0.607
2.37696	-0.725	2.37696	-0.606
2.38029	-0.726	2.38029	-0.615
2.38363	-0.726	2.38363	-0.615
2.38696	-0.737	2.38696	-0.623
2.39029	-0.737	2.39029	-0.623
2.39363	-0.732	2.39363	-0.626
2.39696	-0.732	2.39696	-0.626
2.40029	-0.746	2.40029	-0.629
2.40363	-0.76	2.40363	-0.639
2.40696	-0.76	2.40696	-0.639
2.41029	-0.763	2.41029	-0.638
2.41361	-0.765	2.41361	-0.638
2.41694	-0.765	2.41694	-0.638
2.42028	-0.781	2.42028	-0.641
2.42361	-0.781	2.42361	-0.641
2.42695	-0.782	2.42695	-0.653
2.43028	-0.785	2.43028	-0.667
2.43361	-0.785	2.43361	-0.667
2.43695	-0.789	2.43695	-0.664
2.44028	-0.789	2.44028	-0.664
2.44361	-0.796	2.44361	-0.665
2.44695	-0.793	2.44695	-0.659
2.45028	-0.793	2.45028	-0.659
2.45361	-0.778	2.45361	-0.658
2.45695	-0.778	2.45695	-0.658
2.46028	-0.781	2.46028	-0.658
2.46361	-0.774	2.46361	-0.651
2.46695	-0.774	2.46695	-0.651
2.47028	-0.773	2.47028	-0.652
2.47362	-0.773	2.47362	-0.652
2.47695	-0.761	2.47695	-0.649
2.48028	-0.782	2.48028	-0.661
2.48362	-0.782	2.48362	-0.661
2.48695	-0.791	2.48695	-0.676
2.49028	-0.791	2.49028	-0.676
2.49362	-0.804	2.49362	-0.67
2.49695	-0.814	2.49695	-0.676
2.50028	-0.814	2.50028	-0.676
2.50362	-0.815	2.50362	-0.689
2.50695	-0.815	2.50695	-0.689
2.51028	-0.82	2.51028	-0.703
2.51362	-0.834	2.51362	-0.711
2.51695	-0.834	2.51695	-0.711
2.52028	-0.84	2.52028	-0.719
2.52362	-0.856	2.52362	-0.737
2.52695	-0.856	2.52695	-0.737
2.53029	-0.871	2.53029	-0.748
2.53362	-0.871	2.53362	-0.748
2.53695	-0.873	2.53695	-0.756
2.54029	-0.878	2.54029	-0.757
2.54362	-0.878	2.54362	-0.757
2.54695	-0.882	2.54695	-0.756
2.55029	-0.882	2.55029	-0.756
2.55362	-0.884	2.55362	-0.76
2.55695	-0.89	2.55695	-0.755
2.56029	-0.89	2.56029	-0.755
2.56362	-0.894	2.56362	-0.756
2.56695	-0.894	2.56695	-0.756
2.57029	-0.895	2.57029	-0.762
2.57362	-0.904	2.57362	-0.768
2.57696	-0.904	2.57696	-0.768
2.58029	-0.901	2.58029	-0.774
2.58362	-0.901	2.58362	-0.774
2.58696	-0.908	2.58696	-0.766
2.59029	-0.899	2.59029	-0.764
2.59362	-0.899	2.59362	-0.764
2.59696	-0.895	2.59696	-0.754
2.60029	-0.895	2.60029	-0.754
2.60362	-0.893	2.60362	-0.748
2.60696	-0.898	2.60696	-0.762
2.61029	-0.898	2.61029	-0.762
2.61362	-0.913	2.61362	-0.771
2.61696	-0.918	2.61696	-0.774
2.62029	-0.918	2.62029	-0.774
2.62363	-0.925	2.62363	-0.781
2.62696	-0.919	2.62696	-0.779
2.63029	-0.919	2.63029	-0.779
2.63363	-0.913	2.63363	-0.765
2.63696	-0.913	2.63696	-0.765
2.64029	-0.914	2.64029	-0.768
2.64363	-0.914	2.64363	-0.776
2.64696	-0.914	2.64696	-0.776
2.65029	-0.908	2.65029	-0.775
2.65363	-0.908	2.65363	-0.775
2.65696	-0.898	2.65696	-0.776
2.66029	-0.879	2.66029	-0.757
2.66363	-0.879	2.66363	-0.757
2.66696	-0.878	2.66696	-0.756
2.6703	-0.878	2.6703	-0.756
2.67363	-0.871	2.67363	-0.747
2.67696	-0.866	2.67696	-0.73
2.6803	-0.866	2.6803	-0.73
2.68363	-0.857	2.68363	-0.716
2.68696	-0.857	2.68696	-0.716
2.6903	-0.868	2.6903	-0.717
2.69363	-0.875	2.69363	-0.73
2.69696	-0.875	2.69696	-0.73
2.7003	-0.89	2.7003	-0.74
2.70363	-0.89	2.70363	-0.74
2.70695	-0.883	2.70695	-0.738
2.71028	-0.878	2.71028	-0.735
2.71361	-0.878	2.71361	-0.735
2.71695	-0.881	2.71695	-0.75
2.72028	-0.881	2.72028	-0.75
2.72362	-0.882	2.72362	-0.747
2.72695	-0.877	2.72695	-0.738
2.73028	-0.877	2.73028	-0.738
2.73362	-0.873	2.73362	-0.722
2.73695	-0.873	2.73695	-0.722
2.74028	-0.857	2.74028	-0.717
2.74362	-0.85	2.74362	-0.706
2.74862	-0.842	2.74862	-0.709
2.75028	-0.842	2.75028	-0.709
2.75362	-0.842	2.75362	-0.709
2.75695	-0.836	2.75695	-0.705
2.76028	-0.82	2.76028	-0.689
2.76362	-0.82	2.76362	-0.689
2.76695	-0.816	2.76695	-0.69
2.77028	-0.816	2.77028	-0.69
2.77362	-0.822	2.77362	-0.689
2.77695	-0.828	2.77695	-0.687
2.78195	-0.829	2.78195	-0.692
2.78362	-0.829	2.78362	-0.692
2.78695	-0.823	2.78695	-0.694
2.79029	-0.823	2.79029	-0.694
2.79362	-0.823	2.79362	-0.688
2.79695	-0.823	2.79695	-0.688
2.80029	-0.822	2.80029	-0.689
2.80362	-0.821	2.80362	-0.693
2.80695	-0.821	2.80695	-0.693
2.81029	-0.823	2.81029	-0.696
2.81362	-0.823	2.81362	-0.696
2.81695	-0.833	2.81695	-0.708
2.82029	-0.83	2.82029	-0.708
2.82362	-0.83	2.82362	-0.708
2.82695	-0.826	2.82695	-0.706
2.83029	-0.826	2.83029	-0.706
2.83362	-0.825	2.83362	-0.703
2.83695	-0.834	2.83695	-0.697
2.84029	-0.834	2.84029	-0.697
2.84362	-0.84	2.84362	-0.695
2.84695	-0.84	2.84695	-0.695
2.85029	-0.844	2.85029	-0.702
2.85362	-0.844	2.85362	-0.712
2.85695	-0.844	2.85695	-0.712
2.86029	-0.855	2.86029	-0.72
2.86362	-0.855	2.86362	-0.72
2.86695	-0.858	2.86695	-0.729
2.87029	-0.859	2.87029	-0.726
2.87362	-0.859	2.87362	-0.726
2.87696	-0.861	2.87696	-0.728
2.88029	-0.861	2.88029	-0.731
2.88362	-0.861	2.88362	-0.731
2.88695	-0.87	2.88695	-0.725
2.89029	-0.87	2.89029	-0.725
2.89362	-0.871	2.89362	-0.732
2.89695	-0.874	2.89695	-0.732
2.90029	-0.874	2.90029	-0.732
2.90362	-0.868	2.90362	-0.725
2.90696	-0.868	2.90696	-0.725
2.91029	-0.864	2.91029	-0.728
2.91362	-0.857	2.91362	-0.714
2.91695	-0.857	2.91695	-0.714
2.92029	-0.861	2.92029	-0.726
2.92362	-0.861	2.92362	-0.726
2.92696	-0.863	2.92696	-0.722
2.93029	-0.858	2.93029	-0.714
2.93362	-0.858	2.93362	-0.714
2.93696	-0.855	2.93696	-0.714
2.94029	-0.855	2.94029	-0.714
2.94362	-0.832	2.94362	-0.703
2.94696	-0.823	2.94696	-0.691
2.95029	-0.823	2.95029	-0.691
2.95362	-0.8	2.95362	-0.677
2.95696	-0.8	2.95696	-0.677
2.96029	-0.792	2.96029	-0.661
2.96362	-0.794	2.96362	-0.655
2.96696	-0.794	2.96696	-0.655
2.97029	-0.787	2.97029	-0.648
2.97362	-0.776	2.97362	-0.634
2.97696	-0.776	2.97696	-0.634
2.98029	-0.77	2.98029	-0.624
2.98362	-0.77	2.98362	-0.624
2.98696	-0.766	2.98696	-0.618
2.99029	-0.764	2.99029	-0.624
2.99362	-0.764	2.99362	-0.624
2.99694	-0.772	2.99694	-0.624
3.00027	-0.772	3.00027	-0.624
3.00361	-0.771	3.00361	-0.626
3.00694	-0.781	3.00694	-0.633
3.01027	-0.781	3.01027	-0.633
3.01361	-0.787	3.01361	-0.642
3.01694	-0.787	3.01694	-0.642
3.02027	-0.787	3.02027	-0.647
3.02361	-0.798	3.02361	-0.657
3.02694	-0.798	3.02694	-0.657
3.03027	-0.804	3.03027	-0.657
3.03361	-0.804	3.03361	-0.657
3.03694	-0.801	3.03694	-0.657
3.04027	-0.798	3.04027	-0.665
3.04361	-0.798	3.04361	-0.665
3.04694	-0.801	3.04694	-0.659
3.05027	-0.801	3.05027	-0.659
3.05361	-0.809	3.05361	-0.663
3.05694	-0.806	3.05694	-0.66
3.06027	-0.806	3.06027	-0.66
3.06361	-0.822	3.06361	-0.668
3.06694	-0.819	3.06694	-0.684
3.07027	-0.819	3.07027	-0.684
3.07361	-0.816	3.07361	-0.681
3.07694	-0.816	3.07694	-0.681
3.08027	-0.811	3.08027	-0.674
3.08361	-0.809	3.08361	-0.679
3.08694	-0.809	3.08694	-0.679
3.09027	-0.807	3.09027	-0.679
3.09361	-0.814	3.09361	-0.689
3.09694	-0.814	3.09694	-0.689
3.10027	-0.821	3.10027	-0.689
3.10361	-0.821	3.10361	-0.689
3.10694	-0.849	3.10694	-0.699
3.11027	-0.861	3.11027	-0.709
3.11361	-0.861	3.11361	-0.709
3.11694	-0.87	3.11694	-0.715
3.12027	-0.87	3.12027	-0.715
3.12361	-0.868	3.12361	-0.726
3.12694	-0.877	3.12694	-0.731
3.13027	-0.877	3.13027	-0.731
3.13361	-0.907	3.13361	-0.746
3.13694	-0.907	3.13694	-0.746
3.14027	-0.929	3.14027	-0.764
3.14361	-0.942	3.14361	-0.77
3.14694	-0.942	3.14694	-0.77
3.15027	-0.939	3.15027	-0.78
3.15361	-0.939	3.15361	-0.78
3.15694	-0.957	3.15694	-0.795
3.16027	-0.981	3.16027	-0.81
3.16361	-0.981	3.16361	-0.81
3.16694	-1.002	3.16694	-0.827
3.17027	-1.002	3.17027	-0.827
3.17361	-1.021	3.17361	-0.854
3.17694	-1.027	3.17694	-0.864
3.18027	-1.027	3.18027	-0.864
3.18361	-1.041	3.18361	-0.882
3.18694	-1.041	3.18694	-0.882
3.19027	-1.059	3.19027	-0.9
3.19361	-1.072	3.19361	-0.91
3.19694	-1.072	3.19694	-0.91
3.20027	-1.088	3.20027	-0.922
3.20361	-1.088	3.20361	-0.922
3.20694	-1.105	3.20694	-0.938
3.21027	-1.113	3.21027	-0.948
3.21361	-1.113	3.21361	-0.948
3.21694	-1.118	3.21694	-0.956
3.22027	-1.118	3.22027	-0.956
3.22361	-1.115	3.22361	-0.951
3.22694	-1.117	3.22694	-0.954
3.23027	-1.117	3.23027	-0.954
3.23361	-1.124	3.23361	-0.959
3.23694	-1.124	3.23694	-0.959
3.24027	-1.129	3.24027	-0.965
3.24361	-1.137	3.24361	-0.971
3.24694	-1.137	3.24694	-0.971
3.25027	-1.144	3.25027	-0.979
3.25361	-1.153	3.25361	-0.991
3.25694	-1.153	3.25694	-0.991
3.26027	-1.154	3.26027	-0.994
3.26361	-1.154	3.26361	-0.994
3.26694	-1.151	3.26694	-0.994
3.27027	-1.147	3.27027	-0.987
3.27361	-1.147	3.27361	-0.987
3.27694	-1.14	3.27694	-0.986
3.28027	-1.14	3.28027	-0.986
3.28361	-1.141	3.28361	-0.98
3.28694	-1.145	3.28694	-0.988
3.29026	-1.145	3.29026	-0.988
3.29359	-1.154	3.29359	-0.996
3.29692	-1.154	3.29692	-0.996
3.30026	-1.157	3.30026	-1.005
3.30359	-1.164	3.30359	-1.011
3.30692	-1.164	3.30692	-1.011
3.31026	-1.164	3.31026	-1.014
3.31359	-1.164	3.31359	-1.014
3.31692	-1.157	3.31692	-1.014
3.32026	-1.143	3.32026	-0.998
3.32359	-1.143	3.32359	-0.998
3.32692	-1.132	3.32692	-0.985
3.33026	-1.132	3.33026	-0.985
3.33359	-1.117	3.33359	-0.969
3.33692	-1.107	3.33692	-0.96
3.34026	-1.107	3.34026	-0.96
3.34359	-1.095	3.34359	-0.954
3.34692	-1.093	3.34692	-0.945
3.35026	-1.093	3.35026	-0.945
3.35359	-1.084	3.35359	-0.938
3.35692	-1.084	3.35692	-0.938
3.36026	-1.062	3.36026	-0.915
3.36359	-1.053	3.36359	-0.912
3.36692	-1.053	3.36692	-0.912
3.37026	-1.041	3.37026	-0.908
3.37359	-1.041	3.37359	-0.908
3.37692	-1.032	3.37692	-0.897
3.38026	-1.036	3.38026	-0.891
3.38359	-1.036	3.38359	-0.891
3.38692	-1.048	3.38692	-0.891
3.39026	-1.048	3.39026	-0.891
3.39359	-1.055	3.39359	-0.887
3.39692	-1.048	3.39692	-0.897
3.40026	-1.048	3.40026	-0.897
3.40359	-1.061	3.40359	-0.903
3.40692	-1.061	3.40692	-0.903
3.41026	-1.07	3.41026	-0.905
3.41359	-1.064	3.41359	-0.901
3.41692	-1.064	3.41692	-0.901
3.42026	-1.056	3.42026	-0.906
3.42359	-1.056	3.42359	-0.906
3.42692	-1.057	3.42692	-0.909
3.43026	-1.06	3.43026	-0.905
3.43359	-1.06	3.43359	-0.905
3.43694	-1.044	3.43694	-0.911
3.44026	-1.05	3.44026	-0.907
3.44359	-1.05	3.44359	-0.907
3.44692	-1.056	3.44692	-0.906
3.45026	-1.056	3.45026	-0.906
3.45359	-1.07	3.45359	-0.913
3.45692	-1.085	3.45692	-0.921
3.46026	-1.085	3.46026	-0.921
3.46359	-1.088	3.46359	-0.932
3.46692	-1.088	3.46692	-0.932
3.47026	-1.096	3.47026	-0.945
3.47359	-1.109	3.47359	-0.958
3.47692	-1.109	3.47692	-0.958
3.48026	-1.119	3.48026	-0.972
3.48359	-1.119	3.48359	-0.972
3.48692	-1.128	3.48692	-0.983
3.49026	-1.145	3.49026	-1.002
3.49359	-1.145	3.49359	-1.002
3.49692	-1.163	3.49692	-1.008
3.50026	-1.163	3.50026	-1.027
3.50359	-1.176	3.50359	-1.027
3.50692	-1.195	3.50692	-1.045
3.51026	-1.195	3.51026	-1.045
3.51359	-1.205	3.51359	-1.052
3.51692	-1.205	3.51692	-1.052
3.52026	-1.216	3.52026	-1.055
3.52359	-1.215	3.52359	-1.049
3.52692	-1.215	3.52692	-1.049
3.53026	-1.218	3.53026	-1.055
3.53359	-1.234	3.53359	-1.075
3.53692	-1.234	3.53692	-1.075
3.54026	-1.229	3.54026	-1.074
3.54359	-1.229	3.54359	-1.074
3.54692	-1.224	3.54692	-1.08
3.55026	-1.216	3.55026	-1.074
3.55359	-1.216	3.55359	-1.074
3.55692	-1.214	3.55692	-1.063
3.56026	-1.214	3.56026	-1.063
3.56359	-1.204	3.56359	-1.052
3.56692	-1.191	3.56692	-1.043
3.57026	-1.191	3.57026	-1.043
3.57359	-1.184	3.57359	-1.034
3.57692	-1.164	3.57692	-1.019
3.58024	-1.164	3.58024	-1.019
3.58357	-1.176	3.58357	-1.016
3.58691	-1.176	3.58691	-1.016
3.59024	-1.18	3.59024	-1.022
3.59357	-1.18	3.59357	-1.022
3.59691	-1.174	3.59691	-1.009
3.60024	-1.164	3.60024	-0.995
3.60357	-1.164	3.60357	-0.995
3.60691	-1.152	3.60691	-0.981
3.61024	-1.152	3.61024	-0.981
3.61357	-1.142	3.61357	-0.975
3.61691	-1.13	3.61691	-0.979
3.62024	-1.13	3.62024	-0.979
3.62357	-1.132	3.62357	-0.969
3.62691	-1.135	3.62691	-0.969
3.63024	-1.135	3.63024	-0.969
3.63357	-1.141	3.63357	-0.977
3.63691	-1.141	3.63691	-0.977
3.64024	-1.136	3.64024	-0.987
3.64357	-1.15	3.64357	-0.987
3.64691	-1.15	3.64691	-0.987
3.65024	-1.154	3.65024	-0.981
3.65357	-1.154	3.65357	-0.981
3.65691	-1.167	3.65691	-0.999
3.66024	-1.165	3.66024	-1.001
3.66357	-1.165	3.66357	-1.001
3.66691	-1.167	3.66691	-0.996
3.67024	-1.167	3.67024	-0.996
3.67357	-1.169	3.67357	-0.994
3.67691	-1.164	3.67691	-0.998
3.68024	-1.164	3.68024	-0.998
3.68357	-1.164	3.68357	-0.999
3.68691	-1.164	3.68691	-0.999
3.69024	-1.166	3.69024	-1.003
3.69357	-1.168	3.69357	-1.017
3.69691	-1.168	3.69691	-1.017
3.70024	-1.179	3.70024	-1.02
3.70357	-1.179	3.70357	-1.02
3.70691	-1.18	3.70691	-1.029
3.71024	-1.181	3.71024	-1.028
3.71357	-1.181	3.71357	-1.028
3.71691	-1.183	3.71691	-1.033
3.72024	-1.193	3.72024	-1.046
3.72357	-1.193	3.72357	-1.046
3.72691	-1.202	3.72691	-1.052
3.73024	-1.202	3.73024	-1.052
3.73357	-1.222	3.73357	-1.075
3.73691	-1.232	3.73691	-1.084
3.74024	-1.232	3.74024	-1.084
3.74357	-1.247	3.74357	-1.092
3.74691	-1.247	3.74691	-1.092
3.75024	-1.264	3.75024	-1.093
3.75357	-1.266	3.75357	-1.091
3.75691	-1.266	3.75691	-1.091
3.76024	-1.271	3.76024	-1.094
3.76357	-1.271	3.76357	-1.094
3.76691	-1.28	3.76691	-1.099
3.77024	-1.274	3.77024	-1.108
3.77357	-1.274	3.77357	-1.108
3.77691	-1.276	3.77691	-1.112
3.78024	-1.276	3.78024	-1.112
3.78357	-1.28	3.78357	-1.117
3.78691	-1.273	3.78691	-1.113
3.79024	-1.273	3.79024	-1.113
3.79357	-1.274	3.79357	-1.106
3.79691	-1.274	3.79691	-1.106
3.80024	-1.268	3.80024	-1.114
3.80357	-1.265	3.80357	-1.108
3.80691	-1.265	3.80691	-1.108
3.81024	-1.267	3.81024	-1.105
3.81357	-1.268	3.81357	-1.101
3.81691	-1.268	3.81691	-1.101
3.82024	-1.271	3.82024	-1.103
3.82357	-1.271	3.82357	-1.103
3.82691	-1.271	3.82691	-1.106
3.83024	-1.267	3.83024	-1.1
3.83357	-1.267	3.83357	-1.1
3.83691	-1.266	3.83691	-1.096
3.84024	-1.266	3.84024	-1.096
3.84357	-1.267	3.84357	-1.092
3.84691	-1.264	3.84691	-1.092
3.85024	-1.264	3.85024	-1.092
3.85357	-1.275	3.85357	-1.102
3.85691	-1.275	3.85691	-1.102
3.86024	-1.281	3.86024	-1.101
3.86357	-1.29	3.86357	-1.096
3.86691	-1.29	3.86691	-1.096
3.87022	-1.272	3.87022	-1.091
3.87356	-1.272	3.87356	-1.091
3.87689	-1.278	3.87689	-1.093
3.88022	-1.273	3.88022	-1.095
3.88356	-1.273	3.88356	-1.095
3.88689	-1.268	3.88689	-1.102
3.89022	-1.268	3.89022	-1.102
3.89356	-1.261	3.89356	-1.101
3.89689	-1.267	3.89689	-1.104
3.90022	-1.267	3.90022	-1.104
3.90356	-1.278	3.90356	-1.113
3.90689	-1.289	3.90689	-1.124
3.91022	-1.289	3.91022	-1.124
3.91356	-1.303	3.91356	-1.129
3.91689	-1.303	3.91689	-1.129
3.92022	-1.296	3.92022	-1.132
3.92356	-1.296	3.92356	-1.145
3.92689	-1.296	3.92689	-1.145
3.93022	-1.306	3.93022	-1.146
3.93356	-1.306	3.93356	-1.146
3.93689	-1.316	3.93689	-1.139
3.94022	-1.302	3.94022	-1.132
3.94356	-1.302	3.94356	-1.132
3.94689	-1.297	3.94689	-1.123
3.95022	-1.297	3.95022	-1.123
3.95356	-1.281	3.95356	-1.117
3.95689	-1.262	3.95689	-1.106
3.96022	-1.262	3.96022	-1.106
3.96356	-1.258	3.96356	-1.101
3.96689	-1.258	3.96689	-1.101
3.97022	-1.261	3.97022	-1.1
3.97356	-1.255	3.97356	-1.093
3.97689	-1.255	3.97689	-1.093
3.98022	-1.253	3.98022	-1.085
3.98356	-1.253	3.98356	-1.085
3.98689	-1.24	3.98689	-1.067
3.99022	-1.238	3.99022	-1.062
3.99356	-1.238	3.99356	-1.062
3.99689	-1.236	3.99689	-1.062
4.00022	-1.232	4.00022	-1.06
4.00356	-1.232	4.00356	-1.06
4.00689	-1.229	4.00689	-1.064
4.01022	-1.229	4.01022	-1.064
4.01356	-1.229	4.01356	-1.068
4.01689	-1.228	4.01689	-1.071
4.02022	-1.228	4.02022	-1.071
4.02356	-1.221	4.02356	-1.065
4.02689	-1.221	4.02689	-1.065
4.03022	-1.211	4.03022	-1.057
4.03356	-1.213	4.03356	-1.053
4.03689	-1.213	4.03689	-1.053
4.04022	-1.208	4.04022	-1.039
4.04356	-1.208	4.04356	-1.039
4.04689	-1.201	4.04689	-1.039
4.05022	-1.201	4.05022	-1.045
4.05355	-1.201	4.05355	-1.045
4.05689	-1.196	4.05689	-1.038
4.06022	-1.196	4.06022	-1.038
4.06356	-1.198	4.06356	-1.039
4.06689	-1.188	4.06689	-1.039
4.07022	-1.188	4.07022	-1.039
4.07355	-1.192	4.07355	-1.027
4.07689	-1.192	4.07689	-1.027
4.08022	-1.197	4.08022	-1.029
4.08355	-1.196	4.08355	-1.023
4.08689	-1.196	4.08689	-1.023
4.09022	-1.195	4.09022	-1.023
4.09356	-1.19	4.09356	-1.013
4.09689	-1.19	4.09689	-1.013
4.10022	-1.18	4.10022	-1.012
4.10355	-1.18	4.10355	-1.012
4.10689	-1.19	4.10689	-1.014
4.11022	-1.197	4.11022	-1.021
4.11355	-1.197	4.11355	-1.021
4.11689	-1.194	4.11689	-1.023
4.12022	-1.194	4.12022	-1.023
4.12355	-1.187	4.12355	-1.024
4.12689	-1.193	4.12689	-1.034
4.13022	-1.193	4.13022	-1.034
4.13355	-1.203	4.13355	-1.039
4.13689	-1.203	4.13689	-1.039
4.14022	-1.226	4.14022	-1.059
4.14356	-1.24	4.14356	-1.067
4.14689	-1.24	4.14689	-1.067
4.15022	-1.248	4.15022	-1.074
4.15356	-1.248	4.15356	-1.074
4.15689	-1.259	4.15689	-1.089
4.16022	-1.266	4.16022	-1.092
4.16354	-1.266	4.16354	-1.092
4.16687	-1.278	4.16687	-1.094
4.17021	-1.278	4.17021	-1.094
4.17354	-1.29	4.17354	-1.103
4.17687	-1.293	4.17687	-1.108
4.18021	-1.293	4.18021	-1.108
4.18354	-1.29	4.18354	-1.118
4.18687	-1.293	4.18687	-1.127
4.19021	-1.293	4.19021	-1.127
4.19354	-1.297	4.19354	-1.144
4.19687	-1.297	4.19687	-1.144
4.20021	-1.315	4.20021	-1.149
4.20354	-1.328	4.20354	-1.156
4.20687	-1.328	4.20687	-1.156
4.21021	-1.338	4.21021	-1.164
4.21354	-1.338	4.21354	-1.164
4.21687	-1.342	4.21687	-1.173
4.22021	-1.356	4.22021	-1.185
4.22354	-1.356	4.22354	-1.185
4.22687	-1.372	4.22687	-1.194
4.23021	-1.372	4.23021	-1.194
4.23354	-1.37	4.23354	-1.204
4.23687	-1.359	4.23687	-1.2
4.24021	-1.359	4.24021	-1.2
4.24354	-1.358	4.24354	-1.198
4.24687	-1.358	4.24687	-1.198
4.25021	-1.362	4.25021	-1.2
4.25354	-1.364	4.25354	-1.198
4.25687	-1.364	4.25687	-1.198
4.26021	-1.362	4.26021	-1.207
4.26354	-1.362	4.26354	-1.207
4.26687	-1.359	4.26687	-1.207
4.27021	-1.362	4.27021	-1.207
4.27354	-1.362	4.27354	-1.207
4.27687	-1.367	4.27687	-1.209
4.28021	-1.372	4.28021	-1.212
4.28354	-1.372	4.28354	-1.212
4.28687	-1.377	4.28687	-1.225
4.29021	-1.377	4.29021	-1.225
4.29354	-1.383	4.29354	-1.229
4.29687	-1.388	4.29687	-1.231
4.30021	-1.388	4.30021	-1.231
4.30354	-1.393	4.30354	-1.241
4.30687	-1.393	4.30687	-1.241
4.31021	-1.402	4.31021	-1.233
4.31354	-1.405	4.31354	-1.238
4.31687	-1.405	4.31687	-1.238
4.32021	-1.41	4.32021	-1.239
4.32354	-1.41	4.32354	-1.239
4.32687	-1.415	4.32687	-1.248
4.33021	-1.401	4.33021	-1.249
4.33354	-1.401	4.33354	-1.249
4.33687	-1.397	4.33687	-1.241
4.34021	-1.397	4.34021	-1.241
4.34354	-1.394	4.34354	-1.228
4.34687	-1.39	4.34687	-1.22
4.35021	-1.39	4.35021	-1.22
4.35354	-1.39	4.35354	-1.22
4.35687	-1.39	4.35687	-1.22
4.36021	-1.394	4.36021	-1.229
4.36354	-1.397	4.36354	-1.233
4.36687	-1.397	4.36687	-1.233
4.37021	-1.407	4.37021	-1.236
4.37354	-1.403	4.37354	-1.235
4.37687	-1.403	4.37687	-1.235
4.38021	-1.392	4.38021	-1.229
4.38354	-1.392	4.38354	-1.229
4.38687	-1.375	4.38687	-1.219
4.39021	-1.374	4.39021	-1.212
4.39354	-1.374	4.39354	-1.212
4.39687	-1.378	4.39687	-1.216
4.40021	-1.378	4.40021	-1.216
4.40354	-1.388	4.40354	-1.226
4.40687	-1.397	4.40687	-1.227
4.41021	-1.397	4.41021	-1.227
4.41354	-1.396	4.41354	-1.222
4.41687	-1.396	4.41687	-1.222
4.42021	-1.401	4.42021	-1.227
4.42354	-1.404	4.42354	-1.227
4.42687	-1.404	4.42687	-1.227
4.43021	-1.408	4.43021	-1.236
4.43354	-1.408	4.43354	-1.236
4.43687	-1.406	4.43687	-1.237
4.44021	-1.417	4.44021	-1.243
4.44354	-1.417	4.44354	-1.243
4.44687	-1.43	4.44687	-1.251
4.45021	-1.446	4.45021	-1.262
4.45352	-1.446	4.45352	-1.262
4.45686	-1.459	4.45686	-1.269
4.46019	-1.459	4.46019	-1.269
4.46352	-1.464	4.46352	-1.285
4.46686	-1.469	4.46686	-1.287
4.47019	-1.469	4.47019	-1.287
4.47352	-1.476	4.47352	-1.304
4.47686	-1.476	4.47686	-1.304
4.48019	-1.476	4.48019	-1.304
4.48352	-1.479	4.48352	-1.305
4.48686	-1.479	4.48686	-1.305
4.49019	-1.489	4.49019	-1.313
4.49352	-1.489	4.49352	-1.313
4.49686	-1.501	4.49686	-1.315
4.50019	-1.513	4.50019	-1.33
4.50352	-1.513	4.50352	-1.33
4.50686	-1.513	4.50686	-1.338
4.51019	-1.513	4.51019	-1.338
4.51352	-1.508	4.51352	-1.334
4.51686	-1.505	4.51686	-1.334
4.52019	-1.505	4.52019	-1.334
4.52352	-1.509	4.52352	-1.331
4.52686	-1.509	4.52686	-1.331
4.53019	-1.509	4.53019	-1.335
4.53352	-1.505	4.53352	-1.34
4.53686	-1.505	4.53686	-1.34
4.54019	-1.513	4.54019	-1.34
4.54352	-1.51	4.54352	-1.345
4.54686	-1.51	4.54686	-1.345
4.55019	-1.51	4.55019	-1.345
4.55352	-1.51	4.55352	-1.345
4.55686	-1.515	4.55686	-1.346
4.56019	-1.515	4.56019	-1.34
4.56352	-1.515	4.56352	-1.34
4.56686	-1.512	4.56686	-1.345
4.57019	-1.512	4.57019	-1.345
4.57352	-1.51	4.57352	-1.348
4.57686	-1.506	4.57686	-1.348
4.58019	-1.506	4.58019	-1.348
4.58352	-1.495	4.58352	-1.341
4.58686	-1.495	4.58686	-1.341
4.59019	-1.493	4.59019	-1.332
4.59352	-1.492	4.59352	-1.324
4.59686	-1.492	4.59686	-1.324
4.60019	-1.476	4.60019	-1.315
4.60352	-1.476	4.60352	-1.315
4.60686	-1.467	4.60686	-1.307
4.61019	-1.458	4.61019	-1.302
4.61352	-1.458	4.61352	-1.302
4.61686	-1.429	4.61686	-1.276
4.62019	-1.429	4.62019	-1.276
4.62352	-1.419	4.62352	-1.255
4.62686	-1.403	4.62686	-1.241
4.63019	-1.403	4.63019	-1.241
4.63352	-1.381	4.63352	-1.223
4.63686	-1.378	4.63686	-1.204
4.64019	-1.378	4.64019	-1.204
4.64352	-1.368	4.64352	-1.202
4.64686	-1.368	4.64686	-1.202
4.65019	-1.357	4.65019	-1.193
4.65352	-1.352	4.65352	-1.186
4.65686	-1.352	4.65686	-1.186
4.66019	-1.352	4.66019	-1.185
4.66352	-1.352	4.66352	-1.185
4.66686	-1.352	4.66686	-1.177
4.67019	-1.361	4.67019	-1.181
4.67352	-1.361	4.67352	-1.181
4.67686	-1.355	4.67686	-1.189
4.68019	-1.355	4.68019	-1.189
4.68352	-1.353	4.68352	-1.187
4.68686	-1.352	4.68686	-1.186
4.69019	-1.352	4.69019	-1.186
4.69352	-1.346	4.69352	-1.175
4.69686	-1.346	4.69686	-1.175
4.70019	-1.342	4.70019	-1.169
4.70352	-1.34	4.70352	-1.168
4.70686	-1.34	4.70686	-1.168
4.71019	-1.347	4.71019	-1.17
4.71352	-1.347	4.71352	-1.17
4.71686	-1.357	4.71686	-1.173
4.72019	-1.358	4.72019	-1.189
4.72352	-1.358	4.72352	-1.189
4.72686	-1.367	4.72686	-1.197
4.73019	-1.367	4.73019	-1.199
4.73352	-1.367	4.73352	-1.199
4.73686	-1.373	4.73686	-1.202
4.74019	-1.373	4.74019	-1.202
4.74352	-1.392	4.74352	-1.223
4.74684	-1.409	4.74684	-1.227
4.75017	-1.409	4.75017	-1.227
4.75351	-1.423	4.75351	-1.25
4.75684	-1.423	4.75684	-1.25
4.76017	-1.455	4.76017	-1.279
4.76351	-1.467	4.76351	-1.305
4.76684	-1.467	4.76684	-1.305
4.77017	-1.484	4.77017	-1.314
4.77351	-1.484	4.77351	-1.314
4.77684	-1.499	4.77684	-1.329
4.78017	-1.518	4.78017	-1.357
4.78351	-1.518	4.78351	-1.357
4.78684	-1.537	4.78684	-1.362
4.79018	-1.537	4.79018	-1.362
4.79351	-1.558	4.79351	-1.38
4.79684	-1.568	4.79684	-1.395
4.80017	-1.568	4.80017	-1.395
4.80351	-1.576	4.80351	-1.404
4.80684	-1.576	4.80684	-1.404
4.81018	-1.592	4.81018	-1.417
4.81351	-1.591	4.81351	-1.419
4.81684	-1.591	4.81684	-1.419
4.82018	-1.598	4.82018	-1.426
4.82351	-1.59	4.82351	-1.425
4.82684	-1.59	4.82684	-1.425
4.83018	-1.587	4.83018	-1.411
4.83351	-1.587	4.83351	-1.411
4.83684	-1.572	4.83684	-1.4
4.84018	-1.569	4.84018	-1.394
4.84351	-1.569	4.84351	-1.394
4.84684	-1.568	4.84684	-1.387
4.85018	-1.568	4.85018	-1.387
4.85351	-1.561	4.85351	-1.375
4.85684	-1.545	4.85684	-1.369
4.86018	-1.545	4.86018	-1.369
4.86351	-1.543	4.86351	-1.359
4.86684	-1.543	4.86684	-1.359
4.87018	-1.533	4.87018	-1.364
4.87351	-1.527	4.87351	-1.356
4.87684	-1.527	4.87684	-1.356
4.88018	-1.516	4.88018	-1.336
4.88351	-1.516	4.88351	-1.336
4.88684	-1.507	4.88684	-1.32
4.89018	-1.508	4.89018	-1.311
4.89351	-1.508	4.89351	-1.311
4.89684	-1.489	4.89684	-1.296
4.90018	-1.489	4.90018	-1.296
4.90351	-1.472	4.90351	-1.296
4.90684	-1.458	4.90684	-1.283
4.91018	-1.458	4.91018	-1.283
4.91351	-1.448	4.91351	-1.261
4.91684	-1.444	4.91684	-1.252
4.92018	-1.444	4.92018	-1.252
4.92351	-1.444	4.92351	-1.255
4.92684	-1.444	4.92684	-1.255
4.93018	-1.436	4.93018	-1.253
4.93351	-1.437	4.93351	-1.261
4.93684	-1.437	4.93684	-1.261
4.94018	-1.429	4.94018	-1.263
4.94351	-1.425	4.94351	-1.258
4.94684	-1.425	4.94684	-1.258
4.95018	-1.43	4.95018	-1.251
4.95351	-1.43	4.95351	-1.251
4.95684	-1.422	4.95684	-1.258
4.96018	-1.426	4.96018	-1.246
4.96351	-1.426	4.96351	-1.246
4.96684	-1.42	4.96684	-1.246
4.97018	-1.42	4.97018	-1.246
4.97351	-1.41	4.97351	-1.233
4.97684	-1.401	4.97684	-1.221
4.98018	-1.401	4.98018	-1.221
4.98351	-1.403	4.98351	-1.224
4.98684	-1.403	4.98684	-1.224
4.99018	-1.404	4.99018	-1.227
4.99351	-1.404	4.99351	-1.227
4.99684	-1.409	4.99684	-1.228
5.00018	-1.41	5.00018	-1.239
5.00351	-1.41	5.00351	-1.239
5.00684	-1.415	5.00684	-1.245
5.01018	-1.424	5.01018	-1.254
5.01351	-1.424	5.01351	-1.254
5.01684	-1.43	5.01684	-1.261
5.02018	-1.43	5.02018	-1.261
5.02351	-1.437	5.02351	-1.278
5.02684	-1.452	5.02684	-1.283
5.03184	-1.452	5.03184	-1.283
5.03351	-1.468	5.03351	-1.284
5.03683	-1.468	5.03683	-1.284
5.04016	-1.483	5.04016	-1.302
5.04349	-1.492	5.04349	-1.313
5.04683	-1.492	5.04683	-1.313
5.05016	-1.501	5.05016	-1.324
5.05349	-1.501	5.05349	-1.324
5.05683	-1.518	5.05683	-1.329
5.06016	-1.528	5.06016	-1.344
5.06349	-1.528	5.06349	-1.344
5.06683	-1.538	5.06683	-1.348
5.07016	-1.538	5.07016	-1.348
5.07349	-1.541	5.07349	-1.356
5.07683	-1.547	5.07683	-1.359
5.08016	-1.547	5.08016	-1.359
5.08349	-1.553	5.08349	-1.366
5.08683	-1.553	5.08683	-1.366
5.09016	-1.559	5.09016	-1.376
5.09349	-1.564	5.09349	-1.379
5.09683	-1.564	5.09683	-1.379
5.10016	-1.557	5.10016	-1.38
5.10349	-1.552	5.10349	-1.374
5.10683	-1.552	5.10683	-1.374
5.11016	-1.549	5.11016	-1.374
5.11349	-1.549	5.11349	-1.374
5.11683	-1.543	5.11683	-1.372
5.12016	-1.537	5.12016	-1.366
5.12349	-1.537	5.12349	-1.366
5.12683	-1.541	5.12683	-1.359
5.13016	-1.546	5.13016	-1.363
5.13349	-1.546	5.13349	-1.363
5.13683	-1.536	5.13683	-1.356
5.14016	-1.536	5.14016	-1.356
5.1435	-1.532	5.1435	-1.352
5.14683	-1.532	5.14683	-1.352
5.15016	-1.527	5.15016	-1.352
5.15349	-1.525	5.15349	-1.353
5.15683	-1.525	5.15683	-1.353
5.16016	-1.531	5.16016	-1.356
5.16349	-1.531	5.16349	-1.362
5.16683	-1.531	5.16683	-1.362
5.17016	-1.536	5.17016	-1.357
5.1735	-1.536	5.1735	-1.357
5.17683	-1.537	5.17683	-1.367
5.18016	-1.537	5.18016	-1.367
5.18349	-1.547	5.18349	-1.375
5.18683	-1.55	5.18683	-1.372
5.19016	-1.55	5.19016	-1.372
5.1935	-1.548	5.1935	-1.367
5.19683	-1.536	5.19683	-1.362
5.20016	-1.536	5.20016	-1.362
5.2035	-1.533	5.2035	-1.357
5.20683	-1.533	5.20683	-1.357
5.21016	-1.525	5.21016	-1.353
5.2135	-1.525	5.2135	-1.347
5.21683	-1.525	5.21683	-1.347
5.22016	-1.529	5.22016	-1.351
5.2235	-1.529	5.2235	-1.351
5.22683	-1.525	5.22683	-1.342
5.23016	-1.52	5.23016	-1.339
5.2335	-1.52	5.2335	-1.339
5.23683	-1.52	5.23683	-1.345
5.24016	-1.52	5.24016	-1.345
5.2435	-1.515	5.2435	-1.335
5.24683	-1.512	5.24683	-1.333
5.25016	-1.512	5.25016	-1.333
5.2535	-1.508	5.2535	-1.326
5.25683	-1.508	5.25683	-1.326
5.26016	-1.507	5.26016	-1.323
5.2635	-1.51	5.2635	-1.324
5.26683	-1.51	5.26683	-1.324
5.27016	-1.511	5.27016	-1.329
5.2735	-1.511	5.2735	-1.329
5.27683	-1.511	5.27683	-1.332
5.28016	-1.513	5.28016	-1.33
5.2835	-1.513	5.2835	-1.33
5.28683	-1.513	5.28683	-1.326
5.29016	-1.514	5.29016	-1.317
5.2935	-1.514	5.2935	-1.317
5.29683	-1.517	5.29683	-1.319
5.30016	-1.517	5.30016	-1.319
5.3035	-1.518	5.3035	-1.335
5.30683	-1.529	5.30683	-1.359
5.31016	-1.529	5.31016	-1.359
5.3135	-1.536	5.3135	-1.364
5.31683	-1.536	5.31683	-1.364
5.32016	-1.548	5.32016	-1.365
5.3235	-1.553	5.3235	-1.373
5.32681	-1.553	5.32681	-1.373
5.33015	-1.558	5.33015	-1.382
5.33348	-1.558	5.33348	-1.387
5.33681	-1.565	5.33681	-1.387
5.34015	-1.572	5.34015	-1.393
5.34348	-1.572	5.34348	-1.393
5.34681	-1.578	5.34681	-1.394
5.35015	-1.578	5.35015	-1.394
5.35348	-1.577	5.35348	-1.384
5.35681	-1.579	5.35681	-1.386
5.36015	-1.579	5.36015	-1.386
5.36348	-1.577	5.36348	-1.381
5.36681	-1.577	5.36681	-1.381
5.37015	-1.571	5.37015	-1.384
5.37348	-1.567	5.37348	-1.379
5.37682	-1.567	5.37682	-1.379
5.38015	-1.564	5.38015	-1.384
5.38348	-1.559	5.38348	-1.381
5.38681	-1.559	5.38681	-1.381
5.39015	-1.547	5.39015	-1.366
5.39348	-1.547	5.39348	-1.366
5.39682	-1.552	5.39682	-1.357
5.40015	-1.544	5.40015	-1.356
5.40348	-1.544	5.40348	-1.356
5.40682	-1.544	5.40682	-1.362
5.41015	-1.544	5.41015	-1.362
5.41348	-1.543	5.41348	-1.364
5.41682	-1.544	5.41682	-1.362
5.42015	-1.544	5.42015	-1.362
5.42348	-1.542	5.42348	-1.36
5.42682	-1.542	5.42682	-1.36
5.43015	-1.544	5.43015	-1.354
5.43348	-1.547	5.43348	-1.357
[truncated: 21,565 more rows]
